# Supplementary material for: Immunogenic amino acid motifs and linear epitopes of COVID-19 mRNA vaccines
Source: PLoS One. 2021 Sep 9;16(9):e0252849. doi: 10.1371/journal.pone.0252849 (PMC8428655; doi:10.1371/journal.pone.0252849)
Supplement: S1 Table — (XLSX) [file pone.0252849.s005.xlsx]

## Sheet: Sheet1
S1 Table. Information on Study Subjects
Subject #	Sex	Age Range	COVID Vaccination	Vaccine Manufacturer	COVID Vaccination Initial	COVID Vaccination Booster	Timepoint (days post 1st dose)	SARS-CoV-2 PCR Status	SARS-CoV-2 IgG Status	Spike IgG ELISA OD
1	Male	36					pre-vaccine	N/A	Negative	not detected
2	Female	30					pre-vaccine	N/A	Negative	not detected
3	Female	46					pre-vaccine	N/A	Negative	not detected
4	Male	28					pre-vaccine	N/A	Negative	not detected
5	Female	48					pre-vaccine	N/A	Negative	not detected
6	Female	42					pre-vaccine	N/A	Negative	not detected
7	Female	57					pre-vaccine	N/A	Negative	not detected
8	Male	36					pre-vaccine	N/A	Negative	not detected
9	Female	36					pre-vaccine	N/A	Negative	not detected
10	Female	40					pre-vaccine	N/A	Negative	not detected
11	Male	34					pre-vaccine	N/A	Negative	not detected
12	Female	27					pre-vaccine	N/A	Negative	not detected
13	Female	29					pre-vaccine	N/A	Negative	not detected
14	Female	34					pre-vaccine	N/A	Negative	not detected
15	Female	28					pre-vaccine	N/A	Negative	not detected
16	Female	30					pre-vaccine	N/A	Negative	not detected
17	Female	27					pre-vaccine	N/A	Negative	not detected
18	Male	27					pre-vaccine	N/A	Negative	not detected
19	Male	56					pre-vaccine	N/A	Negative	not detected
20	Female	27					pre-vaccine	N/A	Negative	not detected
1	Male	36	yes	Pfizer	yes	yes	D36 Post Vaccine	N/A	Positive	1.62
2	Female	30	yes	Pfizer	yes	yes	D36 Post Vaccine	N/A	Positive	1.66
3	Female	46	yes	Pfizer	yes	yes	D36 Post Vaccine	N/A	Positive	2
4	Male	28	yes	Pfizer	yes	yes	D36 Post Vaccine	N/A	Positive	2.5
5	Female	48	yes	Pfizer	yes	yes	D36 Post Vaccine	N/A	Positive	2.4
6	Female	42	yes	Pfizer	yes	yes	D36 Post Vaccine	N/A	Positive	1.3
7	Female	57	yes	Pfizer	yes	yes	D36 Post Vaccine	N/A	Positive	1.4
8	Male	36	yes	Pfizer	yes	yes	D35 Post Vaccine	N/A	Positive	0.95
9	Female	36	yes	Pfizer	yes	yes	D34 Post Vaccine	N/A	Positive	2
10	Female	40	yes	Pfizer	yes	yes	D34 Post Vaccine	N/A	Positive	1.9
11	Male	34	yes	Pfizer	yes	yes	D34 Post Vaccine	N/A	Positive	1.8
12	Female	27	yes	Pfizer	yes	yes	D34 Post Vaccine	N/A	Positive	1.3
13	Female	29	yes	Pfizer	yes	yes	D34 Post Vaccine	N/A	Positive	1.8
14	Female	34	yes	Pfizer	yes	yes	D34 Post Vaccine	N/A	Positive	1.97
15	Female	28	yes	Pfizer	yes	yes	D34 Post Vaccine	N/A	Positive	2.4
16	Female	30	yes	Pfizer	yes	yes	D33 Post Vaccine	N/A	Positive	1.96
17	Female	27	yes	Pfizer	yes	yes	D33 Post Vaccine	N/A	Positive	1.75
18	Male	27	yes	Pfizer	yes	yes	D31 Post Vaccine	N/A	Positive	2.95
19	Male	56	yes	Pfizer	yes	yes	D30 Post Vaccine	N/A	Positive	0.9
20	Female	27	yes	Pfizer	yes	yes	D30 Post Vaccine	N/A	Positive	2.07
21	Male	54	yes	Moderna	yes	yes	D36 Post Vaccine	N/A	Positive	2.2
22	Female	59	yes	Moderna	yes	yes	D38 Post Vaccine	N/A	Positive	1.95
23	Male	30	yes	Moderna	yes	yes	D35 Post Vaccine	N/A	Positve	2.5
24	Male	23	yes	Moderna	yes	yes	D35 Post Vaccine	N/A	Positve	2.4
25	Female	not available	yes	Moderna	yes	yes	D35 Post Vaccine	N/A	Positve	2.7
26	Female	51	yes	Moderna	yes	yes	D35 Post Vaccine	N/A	Positve	1.9
27	Female	24	yes	Moderna	yes	yes	D35 Post Vaccine	N/A	Positve	2.4
28	Male	26	yes	Moderna	yes	yes	D35 Post Vaccine	Negative	Positve	2.5
29	Female	40	yes	Moderna	yes		D13-Post vaccine	positive	Positve	1.8
30	Female	42	yes	Pfizer	yes		D11-Post Vaccine	positive	Positve	>3.5
31	Male	47	yes	Moderna	yes		D10-Post vaccine	positive	Positve	>3.5
32	Male	30	yes	Moderna	yes		D14-Post Vaccine	positive	Positve	>3.5
33	Female	64	yes	Pfizer	yes		D17-Post Vaccine	positive	Positve	>3.5
32	Male	30	no				pre-vaccine	positive	Positve	1.6
33	Female	64	no				pre-vaccine	positive	Positve	1.1
