# Supplementary material for: Immunogenic amino acid motifs and linear epitopes of COVID-19 mRNA vaccines
Source: PLoS One. 2021 Sep 9;16(9):e0252849. doi: 10.1371/journal.pone.0252849 (PMC8428655; doi:10.1371/journal.pone.0252849)
Supplement: S2 Table — Fig 1 Data source file. (XLSX) [file pone.0252849.s006.xlsx]

## Sheet: Sheet1
S2 Table. Fold Enrichment in Amino Acid Motif Recognition by Different Subjects
Subject ID #	[ACP]XXXDXSGI	DXSGIXXX[DGESN]	FXXELXX[WY]F	KWXXFQQ	[FY]XX[QE]LXXWF	P[EDT]WRXY	RXPX[ST]L[DE]	K[FY][LM]XFXQ	PXWR[IV]Y	[AC]K[FY]XXFXQ
1	24.1219	28.8982	14.1619	2.90406	10.0309	1.63869	1.8324	2.86602	0.97399	1.14955
2	1.3568	2.80499	0.79658	8.14162	0.91802	2.94699	1.60712	4.3079	2.53118	2.10418
3	45.548	42.1471	7.65677	15.3352	4.19016	10.1559	11.6781	6.29133	9.65864	4.88007
4	74.6461	52.4118	35.4632	23.1165	17.5951	3.7325	12.6233	9.11356	2.20935	6.17086
5	86.5274	75.5717	35.0762	7.11044	4.17209	2.62366	0.83056	2.41959	2.41142	1.62939
6	9.08279	9.20852	20.2605	4.23238	3.19377	4.01896	7.89146	2.39675	3.20445	3.09941
7	11.775	9.4349	0.34627	2.19791	0.53115	1.09487	1.67598	1.86742	1.91283	0.83012
8	12.7562	16.9175	26.063	0.85512	10.7893	0.87751	1.168	1.58294	0.42967	1.7407
9	16.8704	18.8941	22.212	31.0127	1.58234	22.1534	4.71435	14.6369	18.0101	9.6201
10	7.991	7.36731	24.8085	9.95705	23.1974	6.76044	7.69714	2.83034	4.01064	2.25895
11	8.81782	8.24756	6.1367	3.31935	1.65641	7.76581	5.46426	2.23179	5.67561	1.65069
12	33.4226	30.0748	17.7632	18.2452	7.05165	4.54149	3.89708	6.58812	4.62662	4.24812
13	21.6529	21.8434	58.4685	19.1854	26.3201	9.91419	20.3196	5.5046	5.86914	3.792
14	56.011	48.7716	47.7683	9.07255	23.9324	11.2863	20.4318	3.24127	5.76119	2.20879
15	27.5593	28.0944	27.2759	28.6698	5.85507	23.9395	13.4288	11.6289	16.5079	7.58091
16	69.392	72.3551	40.4905	82.8033	6.35543	5.81869	10.759	31.038	3.28103	25.6327
17	3.64422	4.90357	10.3055	2.92826	1.50749	2.41707	6.58392	2.84551	1.50774	1.42116
18	39.4794	30.3566	20.429	22.3668	10.4027	11.7143	2.73141	7.92746	13.83	5.05539
19	2.27761	3.50932	8.46049	2.84196	4.86742	1.2403	1.71339	1.13049	2.1335	1.25074
20	11.0948	10.2542	42.0517	28.666	13.597	34.3844	1.30943	5.73332	20.8892	3.42484
21	0.66991	1.17311	6.45055	2.99584	2.0799	0.64202	0.87316	1.43845	0.73027	1.2127
22	0.78098	0.56674	1.44845	2.59875	1.38039	3.30676	2.21652	1.26755	2.51584	1.28278
23	8.76277	9.59592	28.7365	10.9469	4.11469	2.28089	4.93592	5.0789	1.31525	2.97093
24	14.2485	16.7538	5.25025	45.3864	2.94386	23.1189	12.2378	21.5702	17.6976	15.0866
25	28.4857	27.4548	21.0809	20.4221	2.53462	16.579	4.38707	9.4571	13.0288	5.76048
26	1.45674	1.00078	7.97533	3.71951	1.18545	2.23491	5.45684	1.57078	1.08261	1.1916
27	6.6744	7.92231	12.1883	6.86614	7.14451	6.0221	1.8916	4.05087	5.06876	2.38904
28	33.7713	36.4235	43.5769	17.7438	5.07247	10.1257	4.87788	5.65815	9.38512	4.34097
29	118.41	96.1604	61.0881	41.8699	29.6879	26.4125	2.33624	21.9113	71.6394	13.0945
30	0.744	0.74156	77.7068	1.32981	41.3326	21.341	4.75237	0.91951	8.95235	0.61937
31	3.77329	2.69862	57.9797	32.5108	40.7246	54.4126	29.7803	17.2382	44.7197	11.1379
32	11.8318	15.717	55.5096	41.7496	29.1761	25.9749	2.97936	19.4578	14.6039	13.268
33	1.95214	0.56701	46.7468	3.37901	30.5766	0.96797	3.16383	4.33146	0.79088	3.41584
