# Supplementary material for: Immunogenic amino acid motifs and linear epitopes of COVID-19 mRNA vaccines
Source: PLoS One. 2021 Sep 9;16(9):e0252849. doi: 10.1371/journal.pone.0252849 (PMC8428655; doi:10.1371/journal.pone.0252849)
Supplement: S3 Table — (XLSX) [file pone.0252849.s007.xlsx]

## Sheet: Sheet1
S3 Table. PIWAS values for all subjects
	Pre-vaccine samples from N=20 subjects later vaccinated with Pfizer-BioNTech																					Post-vaccine samples from N=20 subjects vaccinated with Pfizer-BioNTech																					Pre-vaccine samples from N=20 subjects later vaccinated with Pfizer-BioNTech
subject #-->	1	2	3	4	5	6	7	8	9	10	11	12	13	14	15	16	17	18	19	20		1	2	3	4	5	6	7	8	9	10	11	12	13	14	15	16	17	18	19	20		21	22	23	24	25	26	27
Amino Acid
1	-0.15892	-0.20323	0	-0.20121	-0.10224	0.293871	-0.29944	-0.10883	-0.30876	-0.05256	-0.32497	-0.08654	0	0.005729	0.262538	-0.05138	-0.15258	-0.18394	-0.44557	-0.24883		0.17372	-0.31253	-0.20016	-0.11706	-0.14139	0.189077	-0.17758	0.077367	-0.30835	0	-0.29597	-0.29861	0.170318	-0.03527	-0.21174	0	-0.13363	-0.06152	-0.01409	-0.15452		-0.27927	1.07249	-0.3261	-0.09242	0.019927	0	-0.22765
2	-0.46057	-0.38189	-0.28741	-0.18167	-0.04551	0.159168	-0.26898	-0.30815	-0.40746	0.071569	-0.55532	-0.27061	-0.32926	-0.03971	0.209135	-0.20159	-0.13114	-0.07394	-0.62985	0.148136		0.105172	-0.31253	-0.31361	-0.41859	-0.42738	0.275459	-0.48177	0.066945	-0.41206	-0.11444	-0.59815	-0.36275	-0.08549	-0.03309	-0.1168	-0.1153	-0.28272	-0.29725	-0.32588	-0.43424		-0.19108	1.22314	-0.39256	-0.40307	-0.15648	0.107963	-0.22765
3	-0.17148	-0.03207	-0.41855	-0.05123	-0.10672	0.159168	-0.56305	-0.47419	-0.36557	-0.03261	-0.63645	-0.55532	-0.25584	-0.03898	0.209135	-0.34466	-0.05932	-0.1419	-0.61382	0.195001		-0.01681	-0.24923	-0.0802	-0.43076	-0.39518	0.275459	-0.54638	-0.04394	-0.45443	-0.04173	-0.47151	-0.12629	-0.31024	0.313669	-0.14724	-0.10352	-0.41979	-0.60051	-0.61672	-0.68483		-0.00515	1.10288	-0.39256	-0.34382	-0.15648	-0.0552	-0.40878
4	-0.2409	-0.02331	-0.41448	-0.18745	-0.10672	0.088397	-0.82279	-0.74672	-0.50553	-0.0939	-0.92286	-0.83041	-0.28797	-0.03898	-0.0258	-0.59901	-0.05932	-0.14053	-0.56224	-0.20999		0.203172	-0.38049	-0.00822	-0.68354	-0.61186	0.070152	-0.58488	-0.1126	-0.5813	0.086094	-0.77347	0.095034	-0.31024	0.264046	-0.25251	-0.05232	-0.65619	-0.60051	-0.66766	-0.93571		0.038246	0.853311	-0.66631	-0.48485	-0.15648	-0.0552	-0.57928
5	-0.48238	0.217313	-0.64942	-0.10568	0.203703	0.208753	-0.9308	-1.02676	-0.45187	-0.32726	-1.37153	-0.94327	-0.45628	-0.19693	0.022257	-0.525	-0.18737	-0.35352	-0.71373	-0.28153		0.203172	-0.53453	-0.0706	-0.69573	-0.73909	0.280331	-0.88047	-0.18683	-0.71013	-0.02462	-0.30501	0.161449	-0.31024	0.12969	-0.12587	0.01572	-0.77408	-0.77386	-0.85808	-0.86599		0.221676	0.597577	-0.71926	-0.83221	-0.10761	-0.13248	-0.61252
6	-0.72278	0.19777	-0.53881	-0.27924	0.484992	-0.08712	-0.99648	-0.95904	-0.102	-0.17154	-1.18635	-0.90627	-0.67193	-0.32138	-0.21767	-0.45865	-0.07042	-0.13372	-0.23023	0.014224		-0.20376	-0.29401	0.190503	-0.61315	-0.97992	0.248114	-0.99837	-0.3917	-0.41788	-0.07817	0.026715	0.718937	-0.7197	-0.22075	0.197753	-0.12721	-0.79631	-0.87168	-0.67086	-0.83226		0.69076	-0.29417	-0.73774	-0.74016	-0.36623	-0.14037	-0.39448
7	-0.11337	0.104006	-0.37428	0.811509	0.17386	0.087716	-1.18325	-0.90282	0.10986	-0.49472	-1.06049	-0.93738	-0.38595	-0.20665	-0.37273	-0.46252	-0.03417	-0.44406	-0.41584	-0.60505		-0.05025	-0.35943	0.362748	-0.4325	-0.58445	0.157199	-0.60142	-0.49019	-0.47358	0.306798	0.117088	0.714981	-0.35065	-0.40348	-0.23632	-0.15682	-0.62612	-0.85861	-0.78136	-0.77623		0.850653	-0.47569	-0.80946	-0.61916	-0.17256	-0.07176	-0.62409
8	-0.46849	-0.03583	-0.86969	0.438147	0.216885	-0.26706	-0.98857	-1.22549	0.448264	-0.5136	-0.75553	-0.49114	-0.41381	-0.51684	-0.52774	0.078055	-0.46513	-0.24958	-0.55144	-0.76782		-0.2493	0.266989	-0.37007	-0.89698	-0.60654	-0.12859	-0.87176	-0.57592	0.140877	0.17934	-0.15238	0.533694	-0.02249	-0.47937	-0.31848	0.137309	-0.54956	-0.36253	-0.91763	-0.56397		0.661264	-0.61859	-1.08119	-0.69779	-0.49845	0.277751	-0.54283
9	-0.35389	0.548872	-1.00124	0.693813	0.028816	-0.50092	-0.67289	-1.34849	0.489945	-0.3734	-0.3654	-0.52907	-0.1927	-0.55238	-0.77461	0.65714	-0.53903	-0.24153	-0.96849	-0.80074		-0.5679	0.974422	-0.41038	-0.72275	-0.679	-0.10591	-0.78677	-0.95118	0.647888	-0.07707	0.419286	0.163086	0.087974	-0.76687	-0.28921	0.41373	-0.52626	-0.36948	-0.91505	-0.12008		0.621596	-0.46215	-0.97565	-0.76077	-0.49048	0.136123	-0.33314
10	-0.42062	0.344314	-0.83295	0.495548	-0.44214	-0.81316	-0.57514	-1.04593	0.341025	-0.00744	0.002228	-0.49516	-0.33547	-0.03354	-1.02732	0.410616	-0.3383	-0.25491	-0.78594	-0.88532		-0.93192	1.23034	-0.40232	-0.81261	-0.52121	-0.34433	-0.41492	-1.16707	0.952891	-0.10403	-0.0263	0.035628	-0.03684	-0.36217	-0.44934	0.297218	-0.66338	-0.23707	-0.70184	-0.06605		0.384531	-0.36453	-0.30701	-0.12037	-0.57122	0.212819	-0.35002
11	-0.16246	0.288364	-1.11812	0.798302	-0.89425	-1.03057	-0.21681	-1.09238	-0.03979	-0.20241	-0.00506	-0.32904	-0.18624	0.260843	-1.42103	0.458107	-0.25322	-0.38332	-0.96841	-0.82255		-0.81811	0.948141	-0.9187	-0.48677	-0.27971	-0.45978	-0.04594	-1.29909	0.898929	-0.24466	-0.08242	-0.24355	0.272426	-0.08757	-0.86402	0.592893	-0.65181	-0.21196	-1.05064	0.016132		0.242209	-0.88677	0.266876	-0.17496	-0.38517	0.894443	-0.12615
12	-0.82005	0.51193	-0.89118	-0.30067	-0.89014	-1.35007	-0.26072	-0.78105	-0.20677	-0.13263	-0.05339	0.03068	-0.0753	0.377392	-1.26886	0.394459	-0.42172	-0.27687	-0.60145	-1.12687		-0.95706	0.857042	-1.20358	-0.44902	-0.52427	-0.89401	-0.27411	-1.20639	0.797201	-0.87929	-0.02659	-0.04709	0.400733	0.137359	-0.50349	0.638452	-0.67642	-0.2283	-0.53753	0.364897		0.389651	-1.01566	0.263312	0.054476	-0.85513	0.960734	-0.01264
13	-0.98198	0.431957	-0.16998	-0.1299	-0.91166	-1.22983	-0.17365	-0.38773	-0.6787	-0.21331	-0.63142	0.024885	-0.0816	0.822396	-1.07914	0.335205	-0.17758	-0.54156	-0.77809	-1.25118		-0.84042	-0.19123	-1.01978	-0.20757	-0.562	-0.92312	-0.24607	-1.06369	-0.11133	-0.77046	-0.18226	-0.09076	0.208719	-0.15263	-0.21784	0.617624	-0.4178	-0.42677	-0.27408	0.32878		0.45297	0.526116	0.555829	0.009754	-0.79766	1.0418	-0.1293
14	-0.94991	-0.48735	-0.35388	-0.18027	-0.73517	-0.92511	-0.30171	-0.18671	-0.76894	-0.29153	-0.49895	0.267829	-0.39758	0.95697	-0.5839	0.118995	0.448494	-0.3965	-0.4856	-0.44577		-1.08641	-1.08887	-1.18468	0.201714	-0.49767	-0.76225	-0.32224	-0.83373	-0.72229	-0.76796	-0.61065	-0.22413	-0.07558	-0.10152	-0.11748	0.335506	0.118224	-0.40602	-0.27806	0.06758		0.706889	0.626665	0.367626	0.396465	-0.95849	1.17339	-0.07082
15	-0.90587	-0.45609	-0.28723	-0.15906	-0.75445	-0.56361	-0.54415	-0.14456	-0.7247	-0.42413	-0.41791	0.480564	0.013298	0.747637	-0.12622	0.042239	0.6394	-0.4069	-0.75178	-0.16815		-0.38597	-1.34063	-1.30403	0.271827	-0.52823	-0.92465	-0.22601	-0.54362	-1.10247	-0.63029	-0.53374	0.150604	0.554007	-0.5058	0.267185	0.411688	0.445451	-0.41432	-0.30085	-0.05619		0.79527	0.743589	-0.12611	0.059781	-0.92047	1.3171	0.148647
16	-0.51449	-0.17737	0.068325	0.020364	-1.11255	-0.8921	-1.33756	-0.52933	-0.23732	-0.05239	-0.25845	0.465697	-0.40713	0.299238	0.21286	0.434911	0.32471	-0.3513	-0.60724	-0.30202		-0.02309	-1.1886	-0.75279	0.100276	-0.73809	-1.19351	-0.42217	-0.2841	-1.11369	-0.24768	-0.51337	0.413905	0.367588	0.072874	0.569985	0.47695	0.727137	-0.29105	-0.12519	-0.25298		0.557181	1.17339	-0.76063	0.3687	-1.44242	0.376601	0.126836
17	-0.01076	-0.12851	-0.03574	-0.38084	-1.16843	-0.80307	-1.55033	-0.82125	0.179771	-0.20276	-0.10563	0.321158	-0.9266	-0.20753	0.341402	0.335159	0.102656	-0.56463	-0.60431	0.224605		0.030899	-1.23211	-0.79968	-0.1263	-0.57456	-0.71602	-0.37812	-0.26788	-1.12225	0.282608	-0.3574	0.029975	0.393255	0.028491	0.548586	0.576304	0.730654	-0.34877	-0.216	-0.34683		-0.01076	1.33315	-0.69803	0.268329	-1.32688	-0.17275	0.348198
18	0.217203	-0.25852	-0.13039	-0.30868	-1.13451	-0.56853	-1.92279	-0.72586	0.271415	0.000981	-0.03907	-0.15824	-1.3831	-0.34307	0.085212	-0.27428	0.217652	-0.42646	-0.3081	0.46483		0.235288	-0.87355	-0.48407	0.108904	-0.48349	-0.72565	-0.07121	-0.21396	-1.0276	0.115604	-0.0589	-0.22965	0.481856	-0.10785	0.375534	0.29122	0.624744	-0.34312	-0.10907	-0.27238		-0.07061	-0.10811	-0.71881	0.332435	-1.05847	-0.59639	0.478026
19	0.139945	0.036121	-0.07383	-0.37776	-1.46394	-1.04662	-1.96741	-1.19388	0.107818	-0.27341	-0.56848	-0.08817	-1.46321	-0.78502	0.071296	-0.40243	-0.33452	-0.55457	-0.23512	-0.01427		0.80981	-0.77655	-0.56226	-0.22184	-1.03099	-0.70389	-0.06943	0	-0.82549	0.558297	0.099784	0.043099	0.180867	-0.08565	0.116394	0.245715	0.063647	-0.18691	-0.94119	-0.41932		-0.32826	-0.28914	-0.34468	0.089129	-1.22421	-0.87276	0.271131
20	0.40412	-0.29401	-0.14212	-0.5702	-1.55232	-1.45188	-1.42982	-1.75591	-0.48635	-0.27341	-0.64492	-0.22195	-1.61065	-0.93659	-0.40546	0.080358	-0.86233	-0.33073	-0.02955	-0.25516		0.492459	-0.51509	-0.3886	-0.43017	-1.09798	-0.79569	-0.17605	0	-0.67551	0.385469	0	-0.41964	-0.29341	-0.18867	-0.09639	0.240035	-0.00857	-0.39128	-1.05145	-0.25778		-0.56464	-0.24796	-0.77452	0.132782	-1.3388	-1.2794	-0.39647
21	-0.06789	-0.14256	-0.312	-0.3647	-0.87602	-0.87675	-0.58432	-1.31104	-0.90279	-0.62501	-0.65731	-0.32813	-1.28392	-0.54432	-0.31986	-0.60124	-0.4559	-0.2204	-0.10094	-0.3701		0.228999	-0.12161	-0.4844	-0.34435	-0.97851	-0.79259	-0.17085	0.222069	-0.83021	0.197033	0	-0.73867	-0.15875	-0.87825	-0.33069	0.022027	-0.24991	-0.63133	-1.31972	0.086206		-0.59288	0.019305	-0.43235	-0.11747	-0.89038	-1.27948	-0.9111
22	-0.46277	-0.10232	-0.44541	-0.1058	-0.57794	-0.77562	-0.26033	-1.37239	-1.5492	-0.43259	-0.6528	-0.60072	-0.7601	-0.15997	-0.6466	-0.53348	-0.27362	0.237721	-0.05528	-0.54942		0.152827	-0.10273	-0.13039	-0.11724	-1.24964	-0.79651	-0.4428	0.222932	-0.59647	-0.00456	-0.23826	-0.61619	-0.31341	-1.11501	-0.35858	-0.04087	-0.52726	-0.4133	-1.3176	0.200939		-0.42047	0.094181	-0.44773	-0.20516	-0.72275	-1.1743	-0.77574
23	-0.21668	-0.46839	-0.24329	-0.19188	-0.74926	-0.68639	0.038883	-1.37556	-1.62386	-0.13073	0.0345	-0.27499	-0.65907	-0.3533	-0.52662	-0.36151	-0.19196	0.123032	-0.07931	-0.27685		0.704554	-0.06359	-0.33864	-0.39301	-1.21931	-0.61826	-0.81835	0.3194	-0.6645	0.109941	0.437769	-0.09491	-0.31341	-1.12737	-0.3848	-0.04087	-0.22906	-0.1678	-1.08012	0.038355		-0.70883	0.321399	-0.62301	-0.57312	-0.99432	-1.142	-0.6554
24	-0.3413	-0.76053	0.307496	-0.19188	-0.69995	-0.23161	-0.10867	-1.04752	-1.4445	0.054897	0.576863	-0.14743	-0.37007	0.193918	-0.7509	0.094607	-0.32509	0.139964	-0.67563	-0.19646		0.164176	0.025008	-0.0679	-0.43073	-0.447	-0.74481	-0.6667	0.146545	-0.48348	-0.15567	0.775142	-0.05372	-0.09369	-0.86355	-0.37596	-0.22912	0.009115	-0.14997	-0.05376	0.03405		-0.70883	0.327661	-0.95119	0.473156	-0.56489	-0.91859	-0.5925
25	-0.03703	-0.44451	0.397652	-0.1944	-0.35416	0.125855	-0.31033	-0.26306	-0.8777	0.235285	0.426144	-0.31157	-0.65312	0.021177	-0.73176	0.04711	0.134368	0.182573	-0.44444	-0.06805		0.521721	-0.05153	-0.23539	-0.43988	-0.16064	-0.37864	-0.94122	0.239289	-0.18149	0.210737	0.709146	0.044973	-0.00615	-0.88353	-0.70921	0.022027	-0.04831	0.185259	0.003382	-0.31351		-0.63284	0.521208	-0.32504	1.15038	-0.56785	-0.78022	-0.41663
26	0.215454	-1.01863	0.104278	-0.5073	-0.42315	-0.34112	-0.57026	-0.2356	-0.69998	0.529647	0.201421	-0.3071	-0.73729	0.082806	-1.07044	0.079792	-0.17811	0.021471	-0.37305	0.125658		0.541701	-0.24284	0.180449	-0.76089	0.070457	-0.2004	-1.19636	0.133112	0.054487	0.317151	0.444611	-0.02938	-0.10504	-0.70282	-0.75371	-0.23329	-0.21645	0.247702	-0.01549	-0.55741		-0.62749	0.230146	-0.31672	1.1105	-0.97412	-0.44403	-0.40329
27	0.133259	-0.8895	-0.14006	-0.55512	-0.5378	-0.59715	-0.66865	-0.38729	-0.1565	0.795193	-0.11746	-0.03451	-0.80931	-0.28105	-0.81595	-0.00885	-0.33392	-0.00776	-0.69289	0.555585		0.75929	-0.08584	-0.25122	-0.79121	0.028919	-0.27231	-0.96601	-0.12073	0.537112	0.147675	0.433199	-0.19094	-0.21759	-0.46606	-1.25792	0.196664	-0.18224	0.018837	-0.28942	-0.66669		-0.62749	-0.09104	-0.53486	1.35224	-0.74916	-0.14695	-0.52809
28	0.10916	-0.548	-0.17094	-0.43251	-0.22473	-0.78517	-0.92881	-0.88097	-0.06158	0.742611	-0.78118	-0.03658	-0.6932	-0.08744	-0.73391	0.16376	-0.66287	0.020039	-0.88395	0.142687		0.615435	-0.05259	0.495481	-0.41939	0.222851	-0.28047	-0.82699	-0.42495	0.935153	0.059418	-0.37974	-0.70275	-0.35164	-0.3981	-1.24941	0.170729	-0.57265	-0.22306	-0.47301	-0.65261		-0.29614	-0.17528	-0.29579	1.83512	-0.26585	0.071784	-0.6563
29	0.066944	-0.49728	-0.41037	-0.34416	0.339913	-0.86973	-1.00791	-0.45001	-0.10002	0.75471	-1.03032	-0.16404	-0.71114	-0.24277	-0.35573	-0.00996	-0.85322	-0.02325	-0.58726	0.119081		0.6332	0.083282	0.1727	-0.40012	0.116474	-0.41022	-0.93004	-0.53609	0.638166	0.009758	-0.80802	-1.01835	0.057578	-0.3981	-1.11077	0.71706	-0.82922	-0.5656	-0.93241	-0.52147		-0.29614	-0.00793	0.014666	0.82967	-0.37666	0.605544	-0.60996
30	-0.16136	-0.56827	-0.66945	-0.41078	0.028613	-1.24407	-1.35687	-0.75515	-0.18845	1.34023	-0.80316	-0.23616	-0.59176	-0.07069	-0.26559	-0.23319	-1.34939	-0.10491	-0.91821	-0.14523		0.240814	-0.03053	0.200911	-0.63126	0.026793	-0.43484	-0.96593	-0.6247	0.262034	0.555385	-0.65763	-0.96798	-0.27689	-0.23026	-1.14457	0.491184	-0.97827	-0.75212	-1.11251	-0.77584		-0.1705	-0.51401	-0.243	-0.00795	-0.32942	0.72017	-0.21304
31	-0.20179	-0.24228	0.032557	-0.12122	0.024968	-0.89578	-1.08506	-1.07551	-0.42879	0.842985	-0.66281	-0.54233	-0.68017	-0.5719	-0.11751	-0.31249	-1.14264	0.31523	-1.07934	-0.78466		0.154042	-0.27117	-0.17253	-0.12213	-0.14573	-0.46406	-0.46758	-0.80288	0.24599	0.220692	-0.3931	-0.80605	-0.19636	-0.50633	-1.15482	0.518342	-0.68308	-0.53408	-0.74404	-0.37443		0.134838	-0.50266	-0.51978	-0.11701	0.069874	0.537582	-0.22133
32	0.133345	-0.56235	0.67388	-0.14246	0.104708	-0.37095	-1.21938	-0.49737	-0.65402	0.664667	0.076595	-0.86269	-0.73264	-0.27649	-0.18503	0.025866	-1.0044	0.333093	-0.73815	-0.8417		0.004066	-0.07422	0.151324	-0.16084	0.27484	-0.45343	-0.63529	-0.67804	0.213996	0.167581	0.20499	-0.68223	-0.14328	-0.78898	-0.45451	-0.10685	-0.25884	-0.43298	-0.65623	0.066778		0.115687	-0.25635	-0.10845	-0.63267	-0.14776	0.390486	-0.22493
33	-0.42824	-0.81459	0.638183	-0.5148	-0.21072	-0.27217	-0.92135	0.156483	-0.72934	0.096984	0.660234	-1.10519	-0.48324	-0.18411	-0.16557	-0.14811	-1.0935	0.347475	-0.52306	-0.93171		-0.71141	-0.17741	-0.23777	-0.40547	-0.07736	-0.46649	-0.31292	-0.28337	0.236013	0.143886	0.545385	-0.78299	0.122719	-0.81812	-0.24668	-0.08091	-0.55792	-0.42629	-0.98456	0.055385		-0.07384	-0.26833	-0.36924	-0.94089	-0.43258	0.110715	-0.34698
34	-0.15411	-0.30096	0.40076	-0.58899	-0.54659	-0.04287	-0.75717	0.077952	-0.26924	0.308151	0.817283	-1.54153	-0.80554	0.264044	-0.29292	-0.75941	-0.86629	0.374677	0.013381	-0.72728		-0.7151	0.103078	-0.04159	-0.37925	0.484918	0.069565	-0.42094	0.240435	0.239538	-0.04113	0.821972	-0.33222	-0.11761	-0.81862	0.145157	-0.74119	-0.47325	-0.2491	-0.51824	-0.02543		-0.20746	-0.34763	-0.3193	-0.86137	-0.53797	-0.76563	-0.55353
35	-0.28404	-0.49674	0.395173	-0.24247	-0.32596	0.138163	-0.35111	-0.24191	-0.08061	-0.57923	0.326293	-1.34505	-0.63299	0.40838	0.146728	-0.58306	-0.62125	0.075367	8.3e-05	-0.40376		-0.80324	0.136473	0.378635	-0.39843	0.365143	-0.06538	-0.24598	0.084572	0.351114	-0.61975	0.611654	-0.42583	0.444938	-0.77069	0.439886	-1.04701	-0.19214	0.247985	-0.32696	0.468247		-0.52233	-0.18519	-0.62409	-0.64026	-0.35254	-0.74807	-0.78847
36	-0.51198	-0.53166	0.89547	-0.56901	-0.64031	-0.05307	-0.37688	-0.05957	0.40387	-0.44972	0.37264	-1.16611	-0.29903	1.21855	0.115245	-0.57136	-0.64904	0.230005	0.14846	0.266217		-1.16865	0.298202	1.1174	-1.04687	0.316989	-0.31476	-0.54189	0.05899	0.540047	-0.36887	0.414724	-0.7386	0.349851	-0.43838	0.693432	-0.83442	-0.19688	0.958283	-0.65377	0.073377		-0.83668	-0.44949	-0.49373	-0.16909	-0.43327	-0.89423	-0.57943
37	-0.74247	-0.64394	0.753519	-0.55549	-0.7833	0.230534	-0.05495	-0.54968	0.426252	-0.50143	-0.12775	-1.18037	-0.30863	1.48967	-0.12033	-0.4661	-0.4948	1.48533	-0.26457	-0.33239		-1.36174	-0.26012	1.31655	-0.96619	0.321066	-0.42044	-0.40971	0.081487	-0.07305	-0.38123	0.349087	-0.65419	0.156103	-0.10614	0.624571	-0.53252	-0.51219	2.26628	-0.60046	-0.6145		-1.06568	-0.64293	-0.56801	0.481901	-0.49708	-0.82499	-0.94423
38	-0.49036	-0.77965	0.543934	-0.4325	-0.49411	0.329537	-0.09619	-0.89909	0.428744	-0.49819	0.006405	-1.19084	0.114384	1.46942	-0.39179	-0.4968	-0.30947	2.80416	-0.42258	-0.11087		-1.10528	-0.46646	1.07726	-1.07885	0.648786	-0.26571	-0.84284	-0.14854	-0.35738	-0.42783	0.612443	-0.56705	-0.17554	0.106292	0.099565	-0.66483	-0.54356	3.02386	-0.4574	-0.55254		-1.03248	-0.66314	-0.17858	0.908347	-0.31804	-1.05699	-0.76943
39	-0.69118	-1.27034	0.810355	-0.6723	-0.505	-0.0354	-0.12821	-1.37239	0.230364	-0.58377	-0.28291	-0.55988	0.636982	1.56588	-0.15944	-0.19636	-0.43969	2.70337	-1.10755	-0.28863		-1.31065	-0.65508	1.74203	-1.28683	0.099571	-0.92509	-1.09444	-0.72742	-0.40906	-0.08042	0.680977	-0.75495	-0.09066	0.223656	-0.34241	-0.73226	-0.58769	2.67768	-1.00443	-0.58596		-1.21349	-0.8367	-0.29291	1.08963	0.027826	-0.78159	-0.27491
40	-0.92751	-1.13334	1.06681	-0.25448	-0.35632	-0.47509	-0.18833	-0.78526	0.272446	-0.48068	0.040924	-0.40537	0.978117	1.40568	-0.39436	-0.62382	-0.37544	3.00212	-1.29265	-0.79884		-1.1446	-0.91639	3.90442	-0.65517	0.124037	-0.94118	-1.26373	-0.45563	-0.45612	-0.24587	0.758891	-0.77728	-0.06492	0.177584	-0.15599	-0.71448	-0.59612	2.39379	-1.04551	-0.5126		-0.82113	-1.0772	-0.16875	1.1616	-0.00164	-0.68585	-0.06479
41	-0.90836	-1.04185	0.562985	-0.5066	-0.01446	-0.36598	-0.46485	-0.69876	-0.00476	-0.54391	-0.14882	-0.25419	1.06112	1.02499	-0.36438	-0.12143	-0.56156	2.5211	-0.84446	-0.91991		-0.65992	-0.66768	3.55867	-0.40045	0.016454	-0.66024	-1.22839	-0.31524	-0.34928	-0.31903	1.01425	-0.43787	-0.09349	0.14367	0.060888	-0.80377	-0.59899	1.81628	0.259035	-0.42423		-0.26416	-0.72421	-0.05883	1.12914	-0.02582	-0.40973	-0.48819
42	-0.34708	-0.91905	0.355162	0.02363	0.81895	-0.57475	-0.80457	-0.47431	-0.4121	-0.23973	-0.43287	-0.02736	0.752578	0.625264	-0.0516	-0.30528	-0.56872	0.975991	-0.32357	-0.83879		0.701054	-0.39406	3.60999	-0.28035	-0.04599	-0.7749	-1.10555	-0.02883	-0.10174	0.09072	0.437651	-0.49743	-0.2222	0.03182	-0.28527	-0.26806	-0.41735	1.10781	0.908801	-0.22883		0.08279	-0.37921	-0.36286	0.724271	0.074161	-0.57407	-0.19528
43	0.668808	-0.66225	0.11728	-0.3151	1.58831	-0.45742	-1.15937	-0.3717	-0.51603	0.080222	-1.12315	-0.07041	0.280653	0.749293	0.228234	-0.21279	-0.58468	-0.27034	-0.32606	-0.96061		1.70138	-0.13669	3.66148	-0.10459	0.022616	-0.47361	-0.94539	-0.1759	-0.08982	0.321882	-0.25537	-0.26987	0.092108	-0.12597	-0.00489	-0.32032	-0.11849	0.482686	0.852868	-0.23496		0.444533	-0.30328	-0.62422	0.801639	-0.2375	-0.13406	0.061837
44	0.793406	-0.62411	0.638774	-0.00434	1.78001	0.010116	-0.80545	-0.38409	-0.82822	0.204409	-0.82156	-0.07716	0.314252	0.265504	-0.03019	0.344471	-0.52015	0.024966	0.36918	-1.1938		2.08676	-0.41258	3.22687	-0.03239	0.016071	0.261357	-0.50846	-0.22794	-0.30181	0.110335	-0.38415	-0.20331	0.227625	0.05497	0.076801	0.565028	-0.01527	0.880778	1.09801	0.030041		0.723775	0.281652	-0.41081	0.630744	-0.65	-0.23005	-0.23305
45	0.898051	-0.67494	1.29371	-0.68225	1.98993	0.33281	-0.37984	-0.64412	-1.20511	-0.10004	-0.97645	-0.23335	-0.00172	-0.02284	-0.33121	0.710172	-0.62891	-0.05921	0.697294	-0.8237		2.1635	-0.11637	1.53817	0.171922	-0.28923	0.251361	0.246285	-0.60836	-0.11367	0.157987	-0.38198	0.043906	-0.19409	-0.00407	-0.50768	0.722339	-0.22759	1.05934	1.20927	-0.15974		0.974367	1.1942	-0.09816	0.564743	-0.26163	-0.48569	-0.33779
46	1.08055	-0.91224	0.951449	-0.35191	2.17367	0.656528	-0.23891	-0.6224	-1.16113	0.211248	-0.90632	0.395578	-0.27961	0.205652	0.033288	0.363852	-0.4485	-0.11019	0.331699	-0.67232		2.31403	-0.62713	1.05784	0.211628	0.082604	0.523577	0.281295	-0.87988	-0.41631	0.42589	-0.53627	0.552212	-0.37165	-0.07648	-0.19449	0.813629	-0.40626	0.755594	0.174208	0.072602		0.476422	0.771619	-0.14968	0.295312	-0.16857	-0.80533	0.150969
47	0.394123	-0.47477	1.03727	-0.72342	1.55105	0.447161	-0.05831	-0.58273	-1.05303	-0.20459	-0.7925	0.532388	-0.10064	0.400203	0.021139	0.228003	-1.10427	-0.16204	-0.04616	-0.1262		1.1038	0.488867	0.973161	0.006929	-0.04751	1.01434	0.312695	-1.06064	-0.78147	0.347375	-0.55026	0.697316	-0.22521	0.058599	-0.10613	0.208671	-0.63228	0.537062	-0.60062	0.267393		0.221585	0.456664	-0.00783	0.267664	-0.32897	-0.75366	0.162255
48	-0.68818	-0.31905	1.38401	-0.4926	0.210223	0.226366	0.17962	-0.84443	-0.85494	-0.48645	-0.76875	0.507464	-0.15637	0.34833	0.012571	0.107327	-0.90096	-0.16203	0.308949	-0.19736		0.250309	0.594874	0.715566	0.181821	-0.32027	0.584264	0.460042	-1.15949	-0.44708	0.039885	-0.20178	0.948417	-0.33982	0.207276	-0.17788	0.644536	-0.48838	0.221869	-0.25304	0.108947		-0.13226	0.745304	0.105539	-0.22497	-0.24355	-1.05155	-0.51685
49	-0.42667	-0.014	0.673434	-0.79033	-0.02145	-0.26565	0.088859	-0.45022	-0.66117	-0.39463	-0.81243	0.187208	-0.62626	0.166081	-0.06111	-0.09105	-0.8285	-0.46626	-0.06933	-0.0633		0.736102	0.756342	0.361	0.136277	-0.33649	0.233967	0.473051	-0.71255	-0.10915	0.290519	-0.20506	1.04473	-0.74415	-0.09053	0.057087	-0.00295	-0.2895	-0.0669	-0.09998	0.046493		0.212753	0.379494	-0.19692	-0.28298	-0.04823	-0.67661	-0.4665
50	-0.42656	0.513956	-0.20519	-1.03393	-0.68483	-0.07715	-0.29651	-0.58683	-0.69492	-0.13949	-0.83814	-0.00088	-0.87695	0.329854	-0.00384	-0.4224	-0.79776	-0.54223	-0.04594	-0.03735		0.380599	0.82723	-0.49564	-0.39505	-0.5698	0.000958	-0.13514	-0.50593	-0.23364	0.174065	-0.46708	0.581036	-0.83541	-0.14333	0.406369	-0.37045	-0.14339	-0.50724	-0.43573	0.157165		-0.11533	-0.18812	-0.79461	-0.43652	-0.87357	-0.64332	-0.17841
51	-0.55852	0.761513	-0.21394	-1.03856	-0.95666	-0.34048	-0.32001	-0.52364	-0.61163	-0.07891	-0.74017	-0.5602	-0.9983	0.017421	-0.20073	-0.65569	-0.87129	-0.61687	-0.0221	-0.30803		0.279904	1.19457	-0.66968	-0.55577	-0.81734	-0.15074	-0.16833	-0.30328	-0.35901	0.206843	-0.55397	-0.3532	-0.75137	-0.02889	-0.22832	-0.25467	-0.01208	-0.25405	-0.55286	-0.21249		-0.03636	0.021017	-0.44883	-0.60545	-0.8008	-0.422	-0.08822
52	-0.28013	0.174325	-0.62374	-1.21155	-1.07318	-0.5559	-0.29214	-0.19184	-0.54145	0.237485	-0.61107	-0.48179	-0.7338	-0.08885	-0.31588	-0.48762	-0.23721	-0.60464	0.040029	-0.77787		0.366715	-0.19333	-0.83696	-0.44006	-0.84924	-0.65529	-0.08795	-0.41975	-0.36348	0.453883	-0.42197	-0.40372	-0.71483	-0.17475	0.147274	-0.36291	0.242512	-0.45071	-0.28846	-0.59525		0.344596	-0.07387	-0.54133	-0.55672	-0.71001	-0.74618	-0.10838
53	-0.44505	0.116181	-0.30837	-0.86895	-0.81572	-0.18075	-0.28529	-0.06541	-0.58364	0.70128	-0.58121	0.203674	-0.72986	-0.40531	-0.30862	-0.32007	0.647066	-0.28094	-0.27728	-0.61602		0.223697	-0.38714	-0.78355	-0.78731	-1.02466	-0.27864	-0.34752	-0.17759	-0.74236	0.896576	-0.86196	-0.36453	-0.75978	-0.29374	0.407402	-0.53887	0.552663	-0.11095	-0.45069	-0.27259		0.514111	-0.32048	-0.51979	-0.64119	-0.53695	-0.49973	0.095894
54	-0.73732	0.096204	0.139488	-1.00252	-0.70193	0.208221	-0.55688	-0.04377	-0.60181	0.637452	-1.28263	0.075975	-0.26865	-0.33506	-0.46727	-1.01152	1.01936	-0.31024	-0.42107	-0.53196		-0.27763	-0.22654	-0.21534	-0.73072	-0.68261	0.029289	-0.55292	-0.45767	-0.85025	0.771655	-0.96892	-0.24128	-0.38086	-0.37242	0.244155	-0.45889	0.601047	-0.34601	-0.7924	-0.28713		-0.0889	-0.65882	-0.57337	-0.39946	-0.88158	-0.76532	-0.09388
55	-0.61717	-0.46396	0.369944	-0.76977	-0.39931	0.146605	-0.82842	-0.30568	-0.26747	0.618608	-1.09351	0.253085	0.290834	-0.12221	-0.08906	-0.43118	1.01281	-0.0706	-0.37966	-0.36521		-0.26186	-0.27341	-0.18662	-0.61582	-0.26502	0.287949	-0.5948	-0.67014	-0.82575	0.572293	-0.24243	0.290902	-0.00109	0.061554	0.404394	0.359022	0.457383	-0.09956	-0.64926	-0.38293		-0.2237	-0.598	-0.09115	-0.35653	-0.98514	-1.00003	-0.3098
56	-0.4154	-0.47024	0.416542	-0.85332	-0.33679	0.060929	-0.83528	-0.44851	-0.59528	0.29985	-1.08965	0.039794	0.630487	-0.35356	0.162098	0.121586	1.02056	-0.1085	-0.73676	0.067996		-0.20946	-0.29362	-0.21635	-0.35206	-0.21179	0.211201	-0.53034	-0.87794	-0.86431	0.231883	0.07477	0.616773	0.370799	-0.02798	0.938103	0.571647	0.564159	-0.17028	-0.87198	0.162707		-0.18682	-0.68202	-0.36029	-0.18126	-0.99697	-1.12113	-0.50404
57	-0.51312	0.394935	0.755185	-0.53792	-0.15966	0.09471	-0.67711	-1.22222	-0.29718	0.342653	-0.92457	-0.07484	0.345127	-0.21243	0.428554	0.065889	1.20225	-0.13336	-1.09294	0.194719		-0.7782	0.51069	-0.28763	-0.51497	-0.08511	0.422995	-0.60449	-0.67536	-0.67796	-0.10861	0.009794	0.454094	0.606009	-0.20503	0.914529	0.709826	0.574066	-0.40826	-0.9085	0.592484		-0.41519	-0.40982	-0.44337	0.041505	-0.85096	-0.44711	-0.01498
58	-0.23977	0.48686	0.370943	-0.42301	-0.06173	-0.3739	-0.38585	-0.88061	-0.45366	0.108046	-0.7943	-0.52884	0.450427	-0.25711	0.276065	-0.19309	-0.09635	-0.47569	-0.85227	0.449673		-0.78473	0.401621	-0.14896	-0.25529	-0.04232	-0.14315	-0.23491	-0.13967	-0.9319	-0.45781	0.264085	0.012907	0.456087	-0.38468	0.780644	0.509669	-0.00151	-0.92247	-0.87399	0.372656		-0.43907	-0.46798	-0.8241	0.262871	-1.12336	-0.41286	0.136946
59	-0.39559	0.110895	0.212173	0.009924	-0.41046	-0.52322	-0.40791	-0.63932	-0.14096	-0.27117	-0.01834	-0.58921	1.08323	-0.81043	0.559224	-0.04006	-0.78197	-0.47477	-0.68183	0.87305		-0.6923	0.208193	-0.75095	-0.14625	0.044593	-0.73222	-0.14052	0.796481	-0.68605	-0.5604	0.30569	-0.44613	1.23899	-0.60231	0.662988	0.517965	-0.43907	-0.57124	-0.48085	0.496283		-0.16982	-0.38738	-0.7466	0.009024	-0.95989	-0.29604	0.51413
60	-0.08057	-0.02971	0.513774	0.291204	-0.33073	-0.80858	-0.80659	-0.02932	-0.965	-0.18464	-0.184	-0.71751	1.48066	-0.76124	0.602385	-0.71566	-0.50977	-0.55806	-0.74919	1.1951		-0.22917	0.194645	-0.85083	-0.06607	0.675103	-0.57336	-0.00632	1.03901	-0.9154	-0.27462	-0.29211	-0.44533	1.73974	-0.83721	0.672798	-0.00552	-0.47706	-0.5746	-0.65304	0.527873		-0.03502	-0.16786	-0.55084	0.052944	-0.37248	0.043763	0.320945
61	-0.27666	-0.12151	0.396058	0.147699	-0.28094	-0.88967	-0.71806	-0.04096	-1.06644	-0.27862	-0.04561	-0.59779	1.44194	-0.55536	0.564429	-1.09196	-0.74795	-0.40055	-0.48579	0.865421		-0.18045	0.19036	-0.17738	-0.50166	0.885255	-0.80741	0.062222	1.41405	-1.03532	0.271057	-0.36435	-0.38348	1.45617	-1.02853	0.322392	-0.41543	-0.55955	-0.81678	-0.38542	-0.10014		-0.04548	-0.03494	-0.76416	-0.04573	-0.28841	-0.05652	0.325675
62	-0.11437	-0.91003	0.28443	-0.28679	-0.09282	-0.76254	-0.56966	0.029483	-0.86283	-0.62644	0.114032	-0.59056	1.70046	-0.70326	0.888235	-1.13324	-0.8601	-0.13599	-0.0416	0.868434		0.184437	-0.44317	-0.16439	-0.29894	0.639855	-0.77471	-0.22667	1.14515	-0.71264	0.28202	-0.228	-0.48795	1.40532	-1.02029	0.499385	-0.45269	-0.61061	-0.76446	-0.34364	-0.1817		-0.04203	-0.17399	-0.16729	-0.44563	-0.1915	-0.5481	-0.21616
63	0.085449	-0.94984	0.32484	-0.65713	-0.01214	-0.71244	-0.68908	-0.2069	-0.66528	-0.57856	0.16671	-0.35446	1.64654	-0.25929	0.790889	-0.87837	-0.49707	-0.2914	-0.22391	0.368755		0.037227	-0.28887	-0.06042	-0.30076	0.68402	-0.37654	-0.51309	0.841189	-0.01102	0.247097	-0.16461	-0.31236	1.60019	-0.99991	0.499385	-0.5119	-0.19422	-0.65191	-0.60028	-0.02201		-0.24047	-0.18195	0.070998	-0.46317	-0.02109	-0.92221	-0.37911
64	0.015016	-0.71889	-0.08758	-0.74389	0.33658	-0.89036	-0.44737	-0.3811	-0.66253	-0.5922	0.231751	-0.25881	0.479995	0.365689	0.931028	-0.65075	-0.32037	-0.37263	-0.11937	-0.01142		0.076735	-0.47794	0.218346	-0.29285	-0.04408	-0.10046	-0.73137	0.295702	0.207566	0.244853	0.026449	-0.3361	0.708519	-0.7036	1.00687	-0.46841	0.10887	-0.62916	-0.51556	-0.32742		-0.20713	-0.06744	0.200524	-0.46317	0.198433	-0.90439	-0.86181
65	-0.29955	-0.70498	-0.65666	-0.99202	0.034508	-0.57557	0.00473	-0.58178	-0.34537	-0.58472	0.420143	-0.3531	0.121071	0.1849	0.636391	-0.30153	-0.75976	-0.2787	-0.19936	-0.82426		-0.18555	-0.75374	0.391509	-0.4892	-0.82391	-0.18303	-0.98027	0.132872	0.506024	0.51138	-0.02024	-0.53665	-0.09956	-0.7036	0.784193	-0.23116	0.088871	-0.94579	-0.41125	-0.31074		-0.20713	-0.49858	-0.17267	-0.46317	0.059735	-0.88992	-0.97184
66	-0.47335	-0.57705	-0.8891	-0.85545	0.250411	-0.39765	0.050743	-0.4607	-0.17777	-0.03352	0.36992	-0.63789	0.135123	0.136436	0.285563	-0.18978	-0.5525	0.018681	-0.309	-0.5882		-0.4075	-0.75562	-0.03326	-0.38453	-0.76097	0.119977	-1.24095	-0.00026	1.18182	-0.08264	-0.05882	-0.28683	-0.07271	-0.63196	0.521188	-0.32079	0.049787	-0.97442	-0.61797	0.348625		-0.17395	-0.49858	-0.1775	-0.39487	-0.01881	-0.84228	-0.91901
67	-0.3732	-0.43568	-0.76642	-0.64258	-0.25902	-0.67517	-0.05411	-0.37029	-0.38049	0.320925	0.396671	-0.64471	0.044793	0.188544	-0.24845	0.082058	-0.57926	-0.13304	-0.52937	-0.73275		-0.4802	-0.54258	-0.17463	-0.41793	-0.79009	0.136079	-0.94405	-0.01738	0.972264	0.137787	0.011712	0.62872	-0.33233	-0.59839	0.150628	-0.48966	0.014943	-0.62056	-0.61113	0.013922		-0.39471	-0.59493	-0.5946	-0.14532	-0.33408	-0.68719	-1.00977
68	-0.51485	-0.77397	-0.97932	-0.77305	0.256165	-1.00331	-0.28539	-0.41416	-0.42694	0.344535	0.747633	-0.87776	-0.05701	-0.39984	-0.35072	0.276197	-0.71866	-0.19917	-0.72105	-0.50212		-0.38602	-0.84959	-0.37366	-0.49626	-0.36756	0.068959	-0.95009	-0.13816	0.650006	0.190465	0.408771	1.20233	-0.61361	-0.27327	0.239306	-0.47631	-0.24014	-0.61248	-0.57074	-0.00939		-0.33123	-0.11891	-0.52472	0.068033	-0.53356	-0.12353	-0.5645
69	-0.44923	-0.70249	-0.99838	-0.77305	0.116973	-1.01838	-0.17894	-0.51544	-0.95962	0.292212	0.38372	-0.43937	-0.0164	-0.76082	-0.80003	0.133127	-0.77926	0.072716	-0.8846	-0.66533		-0.38602	-0.68208	-0.49491	-0.26696	-0.20973	0.187987	-0.63172	-0.26044	0.105425	0.029015	0.273969	1.63431	-0.65113	-0.52111	-0.41299	-0.30804	-0.48317	-0.52948	-0.84704	-0.03924		-0.5779	0.058057	-0.375	-0.05306	-0.75169	-0.39611	-0.46022
70	-0.67915	-0.64517	-0.99003	-0.71922	0.084381	-1.19514	0.038532	-0.58872	-0.62217	0.047736	0.351009	-0.01741	-0.34966	-0.85442	-0.86077	-0.15989	-0.25326	0.195041	-0.58242	-0.44228		-0.50105	-0.41084	-0.72034	-0.20853	-0.07127	-0.05229	-0.3726	-0.02786	-0.1008	-0.24234	0.255134	1.84113	-0.82681	-0.59598	-0.37765	-0.43943	-0.23774	-0.01165	-0.7104	-0.26834		-0.60473	0.560624	-0.40029	-0.31791	-0.75169	-0.39611	-0.17417
71	-0.64192	-0.64517	-0.7517	-0.66533	-0.22103	-1.03796	-0.25594	-0.90827	-0.98581	-0.25433	0.318661	0.267384	-0.53278	-0.80595	-0.75224	-0.10948	-0.21596	-0.10234	-0.47279	-0.59007		-0.33163	-0.41084	-0.72034	-0.02035	-0.42987	-0.35163	-0.11191	-0.04562	-0.46984	-0.1037	0.231501	1.54142	-0.9175	-0.40982	-0.37791	-0.45174	-0.13094	0.218177	-0.45546	-0.49364		-0.74403	0.517724	-0.08476	-0.31791	-0.96276	-0.12683	0.006899
72	-0.74136	-0.7627	-0.69121	-0.92138	-0.28503	-1.172	-0.32664	-0.64265	-1.48338	-0.67203	0.083658	0.27421	-0.86566	-1.13146	-0.69087	-0.53688	-0.21596	-0.00047	-0.19954	-0.65535		-0.34298	-0.41084	-0.49241	-0.27365	-0.44849	-0.35163	-0.88029	0.154286	-0.44879	-0.30252	0.26541	0.678121	-0.93807	-0.41933	-0.37791	-0.42892	-0.13094	0.072068	-0.47619	-0.3046		-0.52326	0.739229	0.04884	-0.25189	-0.69478	-0.04539	0.118969
73	-0.81026	-0.22325	-0.6811	-0.55735	-1.12111	-0.79605	-0.22768	-0.47893	-1.85835	-0.76003	-0.56759	0.216242	-1.66735	-1.53235	-0.61988	-0.73499	-0.37224	0.369392	0.056469	-0.91778		-0.53771	-0.20944	-0.29338	-0.19532	-0.85382	-0.35163	-0.94035	0.090184	-0.31371	-0.36645	-0.34631	-0.17542	-0.87338	-0.54052	-0.72727	-0.25824	-0.13912	0.200528	-0.51543	-0.28129		-0.4285	0.263208	-0.07386	-0.4025	-0.77345	-0.47186	-0.05574
74	-0.64995	-0.41931	-0.95701	-0.55735	-1.75456	-0.79276	-0.67805	-0.71521	-1.86943	-0.79746	-0.5573	0.018003	-1.52723	-2.22843	-0.36154	-0.59192	-0.37903	0.289635	-0.08902	-0.61923		-0.53771	1.1835	-0.22543	-0.42461	-0.5782	-0.73167	-1.34451	-0.54403	-0.05879	-0.17806	-0.65809	-0.65819	-1.03122	-0.29268	-0.48077	-0.67381	0.22605	-0.08624	-0.66768	-0.05512		-0.19103	0.2186	-0.23434	-0.57156	-0.75337	-0.05855	0.09182
75	-0.66628	0.038574	-0.68203	-0.68048	-1.4479	-0.58382	-0.79784	-0.8994	-1.65285	-0.56046	-0.69622	-0.12893	-1.83516	-1.85338	-0.27404	-0.29891	-0.66163	-0.08445	-0.30905	-0.4723		-0.70309	1.5047	0	-0.2867	-0.78291	-0.49139	-1.35473	-0.58101	-0.22853	-0.18599	-0.39675	-0.86501	-0.92185	-0.80467	-0.48077	-0.62316	-0.02944	-0.37704	-0.4074	-0.06357		-0.38	-0.08751	-0.44075	-0.3067	-0.84409	-0.29653	-0.23551
76	-0.8537	1.21452	-0.94124	-0.84209	-1.6943	-0.83964	-0.82495	-0.7469	-0.81588	-0.71239	-1.00371	-0.166	-1.97488	-1.91727	-0.4352	-0.29891	-0.87467	0.117729	-0.38703	-0.8242		-1.22278	2.29572	-0.28631	-0.06427	-0.54668	-0.54528	-1.37697	-0.40394	-0.20273	-0.13811	-0.64518	-0.81512	-0.54835	-1.09129	-1.0984	-0.42616	0.241693	-0.37704	-0.74209	-0.51664		0.092362	0.206141	-0.422	-0.3067	-0.56026	-0.41642	-0.66315
77	-1.02811	2.31416	-0.85934	-0.50699	-1.55022	-0.55114	-1.00932	-0.73481	-0.56837	-0.49715	-1.1583	-0.05301	-1.62888	-1.7671	-0.49159	-0.04182	-0.77442	0.117729	-0.53702	-0.25985		-1.13287	2.99508	-0.5408	0.037393	-0.37634	-0.75979	-0.45902	-0.02248	-0.33431	-0.13811	-0.7349	-0.6826	-0.2987	-0.87348	-1.0321	-0.33601	0.141846	-0.47094	-0.72656	-0.14152		-0.14038	0.011024	-0.4066	-0.79331	-0.83141	-0.33492	-0.83873
78	-1.01431	1.66695	-0.43957	-0.33189	-0.62987	-0.60162	-0.83738	-0.71162	-0.13777	-0.43118	-0.89767	-0.10703	-1.17273	-1.2688	-0.11952	-0.3043	-0.43019	-0.37385	-0.59694	0.071905		-1.05211	3.13865	-0.61212	-0.22872	-0.02262	-0.65211	-0.3503	-0.07107	-0.65225	0.088616	-0.30808	-0.7401	-0.34319	-1.09756	-0.92292	-0.29759	-0.0063	-0.24583	-0.53149	-0.39592		0.407503	0.308475	-0.49053	-0.44695	-0.6839	-0.16993	-0.80202
79	-0.88349	1.89206	-0.11599	-0.73451	0.038533	-0.07519	-0.40596	-0.31746	0.069945	-0.18326	-0.77217	-0.33107	-1.52097	-0.31795	-0.4232	-0.54661	-0.32593	-0.0669	-0.51793	-0.16386		-0.95666	1.92262	-0.52302	-0.34596	-0.32019	-0.0566	-0.23219	0.314931	-0.69774	0.162735	-0.07155	-0.50466	-0.14761	-0.594	-1.02543	-0.22241	-0.40496	0.046544	-0.55051	-0.62228		0.686707	0.420598	-0.67563	-0.04353	-0.73869	-0.48375	-0.78934
80	-0.628	1.59196	-0.34677	-0.35765	-0.20626	0.217016	-0.52508	0.035134	-0.33821	-0.24185	0.342145	-0.4528	-1.23283	-0.65748	-0.28016	-0.96021	-0.7059	0.250989	-0.66172	-0.25138		-0.91526	1.58782	-0.69038	-0.30936	-0.24077	-0.03846	-0.12485	-0.06151	-0.71026	0.198604	0.512209	-0.56007	-0.28685	0.047416	-1.2123	-0.1204	-0.49432	0.034575	-0.79261	-0.63565		0.659226	0.212268	-0.44498	0.337797	-0.67467	-0.42036	-0.0322
81	-0.23795	0.425075	-0.38507	-0.30706	-0.07387	0.243461	-0.34554	0.441941	-0.68359	0.043033	1.70993	-0.62771	-0.77399	-0.69011	-0.15238	-0.91219	-0.73932	0.54244	-0.7011	-0.10454		-0.5154	0.71953	-0.58269	-0.5525	-0.47087	0.337667	0.196312	-0.08178	-0.89745	0.182878	2.236	-0.76581	-0.57829	0.122767	-0.30813	-0.28474	-1.18089	0.089745	-0.64646	-0.39904		0.424294	-0.04988	-0.2912	0.117235	-0.6288	-0.92723	0.35784
82	0.532115	-0.60706	-0.4061	-0.31722	-0.04962	0.529506	-0.06502	0.244538	-0.82785	-0.1111	1.76775	-0.85714	-0.93284	-0.61894	-0.22371	-0.642	-1.1971	2.37288	-0.43831	-0.56721		0.449583	0.317232	-0.26155	-0.30061	-0.41004	0.897453	0.035164	-0.54229	-1.25156	0.015278	2.3945	-0.89504	-0.83531	0.112525	-0.55409	0.241985	-1.23842	0.979952	-0.56352	-0.99913		0.435453	0.057728	-0.38913	0.630954	-0.31385	-1.16852	0.605293
83	0.658005	0.03364	-0.40176	-0.76928	-0.7445	1.17185	-0.11222	0.274713	-0.82027	-0.01977	1.6693	-0.9704	-0.49548	-0.12315	-0.60021	-0.37677	-1.32146	2.99468	-0.67382	-0.32057		0.746007	0.334514	0.100418	-0.22718	-0.72006	1.68798	-0.11424	-0.60183	-1.13573	0.009534	2.17799	-0.61307	-0.68214	0.225704	-0.2984	0.21753	-1.31829	1.01288	-0.61599	-0.47707		-0.15614	-0.44392	-0.29779	0.484888	-0.225	-1.16268	0.663271
84	0.787446	-0.07745	-0.51219	-0.38939	-0.58752	1.0088	-0.50316	-0.06188	-1.0342	-0.18277	1.57493	-0.67083	-0.74751	0.13574	-0.12491	-0.57193	-1.06319	2.58275	-0.52259	-0.05643		0.698752	0.107456	-0.30513	-0.1562	-0.36724	1.6455	0.04984	-0.4286	-1.47024	-0.16975	2.10764	-0.8031	-0.83524	-0.10713	-0.15851	0.258629	-1.07181	0.989832	-0.48152	-0.00332		-0.4055	-0.70811	0.002531	1.11987	0.070096	-1.16364	0.566653
85	0.424291	0.00399	-0.20205	-0.64775	-0.42232	0.503637	-0.32195	0.076571	-0.69661	-0.35038	0.705078	-0.54651	-0.48741	0.21454	-0.61659	-0.17193	-0.73204	2.19408	-0.70522	-0.17254		0.924953	-0.15771	-0.12426	-0.37018	-0.28882	1.33539	-0.14745	0.647399	-1.23097	-0.23799	1.46034	-0.7775	-0.45413	-0.11735	0.083824	-0.03633	-0.78019	1.00127	-0.30152	0.36263		0.082287	-0.49978	0.486087	0.924838	-0.11385	-1.04964	0.24479
86	0.56814	-0.13103	0.212277	-0.81484	-0.42248	0.681835	-0.48527	0.075167	-0.67869	-0.79337	-0.08336	-0.27103	0.203031	0.085557	-0.79167	-0.36561	0.227535	1.4833	-0.41679	0.004709		1.03309	-0.35328	-0.02762	-0.46602	-0.19084	1.38473	-0.30112	0.686352	-0.81427	-0.79343	-0.3387	-0.96029	-0.242	-0.16886	0.027889	-0.02728	0.469436	0.962303	-0.00606	0.180966		0.043097	-0.55335	0.25119	0.99921	-0.39387	-0.50151	0.147796
87	-0.05813	0.066346	0.044701	-0.83248	0.19158	0.260344	-0.55753	0.507468	-0.40789	-0.99879	0.032716	0.015756	2.29907	0.079109	-1.01959	-0.89265	0.588138	-0.80479	-0.37667	0.298186		-0.04402	-0.54729	-0.28941	-0.81297	0.182579	0.776971	-0.28819	0.745371	-0.20441	-0.45641	-0.50192	-0.45199	1.7959	-0.49197	0.21865	-0.54663	0.626138	0.11676	-0.46033	0.365814		0.117834	-0.51377	0.04397	0.934731	-0.53212	-0.32171	-0.04665
88	-0.35477	-0.27614	-0.27273	-0.48868	0.318472	-0.15832	-0.58889	0.472656	-0.62376	-1.14304	-0.01907	0.848959	2.45372	-0.10691	-1.0128	-0.96913	0.375117	-1.28669	-0.0793	0.15526		-0.33643	-0.74757	-0.62029	-0.66251	0.088404	0.009886	-0.0628	0.864997	0.016306	-0.47948	-0.75066	-0.32468	2.04255	-0.22904	-0.12377	-0.68243	0.642952	-0.15367	-0.37103	0.070159		-0.02288	-0.24965	0.216858	0.523071	0.386753	-0.34238	-0.3332
89	-0.76182	-0.46632	0.035963	-0.46594	0.180422	-0.32896	-0.1937	0.436383	-0.48138	-1.20005	0.21192	0.57672	2.58147	-0.32905	-1.46642	-0.30168	0.040678	-1.47031	0.031377	-0.31166		-0.65618	-0.72386	-0.27119	-0.87274	0.239299	-0.07183	-0.02007	0.8287	0.248384	-0.42482	-0.50286	-0.05052	1.99854	-0.63728	-0.30454	-0.02899	0.672973	-0.01268	-0.46636	-0.44314		0.251989	-0.12065	0.332125	0.125917	0.399598	-0.20758	-0.28592
90	-0.55124	-0.65878	-0.38202	-0.59324	0.223523	-0.31804	-0.11374	0.082742	-0.672	-1.12852	0.035731	0.617454	1.73734	-0.18019	-1.30829	-0.22229	0.021463	-1.20954	0.039361	-0.23144		-0.60505	-0.21526	-0.59628	-0.99543	0.208059	0.249521	0.178978	-0.01268	0.109723	-0.66957	-0.41235	-0.13105	1.61715	-0.81474	-0.55918	0.015977	0.554244	-0.1496	-0.64993	-0.72424		-0.11248	-0.24194	-0.16757	-0.3693	0.610248	-0.25876	-0.72369
91	-0.73366	-0.80196	-0.46942	-0.31514	0.40298	-0.23752	0.236309	-0.13688	-0.29769	-0.81847	-0.42229	0.659368	0.813018	0.045316	-1.37971	-0.2263	-0.74979	-1.27871	0.392698	0.109492		-0.579	0.057578	-0.60932	-0.87888	0.069902	0.041213	-0.0873	-0.20843	0.008167	-0.14629	0.1084	0.391471	1.51567	-0.7908	-0.5697	0.099282	-0.22969	-0.31923	-0.52365	-0.32135		-0.34628	-0.33357	-0.44126	-0.26143	0.850183	0.156046	-0.9796
92	0.969322	-0.87743	-0.59123	-0.14956	-0.07948	0.135493	-0.06446	-0.31155	-0.30161	-0.47902	0.15034	0.195423	-1.09298	0.211132	-1.02407	0.072375	-0.75453	-0.82106	0.239774	0.236183		0.515593	-0.25817	-0.43031	-0.28272	-0.56656	0.573654	0.0387	-0.38805	-0.72871	-0.27887	0.692872	-0.13505	-0.49866	-0.46594	-0.58081	0.18061	-0.41143	-0.32674	-0.16784	-0.50244		0.299108	-0.25314	-0.09865	-0.47602	0.667392	-0.11743	-1.15867
93	1.62778	-0.93047	-0.90497	-0.03168	-0.23929	-0.4395	0.336221	-0.3301	0.248321	-0.71816	0.340233	-0.66449	-1.23764	0.109593	-0.73094	0.307812	-0.45069	-0.87524	0.216866	-0.18684		0.908073	-0.05666	-0.62644	-0.07036	-0.82023	0.125855	0.162102	-0.39955	-0.53515	-0.52574	0.945979	-0.23013	-0.83301	-0.60123	-0.32861	0.036869	-0.20023	-0.21654	-0.25231	-0.47444		0.483533	-0.55124	-0.31303	-0.23359	-0.16047	-0.03654	-1.12655
94	2.12934	-0.3735	-0.81859	-0.85957	-0.36983	-0.49965	0.399025	-0.13322	0.479088	-0.7831	-0.07155	-0.35026	-0.86656	0.090735	-0.64592	0.11327	-0.3803	-0.90489	0.211162	-0.20681		1.70014	-0.19484	-0.94134	0.18613	-1.05919	-0.40773	0.219252	-0.33511	-0.38723	-0.47933	0.435549	-0.402	-0.90726	-0.29399	-0.38154	-0.28496	-0.23181	-0.66595	0.238507	-0.33696		0.079006	-0.40362	-0.38444	-0.31236	-0.42966	-0.13605	-1.20468
95	2.10836	-0.26498	-0.80023	-0.76214	-0.37098	-0.45872	0.322565	-0.20626	0.388658	-0.66566	-0.17765	-0.7407	-0.42832	-0.38158	-0.77072	0.047478	-0.31226	-0.95647	0.369136	-0.03331		1.46531	-0.30668	-0.74656	0.508967	-0.7796	-0.44982	0.368926	-0.31366	0.40152	-0.04935	0.283477	-0.35244	-0.73849	-0.08566	0.110201	-0.12844	-0.41155	-1.18856	0.162009	-0.45075		-0.03983	-0.57779	-0.22997	-0.17159	-0.31222	-0.0718	-1.21
96	2.15897	0.089423	-1.04324	-0.79227	-0.70307	-1.21476	-0.07617	-0.12742	0.229792	-0.91022	-0.35286	-1.02965	-0.60149	-0.3908	-0.43889	0.381463	-0.55242	-0.6749	-0.5008	-0.38337		1.26483	-0.36139	-0.902	-0.02914	-0.86555	-0.62	0.447014	-0.18027	0.403392	-0.25177	0.0724	-0.65166	-0.51949	0.092782	0.179646	-0.09385	-1.13379	-1.49143	-0.14681	-0.81827		-0.1494	0.247929	0.268104	-0.57444	-0.82773	-0.20518	-0.83535
97	0.380393	-0.13138	-1.01681	-0.75467	-0.61672	-1.1537	0.355409	-0.30008	0.205806	-0.67488	-0.97123	-0.68118	-0.49887	-0.37978	-0.24588	0.304651	-0.61903	-0.87151	-0.6155	-0.51575		0.271005	-0.2401	-0.81988	-0.19637	-0.49031	-0.76299	0.024247	-0.06384	0.849054	-0.00203	-0.7593	-0.22204	-0.48423	0.217359	0.152666	-0.41468	-1.03667	-1.34895	-0.4479	-0.66142		-0.70662	0.228174	-0.1834	-0.09378	-0.53194	-0.02364	-0.83367
98	-0.04221	0.118321	-0.36273	-1.16176	-0.58227	-1.01579	-0.14015	-0.47495	-0.20111	-0.37643	-1.2189	-0.4924	-0.43568	-0.20799	-0.55164	-0.10936	-0.7974	-0.48949	-0.6946	-0.38366		-0.0457	-0.33777	-0.8414	-0.60112	-0.19916	-0.31682	-0.1194	0.022692	0.482901	0.173697	-0.50298	-0.21559	-0.475	0.115205	0.402347	-0.33116	-1.38726	-1.45226	-0.83131	-0.78044		-0.63371	0.600528	0.018425	-0.28263	-0.71667	-0.07349	-0.70005
99	-0.14351	-0.33024	-0.52896	-0.01833	-0.41077	0.309628	-0.45485	-0.30633	-0.36241	-0.38982	-1.18789	-0.39982	-0.71953	-0.16204	-0.22939	-0.12553	-0.45171	-0.39992	-0.80904	0.080702		-0.45198	0.039506	-0.89949	-0.34183	-0.34671	2.45584	-0.46105	-0.27244	0.547035	-0.10361	-0.49432	-0.03006	-0.28905	-0.24845	0.638686	-0.40701	-1.41972	-1.34917	-0.79784	-0.54501		-0.28966	0.106417	-0.06403	-0.40196	-0.65789	0.127112	-0.61067
100	-0.1216	0.612911	-0.26426	0.150043	-0.37715	1.01716	-0.5682	-0.1069	0.03144	-0.553	-1.08073	0.013611	-0.60517	0.067828	-0.14181	-0.04076	-0.44702	-0.15047	-0.73938	-0.09394		-0.57245	0.273836	-1.1312	-0.40372	-0.64533	3.87359	-0.83055	-0.03196	-0.15257	-0.42671	-0.45591	-0.17008	-0.44323	-0.50391	0.287034	-0.29186	-1.18953	-0.80214	-0.61034	-0.20892		0.230673	0.486733	0.035404	-0.37212	-0.52505	0.076259	-0.19364
101	0.065004	0.749807	-0.16761	0.034544	-0.28989	1.99178	0.226091	-0.26206	-0.12575	-0.42232	-0.38672	0.072289	-0.37545	-0.0569	-0.33866	-0.22509	0.146081	-0.28395	-0.69424	-0.12143		-0.51725	0.652942	-1.09946	-0.11622	-0.54492	4.83109	-1.00966	-0.11505	-0.57478	0.124563	-0.68954	-0.00485	-0.84361	-0.40589	0.05876	-0.3394	-0.6799	-0.47795	-0.62598	-0.25357		0.426563	-0.00061	-0.21338	0.069045	-0.00954	-0.03427	-0.1397
102	0.015972	0.909823	0.134409	-0.292	-0.64347	1.78583	0.000227	-0.06184	-0.22954	-0.76412	-0.33791	0.017413	-0.47807	-0.49178	-0.63052	-0.42007	0.339448	0.099374	-0.88576	-0.54094		-0.61139	0.582539	-1.26552	-0.30983	-0.31226	4.9118	-0.99606	-0.16846	-0.40773	-0.43574	-0.34788	-0.43571	-0.93141	-0.79787	0.112148	-0.14349	-0.85039	-0.98605	-0.45242	-0.19296		0.62727	0.058167	0.291798	0.032791	-0.31514	-0.14448	-0.14468
103	-0.16096	0.599542	-0.24871	0.015704	-0.53412	1.89578	0.315986	0.075265	-0.53182	-0.67073	-0.77472	0.267604	-0.70039	-0.90335	-0.53418	-0.31003	0.801053	0.284915	-1.06436	-0.36075		-0.73267	0.513276	-1.00763	0.130563	-0.55785	4.78329	-1.1309	-0.18429	-0.35006	-0.63338	-0.6042	-0.58669	-0.74504	-0.98483	-0.45608	0.214207	0.066017	-0.72686	-0.03481	-0.09465		0.542914	-0.3402	0.444035	0.190266	-0.09448	-0.05784	-0.11974
104	-0.64279	0.748496	-0.16885	-0.29983	-0.70242	0.399979	0.599109	0.124486	-0.71029	-0.53283	-0.70264	0.042045	-0.5091	-1.18514	-0.65945	-0.32931	0.414258	0.645305	-1.00547	-0.75397		-0.84691	0.17476	-0.88771	-0.3405	-0.61968	2.12938	-0.57011	-0.10053	-0.68277	-0.33157	-0.31767	-0.88262	-0.65986	-0.6909	-0.75723	0.08947	0.330499	-0.43876	-0.25419	-0.20165		0.335828	0.112505	0.130269	0.012842	0.08734	-0.20534	0.084163
105	-0.08438	-0.12097	-0.34029	-0.53702	-0.73489	-0.7039	0.646865	-0.63707	-0.90845	-0.55443	-0.78245	0.400324	-0.84378	-0.84032	-0.43171	-0.41407	0.534253	0.448685	-0.97503	-0.92792		-0.52993	-0.08223	-0.1364	-0.30138	-0.65742	0.70126	-0.44639	-0.22975	-0.68838	-0.16132	-0.23564	-0.40938	-0.39995	-0.02189	-0.71723	-0.19595	0.21954	-0.32573	-0.5032	-0.47478		-0.10786	0.027654	-0.06958	-0.11193	-0.16294	0.201602	0.002269
106	-0.18675	-0.34313	-0.15592	-0.39139	-0.72843	-1.32456	-0.06262	-0.41471	-0.21861	-0.44054	-1.27945	0.538998	-0.84895	-1.34718	-0.28682	-0.41407	0.296919	0.620939	-0.48191	-0.95917		-0.52993	-0.40663	-0.13096	-0.28433	-0.63	-0.26721	-0.09758	-0.05354	-0.00395	-0.69044	-0.2259	-0.0717	-0.39363	-0.29276	-0.79814	-0.111	0.321749	-0.44158	-0.29074	-0.16075		0.120757	-0.05741	-0.04049	-0.37362	-0.41972	-0.00551	-0.12763
107	0.09728	-0.28234	-0.49311	-0.968	-0.46119	-1.50214	-0.29845	-0.84815	-0.20607	-0.31398	-1.26483	0.416476	-0.81849	-0.64983	-0.18796	-0.14228	0.151399	0.434228	-0.10587	-0.93156		-0.49946	-0.44486	0.170708	-0.23955	-1.20514	-0.78734	0.18423	-0.16944	-0.27067	-0.41673	-0.22128	0.210787	-0.07069	0.000588	-1.0708	-0.20559	0.64917	-0.29579	-0.26312	-0.02148		-0.23041	-0.12894	-0.14702	-0.82148	-0.13268	0.464261	0.058139
108	0.328443	0.127028	-0.25086	-1.01914	-0.71063	-1.71902	-0.44939	-1.1377	-0.01591	-0.41533	0.110258	0.185846	-0.61181	-0.93128	0	-0.28881	-0.40511	0.313252	-0.52197	-1.08862		-0.26447	-0.52476	0.170708	-0.46642	-0.81396	-0.78833	0.496682	-0.49483	-0.11369	-0.15986	0.61835	0.422281	-0.06522	0.031902	-1.01433	-0.61095	0.08335	-0.39185	-0.30601	-0.00076		-0.21897	0.375086	-0.33772	-0.75172	-0.16861	0.42746	-0.25379
109	0.756764	0.020453	-0.21892	-1.08183	-0.53857	-1.53479	-0.86731	-1.31456	0.07885	-0.3146	0.121499	0.171779	-0.43885	-0.43257	0.198854	-0.7551	-0.25289	0.623057	-0.28154	-0.96882		-0.29135	-0.32195	0.230156	-0.34644	-0.79197	-0.61874	0.26655	-0.44296	0.088525	-0.21838	0.48062	0.764485	-0.17597	-0.25655	-0.79016	-0.61095	-0.26175	-0.45209	-0.28071	0.469141		-0.14236	1.3965	-0.39871	-0.75422	-0.39744	0.427518	-0.95233
110	0.833876	-0.16217	0.108308	-0.88007	-0.53892	-1.62298	-0.07634	-0.6556	0.128237	-0.0926	0.491478	-0.40119	-0.25759	-0.81236	0.995086	-0.93853	-0.47729	0.776106	-0.68372	-0.7265		0.134336	-0.58599	-0.05719	-0.6502	-0.68811	-0.71574	0.984567	-0.65509	0.056469	-0.34075	0.504381	0.201094	-0.37207	-0.43475	0.082548	-0.46247	-0.09048	-0.68778	-0.22719	0.241987		-0.04449	1.4232	-0.65349	-0.22912	-0.73774	0.165413	-1.35749
111	0.843259	-0.04732	0.157665	-1.4522	-0.06162	-1.90407	1.06748	-0.93207	-0.8312	-0.14353	0.377624	-0.37354	-0.44796	-0.43287	1.99757	-1.44073	-0.65464	0.79224	-0.77951	-0.80121		0.017284	-0.50304	0.202337	-0.4917	-0.2366	-0.75422	1.87774	-0.4974	-0.34038	-0.15496	0.606435	0.118034	-0.71725	-0.0644	0.433663	-0.55162	-0.31772	-0.69896	-0.46273	-0.06345		-0.38032	1.20011	-0.60528	0.079412	-1.23909	0.2663	-1.26524
112	0.800604	-0.27602	0.361987	-0.64178	-0.38203	-2.17112	1.78891	-0.92378	-0.63187	0.108102	0.322278	-0.27376	-0.52302	-1.23878	1.662	-1.34813	-0.31826	0.634099	-1.03377	-0.5245		0.538878	-0.38033	-0.22338	-0.48316	-0.15226	-0.1023	1.7873	-0.11636	0.105657	-0.05683	0.488635	-0.15782	-0.68383	-0.3888	0.361594	-0.24608	-0.14884	-0.4857	-0.2774	0.145294		-0.07368	1.09371	-0.66692	0.375687	-1.23595	-0.38885	-1.45071
113	0.689731	-0.62899	0.068516	-0.75353	-0.31228	-2.03128	1.83672	-0.6472	-1.01404	0.317626	-0.06217	-0.58377	-0.60772	-1.08524	1.78923	-1.24353	-0.09237	0.515107	-0.50297	-0.41305		0.649825	-0.15945	-0.48582	-0.4933	-0.69683	0.062433	1.71505	-0.06921	-0.07377	0.126806	-0.06112	-0.21323	-0.43757	-0.25062	0.830188	-0.07126	-0.18331	-0.29347	-0.20802	-0.05566		-0.26463	0.654376	-1.13005	0.281728	-1.24135	-0.43191	-1.07678
114	0.414593	-0.7379	0.046057	-0.61281	-0.34437	-2.10232	1.87908	-0.95453	-1.20099	0.230821	-0.0078	-0.71195	-1.29349	-1.38747	1.41122	-0.79972	-0.11231	0.278666	-0.39764	-0.43878		1.01937	-0.46741	-0.61214	-0.50489	0.607576	0.08208	1.582	0.223861	-0.11859	0.039699	0.135381	-0.5421	-0.32682	-0.17221	0.867153	-0.07126	0.027205	-0.03804	-0.26048	-0.70551		-0.41704	-0.19467	-0.49253	0.193018	-0.93405	-0.48935	-0.47612
115	0.079415	-0.53739	-0.08367	-0.71143	-0.43314	-1.60001	1.0579	-1.02827	-1.04067	0.336374	-0.01758	-0.80711	-1.23448	-1.26825	0.331272	-0.76467	-0.41855	-0.21807	0.385193	-0.56169		0.328551	-0.15177	-0.4499	-0.5229	0.698412	0.006858	0.864572	0.582844	0.024117	0.411315	0.014367	-0.32259	-0.36518	-0.41192	-0.11347	-0.04519	-0.14389	-0.19918	-0.08121	-0.43352		-0.46713	-0.52018	-0.30835	0.209756	-0.74668	-0.38596	-0.0896
116	-0.14267	-0.65225	-0.45858	-0.1393	-0.88211	-0.84191	0.280708	-1.18534	-0.85121	0.304704	0.221589	-1.12267	-1.1784	-1.25699	-0.90727	-0.26246	0.035595	-0.22419	0.477008	-0.35823		0.445603	-0.47285	-0.73901	-0.69344	0.475304	0.293595	-0.63264	-0.02666	-0.08547	0.549304	-0.07187	-0.47439	0.15505	-0.77624	-0.22484	0.085017	0.08335	0.106511	0.073153	-0.20869		-0.34567	-0.3938	-0.473	0.031076	-0.03534	-0.37485	-0.33764
117	-0.08543	-0.55434	-0.47074	-0.19399	-0.5617	-0.63399	-0.26102	-0.74762	-1.21898	0.064347	-0.00425	-1.38645	-1.45578	-1.04227	-0.81727	-0.52771	-0.45228	-0.37285	0.495209	-0.47766		0.439413	-0.3946	-0.57999	-0.87418	0.640602	-0.27171	-0.55186	-0.03862	-0.38958	0.228722	0.041298	-0.19854	0.017268	-0.54411	-0.01785	-0.00102	-0.31651	-0.03544	0.116116	-0.80739		-0.70159	-0.33517	-0.44352	0.006761	-0.2215	0.05911	-0.10128
118	-0.10055	-0.33706	-0.30826	-0.3878	-0.60631	-0.40755	-0.52618	-0.35226	-0.74701	0.268863	-0.21367	-0.91936	-1.94597	-0.49438	-0.86159	-0.44077	-0.4049	-0.75182	0.624622	-0.56807		0.410799	-0.48295	-0.34962	-0.95831	1.11874	-0.29267	-0.59581	0.504682	-0.56184	0.533956	-0.47039	-0.12368	-0.08077	-0.57373	-0.38844	0.053873	-0.46937	-0.25083	0.149758	-0.83447		-0.57951	-0.21164	-0.14448	-0.00129	-0.13858	-0.06698	-0.16211
119	-0.01356	-0.18494	-0.42454	-0.50973	-0.34248	-0.30132	-0.61095	-0.03821	-0.39396	0.361323	-0.1443	-0.67952	-1.34199	-0.23394	-0.92846	-0.74068	-0.61349	-0.75844	0.308248	-0.71055		0.213163	-0.175	-0.05985	-1.04885	0.360217	-0.48618	-0.84128	0.402465	-0.71199	0.787974	-0.58437	0.259388	-0.3482	-0.14687	-0.32895	-0.18778	-0.83449	-0.7273	0.211342	-0.89835		-0.57502	-0.55243	-0.75433	0.097081	-0.36935	0.067509	-0.36664
120	-0.2543	-0.42318	-0.43131	-0.31527	-0.33368	-0.158	-0.57301	0.127811	-0.42293	0.25577	-0.18648	-1.07667	-2.01352	-0.18547	-0.64475	-0.59231	-0.53165	-0.57362	-0.23071	-0.53146		0.341481	-0.31738	-0.32765	-0.855	0.353449	-0.29088	-1.16446	0.044974	-0.72102	0.387828	-0.49912	0.117789	-0.39115	-0.2177	-0.20195	-0.40444	-0.92875	-0.33048	-0.01526	-0.95503		-0.32964	-0.87242	-0.90422	-0.47022	-0.54982	-0.36296	-0.348
121	-0.11606	-0.42318	-0.45921	-0.72872	-0.65991	-0.65028	-0.65323	1.42499	-0.45503	0.33837	-0.45033	-0.89528	-1.09779	-0.57195	-0.62991	-0.59231	-0.95196	-0.85505	-0.41947	-1.33264		0.272538	-0.26786	-0.36355	-0.83182	0.383796	-0.47626	-0.65704	1.12901	-0.7145	0.056238	-0.51215	0.245664	-0.20234	0.009503	-0.54997	-0.45564	-0.92875	-0.56649	-0.0553	-0.95503		-0.23045	-0.64731	-1.04829	-0.33839	-0.46351	-0.34821	-0.27741
122	-0.16188	-0.29239	-0.41411	-0.93709	-0.7541	-0.37373	-0.85928	1.49894	-0.28463	0.104454	-0.48384	-0.53878	-0.56292	-0.03095	-0.35702	-0.56009	-0.89642	-0.72865	-0.46501	-1.2678		0.160144	-0.26878	-0.29845	-1.14878	0.383796	-0.44926	-0.93648	1.11392	-0.62337	0.360997	-0.71629	0.021588	-0.20234	-0.10611	-0.41646	-0.43212	-0.69153	-0.67973	-0.3905	-0.92096		0.027974	-0.63734	-1.01612	-0.26829	-0.28048	-0.47928	-0.46853
123	-0.1128	-0.34853	-0.59474	-0.44434	-0.51964	-1.07192	-0.63337	1.56552	-0.32853	-0.30551	-0.38116	-0.64812	-0.40146	-0.41098	-0.64854	-0.76326	-1.19643	-0.72073	-0.43046	-1.41673		0.186759	-0.18862	-0.06756	-0.93825	0.280822	-0.82812	-0.95467	0.778145	-0.61469	-0.27234	-0.69144	-0.07207	-0.59022	-0.16751	-0.47542	-0.22975	-0.77624	-0.83107	-0.3667	-0.65601		-0.09164	-0.78388	-0.92241	-0.23573	-0.30506	-0.35655	-0.24109
124	-0.60427	0.033041	-0.6065	-0.74147	-0.71078	-0.83388	-0.04739	1.69168	-0.48706	-0.12159	-0.43818	-0.92449	-0.28937	-0.55034	-0.61005	-0.53348	-0.9359	-1.06689	-0.59794	-1.07532		-0.02484	-0.02576	-0.06307	-1.05598	-0.21626	-0.89556	-0.61783	0.611933	-0.48829	-0.63181	-0.27915	-0.26473	-0.14418	-0.38433	-0.53491	-0.24952	-0.47698	-0.50159	-0.97241	-0.36032		0.076408	-0.78968	-0.64118	-0.5148	-0.56014	-0.65419	-0.15039
125	-0.57062	0.348041	-0.69693	-0.91603	-0.68861	-0.86065	-0.41403	1.51082	-0.62751	0.237442	-0.51657	-0.27661	0.43793	-0.37635	-0.84857	-0.79973	-1.02394	-1.24677	-0.17487	-1.31077		-0.16736	0.003939	-0.11423	-0.9559	-0.03248	-0.91148	-0.3149	0.689795	-0.69678	-0.32218	-0.17834	-0.06745	0.022836	-0.2969	-0.78368	0.025163	-0.47414	-0.60919	-0.3701	-0.12212		-0.37609	0.066047	-0.31239	-0.30452	-0.16398	-0.48407	0.168501
126	-0.22363	0.05221	-0.6004	-0.2808	-0.17788	-0.60238	-0.53707	0.351869	-0.6254	0.440021	-0.16117	-0.11894	-0.15662	0.004679	-0.81249	-0.85722	-1.06367	-0.58226	-0.35298	-0.67631		-0.03438	0.164055	0.354311	-0.69048	-0.06423	-0.83414	-0.43275	-0.48233	-0.7608	-0.16901	0.172855	-0.14809	-0.1345	-0.26055	-0.5184	-0.2874	-0.60533	-0.12555	-0.42434	-0.31064		-0.43755	-0.31218	-0.04032	-0.46477	-0.0501	-0.50197	0.895287
127	-0.39179	-0.07213	-0.55804	-0.24653	0.071755	-0.8342	-0.65049	0.316213	-0.72586	1.06521	0.211139	-0.5129	-0.76066	-0.4187	-1.08123	-1.10168	-1.17143	-0.51519	-0.35182	-0.78284		-0.61577	0.181261	0.412899	-0.44137	-0.0558	-0.66628	-0.50514	-0.79614	-0.92191	-0.39906	0.391515	0.026304	-0.26117	-0.18009	-0.78433	-0.55576	-0.91337	0.033355	-0.39061	-0.41225		-0.49221	-0.3022	-0.01106	-0.90302	-0.16485	-0.77923	1.22913
128	-0.66932	-0.31082	-0.4579	-0.56808	0.218816	-0.07524	-0.64335	0.317701	-0.8532	0.870403	-0.20578	-0.56756	-0.31228	-0.18332	-0.90583	-0.70568	-1.21031	-0.03015	-0.35182	-0.67511		-1.0906	-0.11372	0.580783	-0.6017	-0.013	-0.65174	-0.61847	-0.79614	-0.48565	-0.26791	1.07558	0.245249	-0.28661	-0.06903	-0.97934	-0.48601	-1.03018	-0.07498	-0.39526	-0.57732		-0.21083	0.075626	0.135596	-0.57101	-0.40779	-0.6094	1.03098
129	-0.15241	-0.97734	-0.52342	-0.30913	-0.03598	-0.32477	-0.93886	0.619093	-0.64369	0.496548	-0.12719	-0.47828	-0.12113	-0.16195	-0.50272	-0.22499	-1.19287	0.115405	-0.13196	-0.8482		-1.4519	-0.50218	1.73227	-0.27058	-0.37749	-0.5307	-0.88952	-0.78581	-0.52153	-0.28092	0.591797	0.219016	-0.47907	-0.06903	-0.89509	0.161967	-0.88852	-0.52194	0.130147	-0.51408		-0.64331	0.226237	-0.18819	-0.45841	-0.60533	-0.5599	1.08861
130	-0.06568	-1.23693	-0.30176	-0.13831	-0.04726	-0.34738	-0.58142	1.04936	-0.25708	-0.15852	-0.19008	0.375224	0.131275	-0.51043	-0.06437	-0.13842	-0.75225	0.387579	-0.24878	-0.49039		-1.21273	-0.58015	1.92719	-0.45486	-0.14462	-0.73844	-1.14205	-0.39994	0.835846	-0.52962	0.568232	0.433776	0.10818	-0.17225	-0.88961	0.238433	-0.58979	-0.07343	-0.66151	-0.34044		-0.4743	-0.01991	-0.32027	-0.05594	-0.31845	-0.37736	1.12649
131	-0.46433	-0.96613	0.19758	-0.50118	-0.08494	-0.4081	-0.03555	1.15806	-0.05857	-0.71791	-0.55547	0.725241	0.101331	0.1862	0.382807	-0.41054	-0.32243	0.141824	-0.18099	-0.16664		-1.35291	-0.46514	2.07268	-0.86606	-0.38979	0.155662	-0.71788	-0.0827	1.41288	-0.85136	0.18467	0.364811	0.497821	0.191122	-0.95765	0.369395	-0.69481	-0.26638	-0.54436	-0.2437		-0.54592	0.355616	-0.3315	-0.08913	-0.33902	-0.68429	0.62137
132	-0.3705	-1.2307	0.035941	-0.69635	-0.09401	-0.1234	0.338172	1.01898	-0.13546	-1.24403	-0.7383	1.15417	0.438539	0.436118	0.460117	-0.02566	-0.12877	0.475002	0.273156	0.026874		-1.21794	-0.54505	1.93776	-0.68249	-0.5741	0.08577	-0.3564	-0.22154	1.55014	-0.8268	-0.00156	0.495915	1.1215	0.223822	-0.6675	0.753538	-0.82805	0.04788	-0.39805	0.090747		-0.73469	0.350299	-0.46612	0.083111	-0.13043	-0.41578	0.620754
133	-0.37331	-0.97598	-0.10255	-0.68325	-0.27013	0.002629	0.318588	0.395504	-0.15387	-1.16806	-0.6632	1.39545	0.545219	0.67594	0.331378	-0.14725	0.122883	0.322634	0.246095	0.114386		-0.73019	-0.62368	1.69096	-0.92359	-0.73691	0.604192	-0.07437	-0.46903	1.04005	-1.15272	-0.8508	0.074633	1.38111	0.46637	-0.33207	0.486558	-0.50623	-0.13447	-0.50656	0.062175		-0.80574	-0.16443	-0.35178	-0.39614	-0.1901	-0.73902	0.514493
134	-0.49433	-0.42597	0.056044	-0.2918	-0.21244	-0.08802	0.35374	-0.08653	-0.22275	-0.8351	-0.86433	1.23738	0.070889	0.697508	0.555832	-0.32844	-0.02069	0.380574	0.205676	-0.27101		-0.58044	-0.13088	0.213208	-1.00929	-0.12166	0.712546	-0.12821	-0.59376	1.23878	-0.87579	-1.04766	0.083793	1.29478	0.486449	-0.70012	0.055793	-1.05277	0.331419	-0.52037	-0.12934		-0.52985	-0.44437	-0.23203	-0.25992	0.560402	-0.54158	0.450055
135	-0.50362	0.666035	0.136086	-0.28259	0.131539	0.242046	0.084604	-0.67805	-0.68642	-0.5726	-0.95303	0.19518	-0.17192	0.738314	0.62719	-0.20512	-0.07608	0.19162	-0.13955	-0.59761		-0.37242	1.005	0.128173	-1.12248	-0.83175	1.81286	-0.04425	-1.06872	0.165113	-0.72909	-1.02951	-0.03046	0.605491	0.54589	-0.19344	-0.09824	-1.34088	-0.37526	-0.25312	-0.43878		-0.49143	-0.50687	-0.04741	-0.24317	0.307144	-0.45828	0.170138
136	-0.1952	0.918758	-0.17377	-0.24684	0.248124	0.78945	-0.35539	-0.66021	-0.73088	-0.14061	-0.80465	-0.10718	-0.201	0.151774	0.796657	-0.04871	-0.30575	-0.26424	-0.08984	-1.13439		-0.15148	0.884181	-0.42441	-0.90203	-0.76851	1.32848	-0.64948	-0.85043	-0.13264	-0.20798	-0.64038	-0.25138	0.275102	0.219134	0.186844	0.00992	-1.11609	-0.33091	-0.245	-0.41072		-0.27524	-1.09782	-0.24659	0.598325	0.267454	-0.29842	0.106552
137	-0.30532	1.04327	0.002397	0.291259	0.042547	0.7963	-0.55061	-0.69047	-0.30757	-0.02746	-0.66586	-0.41233	-0.13715	-0.22775	1.16426	0.086907	0.147487	-0.68428	-0.502	-1.44794		-0.03139	0.920906	-0.40301	-0.69109	-0.90422	1.69278	-0.82074	-0.03967	-0.15208	-0.11768	-0.38403	-0.81972	-0.04699	0.149816	0.347641	-0.41951	-0.31728	-0.91055	-0.37941	-0.31138		0.603774	0.023226	-0.37954	0.686757	-0.01811	-0.42563	-0.30148
138	-0.24198	0.908502	0.156131	0.4748	-0.11728	0.655568	-1.03829	-0.18505	-0.46567	0.191541	-0.88578	-0.7412	-0.40759	-0.68499	1.18156	0.134333	0.665764	-0.54029	-0.58585	0.041546		-0.52887	1.2103	-0.71221	-0.34943	-1.1392	1.77822	-1.10249	0.529948	0.29201	0.228693	0.097941	-0.64029	-0.02333	-0.05426	0.191688	-0.49837	0.153209	-0.76676	-0.36008	1.47382		0.354437	0.415717	-0.79022	0.725648	-0.13436	-0.44663	-0.19003
139	-0.2343	0.716219	0.112265	0.15438	-0.00799	0.746308	-1.16786	-0.12798	-0.55526	0.001505	-0.87101	-0.67773	-0.35131	-1.04404	0.631308	-0.00471	0.643844	-0.75452	-0.67516	0.61001		-0.45728	0.875279	-0.37812	-0.29794	-1.30803	1.80616	-0.86457	0.721054	0.203573	0.005608	0.413382	-0.59715	-0.0791	-0.26223	0.453082	-0.68448	0.483154	-0.99463	-0.47364	1.62091		0.264082	0.626626	-0.59473	0.56603	-0.51835	-0.19146	-0.22175
140	-0.07885	-0.39229	-0.00693	-0.15331	-0.32006	0.46562	-0.96373	0.281444	-0.50641	0.096849	-0.69712	-0.45613	-0.1662	-1.07477	0.112262	-0.20045	0.505984	-0.48774	-0.4002	0.870846		-0.46882	-0.32353	-0.43512	-0.20617	-0.97715	0.736534	-0.79294	1.08143	0.056878	-0.16922	0.285174	-1.06668	-0.04311	-0.10065	0.180847	-0.99664	0.781162	-0.63592	-0.5933	1.71708		0.501792	0.629081	-0.76488	0.216653	-0.71913	-0.25492	-0.2986
141	-0.26919	-0.78715	-0.15504	-0.00712	-0.44446	-0.08154	-1.2183	-0.12951	-0.91783	0.531288	-0.70482	-0.4128	-0.44801	-0.74712	-0.07419	-0.37293	0.51803	-0.36866	-0.48159	1.03702		-0.284	-0.24449	-0.24176	-0.14797	-0.01533	0.065291	-0.8395	0.701299	-0.16215	-0.39049	0.288535	-0.47237	-0.00955	-0.30685	0.796389	-0.98146	0.883629	-0.46472	-0.68904	1.70617		0.334295	1.10422	-0.5101	-0.1567	-0.62145	-0.28301	-0.61058
142	-0.25337	-0.63082	-0.29976	-0.3933	0.161297	-0.49045	-1.28396	-0.01547	-1.38375	0.454444	-1.00562	-0.21669	-0.52529	-0.29611	-0.08666	-0.39016	0.174549	0.137293	-0.24556	1.4587		-0.2276	-0.52527	-0.24008	-0.45356	1.08557	-0.30479	-0.60422	0.603906	-0.305	-0.57024	-0.07083	-0.03732	-0.13356	0.043389	0.853746	-0.24522	0.718916	0.047574	-0.37269	1.77121		-0.54281	-0.0942	-0.10558	0.045721	-0.60548	-0.20414	-0.23153
143	-0.17422	-0.55017	-0.18354	-0.58398	0.802059	-0.46187	-1.14028	-0.28189	-1.00893	0.214849	-0.55291	0.218217	-0.27621	-0.27534	0.067517	-0.33088	-0.29691	0.181116	-0.26652	-0.3258		0.078109	-0.35585	0.016683	-0.46146	1.49035	-0.39613	-0.83683	0.131772	0.094066	-0.65214	-0.17636	0.231765	-0.48021	0.27659	0.866861	-0.38947	0.184918	0.602817	-0.05027	0.026217		-0.3234	0.119865	0.162263	0.443668	-0.00453	-0.13286	-0.06545
144	-0.17811	-0.26832	-0.45148	-0.64144	1.10379	-0.74783	-1.02818	-0.22797	-1.00213	0.205928	-0.30771	0.309552	-0.223	-0.10982	-0.04878	-0.07777	-0.29485	0.388088	-0.43391	-0.23637		0.325629	-0.20319	0.297804	-0.79541	1.55461	-0.38129	-0.81732	-0.12407	0.070252	-0.7774	-0.24249	-0.15862	-0.29361	0.411033	0.78637	-0.31437	0.036013	0.48424	0.225759	-0.38362		0.092551	0.070271	0.280402	0.937701	0.135266	-0.23319	-0.13562
145	-0.45682	-0.1836	-0.47295	-1.03877	1.04958	-0.93344	-1.2256	-0.45164	-1.22097	0.227073	-0.44782	0.333854	-0.42729	-0.21594	0.114462	-0.50872	-0.20898	0.163857	-0.91143	-0.64288		0.22197	-0.23875	0.184494	-0.66642	1.40708	-0.25159	-1.04536	-0.55784	0.16356	-0.68055	-0.20967	0.286794	-0.40497	0.027419	1.10789	-0.07824	-0.70841	0.242372	0.409795	-0.52922		-0.03109	0.353043	0.401682	0.620084	-0.14081	-0.33407	-0.07429
146	-0.31082	0.020202	-0.41931	-1.15793	0.708048	-1.20642	-1.23503	-0.42991	-0.49607	-0.11012	-0.16891	-0.15476	-0.49935	-0.0452	-0.3152	0.035293	-0.28438	-0.00607	-0.86342	-0.37159		0.135663	-0.01392	0.424204	-0.63487	0.86925	0.030274	-1.07674	-0.39984	0.315334	-0.59107	-0.33468	-0.22164	-0.51719	0.1845	0.261321	-0.19336	-0.66654	-0.52145	0.448456	-0.55417		-0.19827	0.43675	0.046264	0.478781	-0.52133	0.010071	0.642137
147	-0.4423	0.274982	-0.26146	-1.10443	0.133998	-0.74384	-0.90967	-0.66448	0.151153	-0.11192	0.139001	-0.19894	-0.70966	-0.4004	-0.40543	-0.2081	-0.36367	-0.50758	-0.73126	-0.57318		-0.0053	0.257739	0.203263	-0.75761	0.170743	0.354117	-0.91389	-0.93129	0.535131	-0.40805	0.031959	-0.09584	-0.84621	-0.12306	0.191192	-0.83368	-1.03983	-0.70417	0.189105	-0.69038		0.04324	0.553042	-0.32521	0.467419	-0.34046	0.108836	0.968888
148	-0.56351	0.310219	-0.47226	-1.17146	-0.43169	-0.7982	-1.09805	-0.71336	0.161205	0.014597	0.096634	-0.44328	-1.55089	-0.1888	-0.28426	-0.42721	-0.35803	-0.61902	-0.71771	-0.09304		-0.06108	0.172535	0.007206	-0.82793	0.063661	-0.07228	-0.72403	-0.8318	-0.22922	-0.41302	0.069527	-0.32797	-0.56945	-0.17005	0.396901	-0.66484	-1.11692	-1.37469	0.073277	-0.75952		-0.20936	0.596694	-0.21071	0.294026	-0.83295	0.137949	0.736297
149	-0.69649	-0.16211	-0.13921	-1.16762	-0.46514	-0.78217	-1.13769	-0.58411	0.160259	0.011126	-0.3063	-0.57935	-1.50819	-0.3562	-0.09262	-0.86066	-0.04551	-0.67221	-0.5147	-0.40491		0.016921	-0.01397	-0.32136	-0.5732	0.041703	-0.35583	-0.78396	-0.53624	-0.23471	-0.34613	0.428841	-0.08706	-0.80553	-0.111	0.371737	-0.74071	-0.90674	-1.02557	-0.25358	-0.47501		-0.45393	0.492698	-0.53447	0.040389	-0.94154	0.048003	0.96781
150	-0.57867	0.022426	-0.26867	-0.6418	-0.19734	-0.50638	-1.12433	-0.28432	0.500463	-0.31974	-0.20537	-0.69984	-1.55508	-0.05754	-0.13737	-0.14851	-0.22092	-0.42521	-0.02316	-0.01099		0.162188	-0.19957	-0.25196	-0.55231	0.292097	-0.63411	-0.61636	-0.09064	-0.14677	-0.48674	0.404389	0.022079	-0.51772	0.007623	0.147077	-0.68765	-0.25392	-0.84087	-0.19841	-0.26101		-0.66504	0.302644	-0.94844	0.260929	-0.71532	0.065974	1.03682
151	-0.79483	-0.12059	-0.1706	-0.56405	0.2224	0.152585	-1.00476	-0.13739	0.092367	-0.5125	-0.71035	-0.31091	-1.75843	-0.18488	1.66045	-0.53115	-0.32422	0.103214	0.041859	-0.53949		-0.24662	-0.38955	-0.54446	-0.55115	0.126548	-0.13509	-0.13202	-0.25501	-0.36407	-0.81946	-0.04324	-0.05613	-0.7616	0.211613	0.905945	-0.6218	-0.61378	-0.36178	-0.1554	-0.32247		-0.63585	-0.34546	-0.89224	0.140088	-0.95869	-0.11586	0.359871
152	-0.40631	-0.30029	-0.26569	-0.37635	0.25877	-0.10844	-1.22599	0.228603	-0.44097	-0.57689	-0.73081	-0.2259	-1.60881	0.541061	1.97117	-0.56974	-0.23495	0.458379	-0.20295	-0.19473		0.609347	-0.62791	-0.33028	-0.28253	-0.19178	-0.06699	-0.49512	-0.09015	-0.29753	-0.9539	0.030034	-0.26702	-0.67692	0.810298	1.14464	-0.42762	-0.3185	-0.24018	-0.03254	-0.36761		-0.71593	-0.26252	-0.70401	-0.24525	-0.86337	0.131475	-0.33394
153	-0.11677	-0.46995	-0.08457	-0.02689	0.601351	-0.07405	-0.70976	0.067022	-0.52504	-0.68561	-1.37749	-0.50407	-1.39217	0.577213	1.64054	-0.69828	-0.25536	0.182222	0.022847	0.336671		0.764137	-0.84883	-0.5101	-0.22106	0.255996	-0.17203	-0.27941	-0.05173	-0.18294	-1.23438	-0.03929	-0.24187	-0.72231	0.484849	1.05914	-0.39018	-0.06631	0.180541	-0.0828	0.005602		-0.34022	-0.48429	-0.98975	-0.26302	-0.55578	0.526247	-0.29579
154	0.298707	-0.10789	-0.41299	-0.02252	0.420869	0.183055	-0.64092	0.1484	-0.34618	-0.26939	-1.62931	-0.14784	-0.6968	0.723516	1.70734	0.070557	-0.51074	0.150932	0.214205	0.552516		0.852037	-1.36745	-0.70757	-0.13719	0.137912	-0.02449	-0.38296	0.004952	-0.28278	-1.2009	-0.65185	-0.04173	-0.06948	0.527101	1.23393	-0.33228	-0.05521	-0.15533	0.140839	-0.22487		-0.22651	-0.82577	-1.11336	-0.49495	-0.31963	0.426927	-0.82325
155	0.303817	-0.34083	-0.63165	0.183994	0.205536	0.224755	-0.19097	-0.03407	-0.48794	-0.13329	-1.71105	-0.22705	-0.55771	0.699005	1.8644	0.565897	-0.42521	0.355185	0.205134	0.139031		0.481775	-1.4007	-0.96681	-0.03998	0.123973	0.454017	-0.08694	-0.36627	-0.66554	-1.40074	-1.00058	-0.1622	0.009043	0.722853	1.14072	-0.26334	0.00774	0.026801	-0.03862	-0.13319		-0.08793	-0.92144	-0.71406	-0.50479	-0.20244	0.412719	-0.41673
156	0.436366	-0.40957	-0.81211	0.188434	0.093193	0.073656	0.026551	0.186089	-0.57329	0.136966	-1.61965	-0.24047	0.100715	0.158413	-0.01071	0.829022	-0.35605	0.344301	0.233949	0.440187		0.72141	-0.80887	-1.02021	0.065512	0.06082	0.031897	-0.07957	-0.19967	-0.61292	-0.83876	-0.81696	-0.22187	0.349035	0.283561	0.317039	-0.25653	0.185785	-0.01192	-0.26399	-0.01217		0.162961	-0.50486	-0.36711	-0.62352	0.486943	0.245725	-0.06043
157	0.213458	-0.57028	-0.78703	-0.11472	0.039808	0.351338	0.174695	-0.18059	-0.50377	0.348853	-1.64382	-0.34712	0.03698	-0.11389	-0.69711	0.916664	-0.54886	0.149989	0.456294	0.262041		0.041291	-0.39478	-1.07499	-0.17646	0.23828	0.014645	0.077099	-0.21168	-0.58003	-0.79677	-1.03708	-0.59413	0.615469	-0.15618	-0.10512	-0.29343	-0.2358	-0.11397	-0.33837	0.221406		0.19889	-0.70097	-0.87268	-0.52369	0.349665	-0.1784	0.386869
158	-0.03997	-0.39633	-0.88768	-0.37831	-0.19026	-0.0177	0.25754	-0.29424	-0.47461	0.135372	-0.7915	0.533026	0.349405	-0.25361	-0.44537	1.2871	-0.52114	0.106536	0.594085	-0.13733		-0.12655	0.060614	-0.85448	-0.18798	0.701574	0.56844	0.103617	-0.19822	-0.29494	-0.42877	-0.88672	-0.2075	0.727483	0.052503	0.240999	-0.22297	-0.37907	-0.18799	-0.44011	-0.00403		0.105489	-0.66619	-0.74543	-0.63871	0.480779	-0.82647	0.165263
159	-0.38042	-0.53985	-0.62935	-0.35787	0.362685	0.084024	0.015013	-0.57013	-0.23439	-0.19804	0.254506	0.246334	-0.23313	-0.35798	-0.54819	0.542559	-0.49739	0.062307	0.482007	-0.2738		-0.17524	0.645306	-0.9323	-0.23175	1.30141	0.555223	0.195249	-0.52265	0.203096	-0.14529	-0.12836	-0.59591	0.122863	-0.04015	0.204627	-0.35895	-0.67227	0.014628	-0.35886	-0.02451		0.18764	-0.11701	-0.48369	-0.4628	0.122405	-1.22076	0.795117
160	-0.51023	-0.22472	-0.60715	-0.57173	0.4744	-0.32091	-0.13663	-0.20349	0.071581	0.022647	0.15136	0.394143	-0.38315	-0.62788	-0.4869	0.057193	-0.58823	-0.1531	0.45778	-0.05701		-0.0029	0.795648	-0.76095	-0.24529	1.21111	0.223574	-0.20353	0.158089	0.371333	0.39646	0.422128	-0.28816	0.223284	-0.13472	-0.02756	-0.56324	-0.88923	-0.38659	-0.08405	-0.09564		0.469576	-0.03684	-0.58711	-0.31998	0.067585	-1.47945	0.464761
161	-0.90638	-0.29763	-0.4303	-0.95174	0.831321	-0.42072	-0.56862	-0.51819	0.515206	0.021767	0.294456	0.351288	-0.97816	-0.46232	0.30469	-0.21472	-0.8083	-0.34528	0.21132	-0.27415		-0.37705	-0.06831	-0.91473	-0.4781	1.19916	0.466494	-0.85561	-0.10831	0.470078	0.174249	0.782669	0.01982	-0.17701	-0.17136	0.305531	-0.47547	-0.84034	-0.72148	0.04049	-0.31301		0.509159	0.053028	-0.8052	-0.42153	-0.54525	-1.59636	0.025423
162	-1.16973	-0.01627	-0.61979	-0.8094	0.875828	-0.55077	-0.48696	-0.37837	0.759495	0.196475	0.242606	0.419225	-0.73549	-0.7373	0.823578	-0.22313	-0.96872	-0.31039	0.097242	-0.36941		-0.30792	-0.31948	-0.79992	-0.51391	1.27403	0.071625	-1.09085	-0.09187	0.370655	0.18982	0.669688	0.584064	-0.21753	-0.22639	0.845567	-0.08925	-0.85177	-0.91054	0.582479	-0.5421		0.409911	0.160408	-0.5372	-0.48	-0.50841	-1.39661	-0.09964
163	-1.26269	-0.07211	-0.51914	-1.06673	0.877132	-0.23189	-0.55888	-0.08247	0.815213	0.385961	-0.01105	-0.14877	-0.7347	-0.62888	0.771782	-0.32662	-0.94127	0.119424	-0.28899	-0.60512		0.030227	-0.59842	-0.71202	-0.52103	0.469247	-0.3716	-1.10267	-0.09323	0.1945	0.145027	0.432176	0.188687	-0.10413	-0.36772	0.452351	-0.148	-0.75307	-0.8804	0.635775	-0.67537		0.388305	0.292002	-0.541	-0.71517	-0.41731	-1.02288	-0.05911
164	-1.14564	-0.09472	-0.45665	-1.02688	1.1824	-0.27306	-0.60085	-0.21462	0.216369	0.606494	-0.79241	-0.03196	-0.66237	-0.51452	0.849748	-0.51456	-0.81982	0.088616	-0.31578	-0.51303		-0.66713	-0.56283	-0.40409	-0.46717	0.956092	-0.38212	-1.22392	-0.06855	-0.05742	0.141096	-0.38181	0.308923	0.018683	-0.31602	0.441998	0.161165	-0.28307	-1.01515	0.316776	-0.61148		0.134109	0.02471	-0.46496	-0.81507	-0.07907	-0.82704	-0.492
165	-0.88987	-0.60371	-0.20133	-1.09704	1.73872	-0.03226	-0.86204	-0.37178	-0.21333	0.395861	-0.58104	-0.27163	-0.45307	-0.49166	0.76075	-0.52888	-0.80869	0.088616	-0.31384	-0.35847		-0.56926	-0.52504	-0.2839	-0.31053	1.18489	-0.35572	-1.13292	-0.72565	0.197921	-0.19321	-0.35721	-0.27148	-0.31002	-0.54072	0.221014	0.326202	-0.0661	-0.73184	0.236806	-0.85757		-0.23379	0.016758	-0.62105	-0.88611	-0.1712	-0.56311	-0.91913
166	-0.81856	-0.33786	-0.26011	-0.80822	1.59221	-0.04207	-0.11199	0.044047	-0.60934	0.444951	-0.56786	0.210261	0.117007	-0.59926	0.576801	-0.33576	-0.6411	0.088616	0.163137	0.214218		-0.53693	-0.33251	-0.23544	-0.34232	1.43019	-0.81729	-0.67688	-0.18923	0.186498	0.041235	-0.5407	-0.02354	0.12612	-0.3502	0.525596	0.349331	-0.0661	-0.39333	0.190755	-0.1167		-0.3019	-0.11065	-0.38801	-0.6784	0.476238	-0.2766	-0.45184
167	-0.63812	-0.42554	-0.26289	-0.95671	1.63422	-0.17713	-0.54311	-0.43946	-0.96508	0.551484	-0.54555	0.127498	-0.19764	-0.81134	0.3943	-0.26642	-0.41386	0.134004	0.413553	0.368231		-0.6344	-0.44457	-0.33539	0.530298	1.31167	-0.6441	-0.5611	-0.35984	0.054318	0.356417	-0.47284	-0.43902	-0.2045	-0.51236	-0.0732	-0.30404	0.195451	-0.13173	-0.49774	0.204101		-0.1715	0.213942	-0.15021	-0.63762	0.622024	-0.39068	-0.50701
168	-0.60715	-0.49608	-0.24023	-0.43763	1.42971	-0.14718	-0.51593	-0.8651	-1.02611	1.18834	-0.73659	0.350849	-0.28184	-1.0796	0.427381	-0.42586	-0.63798	-0.02739	0.420636	0.356896		-0.78747	-0.59163	0.039889	0.437926	1.06626	-0.42493	-0.41794	0.107332	0.072758	0.967027	-0.58426	-0.61282	-0.53755	-0.36999	0.211846	-0.2173	0.056675	-0.14181	-0.53127	0.384733		-0.12513	0.109273	-0.21013	-0.35578	0.013286	-0.76986	-0.31652
169	-0.58758	-0.68318	-0.27936	-0.53293	0.178344	-0.08326	-0.45226	-0.31657	-0.12696	0.862386	-0.37412	0.436483	-0.64161	-0.94733	0.910615	-0.08226	-0.72929	-0.05021	0.477691	0.362022		-0.52061	-0.88769	0.120816	0.226994	-0.13811	-0.43476	-0.41834	0.560704	0.043968	0.812378	-0.17013	-0.5585	-0.4136	-0.45173	0.327199	-0.02272	-0.15246	-0.21258	-0.53959	0.61781		-0.26452	0.425738	-0.0547	-0.28236	-0.22393	-0.51231	-0.09376
170	-0.68111	-0.63743	-0.21873	-0.26818	-0.73696	-0.04373	-0.30069	-0.16285	0.170026	0.960352	-0.51761	0.624581	-1.12488	-0.56487	0.607713	-0.57893	-0.65678	-0.50713	0.305868	0.76755		-0.61031	-1.00051	-0.02992	0.05856	-0.65052	0.387582	-0.02445	0.571023	-0.02468	0.487387	-0.69259	-0.57567	-0.44784	-0.13598	0.707548	-0.30696	-0.39698	-0.44053	-0.75847	1.36654		-0.13765	0.565079	0.118855	-0.49397	-0.49396	-0.60988	0.556999
171	0.230913	-0.54794	-0.09602	-0.26945	-1.03088	-0.09131	-0.81235	-0.50861	-0.077	0.324533	-0.44423	-0.06578	-1.31741	-0.4782	-0.21112	-0.72174	-0.62838	-0.90303	0.028759	0.661875		0.224138	-1.09164	0.081267	0.198182	-0.85913	0.656833	-0.04211	0.26363	-0.2342	0.140842	-0.75782	-1.20476	-0.84013	-0.25215	-0.11389	-0.24423	-0.44156	-0.8746	-0.97827	1.07144		-0.27041	0.432988	0.00509	-0.61221	-0.97227	-0.70026	0.339043
172	1.01175	-0.52969	-0.05996	0.269791	-1.10792	-0.21137	-0.79931	-0.06923	-0.18812	-0.1561	-1.0197	-0.32032	-1.38249	-0.6696	-0.54916	-0.77689	-0.66933	-0.82034	-0.74101	0.344117		0.874406	-1.00744	-0.01066	-0.50578	-1.19646	0.467411	-0.21869	0.119629	-0.37403	-0.45246	-1.19079	-1.21358	-0.42324	-0.05111	-0.35478	0.039188	-0.58901	-0.65414	-0.92217	0.87932		-0.29186	0.125783	0.047371	-0.50209	-1.4738	-0.8873	-0.0461
173	1.22807	-0.452	0.085216	0.043962	-1.01277	-0.01952	-0.81577	0.228467	-0.34605	-0.47504	-1.03242	-0.10136	-1.11703	-0.38325	-0.94218	-0.81516	-0.46554	-0.60728	-0.75767	0.071596		0.889276	-0.86851	-0.02244	-0.6822	-0.82813	0.343752	-0.70732	-0.54677	-0.73781	-0.66389	-0.92666	-0.81693	-0.3983	-0.07985	-0.29256	-0.25576	-0.55895	-0.86051	-1.04755	0.535026		-0.62213	0.392545	0.183344	-0.74718	-1.25308	-0.49192	0.000892
174	1.01993	-0.54578	0.184858	0.593402	-0.65037	-0.04911	-0.73923	-0.33528	-0.91263	-0.12183	-1.39664	-0.45373	-0.60461	-0.56413	-1.62737	-0.76228	-0.36105	0.455989	-0.94964	0.06653		1.0299	-0.76272	-0.05673	0.092023	-0.74549	0.669588	-0.44677	-0.96782	-0.71127	-0.03647	-1.32939	-0.8267	-0.33112	-0.16925	-0.63244	-0.38724	-0.70513	0.017106	-1.33502	0.546426		-0.50872	0.31419	-0.06303	-0.78172	-1.37074	-0.32078	-0.0179
175	0.868116	-0.14974	0.204071	0.574056	-0.64946	0.322362	-0.74616	-0.68281	-1.17349	-0.30671	-1.88851	-0.77985	-0.29364	-0.73788	-0.80886	-0.36168	-0.1809	0.874136	-0.90087	-0.38754		1.17744	-0.85507	0.069777	0.170439	-0.46793	0.296242	-0.83908	-0.63338	-0.41391	0.429593	-1.35757	-0.43752	1.02406	-0.27749	-0.04494	0.02155	-0.4427	0.25609	-1.33256	0.085942		-0.74105	0.284392	-0.24198	-0.10445	-0.92442	-0.40319	-0.29004
176	0.156409	0.032452	0.160404	0.46315	-0.67282	0.909738	-1.04382	-0.24664	-0.89489	0.093043	-2.15935	-0.63388	-0.48822	-0.69396	-0.28545	-0.47042	-0.33078	0.86856	-1.16039	-0.69278		0.231891	-0.76225	0.381634	0.156564	-0.56588	0.694702	-0.87199	-0.30624	-0.0736	0.249002	-1.5198	-0.43302	1.69818	-0.19126	0.308576	-0.22245	-0.4685	0.438466	-1.35656	-0.39389		-0.89929	0.548989	-0.52923	0.280097	-0.8408	-0.29333	-0.21091
177	-0.53509	-0.00074	0.077473	0.452369	-0.69622	1.15562	-0.77449	0.251768	-0.52241	-0.07886	-1.60014	-0.25395	-0.31586	-0.37739	-0.00891	-0.38919	-0.24685	0.400484	-0.99114	-0.32817		-0.64421	-0.5195	0.595038	0.506863	-0.14737	0.854179	-0.83819	0.443509	1.59e-05	0.904188	-1.05842	0.010052	1.30301	-0.44811	0.405635	-0.09793	-0.52439	0.042446	-1.24454	-0.08067		-1.19764	0.696626	-0.72601	0.293125	-0.53043	0.191508	0.149933
178	-0.29553	-0.12606	-0.18416	0.355942	-0.83223	0.939151	-0.92641	0.124174	-0.70481	-0.66275	-1.40198	-0.88359	-0.12015	-0.37898	0.314651	-0.19147	-0.45176	-0.09744	-0.87959	-0.18015		-0.68222	-0.75612	0.202703	0.861532	-0.31372	0.403193	-0.63644	0.769662	0.339384	0.489991	-0.92921	-0.76738	1.31582	-0.46978	0.28255	-0.01371	-0.3772	-0.01133	-1.07745	0.145226		-0.91374	0.29912	-0.80207	0.491423	-0.55524	0.109369	0.077321
179	-0.06125	-0.03916	-0.53693	-0.331	-1.12989	0.981359	-0.76016	0.114913	-0.96415	-0.79047	-1.12049	-0.88926	-0.48672	-0.33764	0.490403	-0.27336	-0.77635	-1.02479	-0.8934	-0.13256		-0.61885	-0.49014	0.156062	0.503787	-0.13164	0.312966	-0.97935	0.713454	0.315856	-0.03845	-0.74432	-0.60766	1.15912	-0.63874	0.625702	-0.09313	-0.4976	-0.84956	-0.73117	0.092951		-1.19217	-0.14051	-0.81269	0.452381	-0.20762	0.002418	-0.13599
180	-0.24932	-0.1263	-0.98509	-0.3985	-1.32267	0.369373	-0.89898	0.080386	-1.09967	-0.71428	-0.72957	-0.3582	-0.57823	-0.58109	-0.36648	-0.32143	-0.78053	-0.89712	-1.09669	-0.23664		-0.90197	0.012388	-0.00449	0.30229	-0.28904	-0.05855	-0.99138	0.522175	-0.11075	-0.01039	-0.39558	-0.4269	-0.25462	-0.6142	-0.23255	-0.53482	-0.51551	-1.09657	-0.73528	-0.32326		-1.0077	-0.27633	-1.09479	-0.08058	-0.3586	-0.0988	-0.4577
181	-0.23911	-0.50914	-1.22519	-0.14319	-1.15121	-0.50879	-0.5886	-0.13483	-1.22175	-0.77635	-0.37007	0.013898	-0.44234	-1.00146	-0.2039	-0.14735	-0.60784	-0.69643	-0.61816	0.077487		-0.54427	-0.19321	-0.49876	0.396335	-0.64288	-0.81772	-1.06443	0.068135	-0.23012	0.029421	-0.31333	0.126458	-0.6181	-0.78974	-0.12886	-0.52548	-0.48951	-1.06323	-0.29519	-0.01654		-0.74727	-0.37419	-1.12035	-0.72097	-0.3592	-0.41484	-0.46479
182	-0.75839	-0.51973	-1.28843	-0.02337	-1.16352	-0.48811	-0.54091	-0.67629	-1.35795	-0.68906	-0.32515	0.011626	-0.10103	-1.11078	-0.18542	-0.33123	-0.56255	-0.42015	0.011396	-0.08269		-0.60668	-0.34371	-0.55609	0.375244	-0.70886	-0.75328	-1.16803	-0.38688	-0.1487	-0.24808	-0.3056	0.070953	-0.35081	-0.79161	0.007765	-0.94953	-0.28158	-1.02691	-0.47827	-0.63514		-0.47983	-0.59622	-0.66624	-0.61267	-0.39345	-0.55532	-0.07541
183	-0.72457	-0.61208	-1.24562	-0.06999	-0.96518	-0.45307	-0.51069	-0.35944	-1.46839	-0.28636	-0.52257	0.136958	-0.21968	-1.15713	-0.15168	-0.50868	-0.35761	-0.34983	-0.26898	-0.12178		-0.60263	-0.03654	-0.60714	-0.06369	-0.77101	-0.32347	-0.93094	-0.5756	-0.74691	0.204755	-0.55419	0.390791	-0.11499	-0.88732	-0.21203	-0.88408	-0.4441	-0.97768	-0.57574	-0.64458		-0.67146	-0.42821	-1.14617	-0.46913	-0.31153	-0.32184	-0.07896
184	-0.99026	-0.68146	-0.84421	0.102517	-0.63677	-0.50305	-0.75478	-0.17542	-1.20415	-0.27135	-0.36863	0.541989	0.027536	-1.2773	-0.42109	-0.6626	-0.35761	-0.09114	-0.40298	-0.26232		-0.74757	-0.35442	-0.26244	-0.45317	-0.97841	-0.44562	-0.79902	-0.58345	-0.87129	0.236333	-0.65565	0.629201	0.00189	-0.70752	-0.51922	-0.61898	-0.14262	-0.88415	-0.8175	-0.62033		-0.43467	0.172654	-1.16251	-0.54412	-0.53284	-0.38578	0.092372
185	-0.89915	-0.12317	-0.56118	0.017248	-0.21192	-0.26116	-0.48915	-0.19028	-0.73357	-0.07032	-0.18203	0.049573	0.150154	-0.93901	-0.27325	-1.09144	-0.568	-0.43408	-0.06724	-0.17333		-0.76305	0.296322	-0.11649	-0.31829	-0.86215	-0.44281	-0.62195	-0.54434	-0.5594	0.177595	-0.6138	0.391435	0.188156	-0.8284	-0.06649	-0.38246	-0.14262	-0.84278	-0.79183	-0.15592		-0.62251	0.596638	-0.32489	-0.50425	-0.09568	-0.20129	0.450709
186	-1.10544	0.670204	-0.2475	0.068875	-0.42632	-0.03016	-0.56929	-0.14046	-0.75911	0.086559	-0.44555	-0.29092	-0.04022	-0.36505	-0.14027	-1.04375	-0.72566	-0.47586	-0.3928	-0.48151		-0.99633	1.57902	0.151268	-0.84004	-0.5855	0.089726	-0.43829	-0.60859	-0.5594	0.309909	-0.43643	0.107931	-0.0671	-0.66363	-0.19446	-0.30788	-0.09826	-0.77826	-0.89821	-0.15389		-0.53731	0.25131	-0.25864	-0.13016	-0.26357	0.097579	0.247819
187	-0.63674	1.05941	-0.06541	-0.29397	-0.15	-0.1105	-0.93882	-0.35581	-0.78093	0.247309	-0.45773	-0.65062	0.296625	-0.70793	0.08584	-0.40877	-0.92671	-0.55896	-1.07858	-0.34826		-0.57721	1.93789	0.005166	-1.37494	-0.56436	-0.09109	-0.11617	-0.85233	-0.72329	0.317358	-0.37252	-0.21566	0.022346	-0.45302	-0.01508	0.486668	-0.12404	-0.95346	-0.43098	0.041419		-0.47194	0.146675	-0.72982	-0.31748	-0.18735	-0.05126	-0.39139
188	-0.91047	1.27299	-0.23121	-0.16355	-0.30722	0.041192	-0.9019	-0.13695	0.058359	0.090908	-0.31696	-0.85343	-0.1146	-0.84258	0.18008	-0.13884	-0.94515	-0.21983	-0.89018	-0.44168		-0.57711	2.01801	0.110633	-1.24471	-0.63343	-0.19524	-0.10011	-0.6574	-0.1554	-0.12592	-0.35159	-0.35475	-0.24007	-0.34859	-0.14397	0.824024	-0.22444	-1.00249	-0.4884	0.127046		-0.14875	-0.02561	-0.42979	-0.76467	-0.39149	-0.37553	-0.08593
189	-0.55871	1.44379	-0.47533	-0.04892	0.683422	-0.15627	-0.74861	-0.11636	-0.05551	-0.05739	-0.52373	-0.95117	-0.45093	-0.80206	1.08647	0.192592	-0.48223	-0.50114	-0.52613	-0.42161		-0.30022	1.92761	-0.54058	-0.98109	0.251052	-0.43032	0.123633	-0.48496	-0.31111	-0.67246	-0.23014	-0.728	-0.52266	-0.42156	0.122619	1.28373	-0.10894	-0.8258	-0.08805	0.515221		0.010557	-0.0574	-0.42032	-0.51268	-0.09159	-0.42085	-0.2437
190	-0.45985	0.799205	-0.37181	0.080889	1.00821	-0.35745	-0.97911	-0.29751	-0.14013	-0.19115	-0.57525	-0.41033	-0.39541	-0.68144	1.27263	0.46799	-0.39457	-0.04215	-0.75822	-0.58869		-0.12443	1.17709	-0.50826	-0.92983	0.305108	-0.34233	0.244819	-0.75334	-0.38123	-0.59191	-0.51251	-0.77306	-0.43587	-0.23422	-0.0904	1.37558	-0.30332	-0.56825	-0.20746	0.456803		-0.02102	-0.26467	-0.81437	-0.4494	-0.68011	-0.25629	-0.49353
191	-0.64339	0.042107	-0.48942	-0.13159	0.929067	-0.39904	-0.81759	-0.16813	-0.13077	-0.44069	-0.17791	-0.4455	-0.60979	-0.84543	0.955141	0.176423	-0.29757	0.052369	-0.69379	-0.51562		0.060892	-0.04794	-0.43563	-0.94624	0.320857	-0.75454	0.212757	-0.72725	-0.72238	-0.27136	-0.55345	-0.85541	-0.20782	-0.30184	-0.90935	1.16028	-0.12813	-0.68588	-0.45568	0.402012		-0.02698	0.405111	-0.82851	-0.55164	-0.5869	-0.3916	-0.70451
192	-0.49406	-0.38296	-0.02143	-0.26881	0.853392	-0.5795	-0.433	-0.08015	-0.12123	-0.46446	-0.46691	-0.47677	-1.41338	-0.40804	0.433237	-0.55604	-0.26195	-0.01038	-0.80324	-0.91419		-0.51327	-0.69077	-0.17624	-0.61816	0.092407	-0.83636	0.334907	-0.48682	-0.42987	-0.34121	-0.64364	-0.78521	0.330715	-0.54514	-1.14628	0.431878	-0.21998	-0.41406	-0.96539	0.235975		0.248461	0.439884	-0.82858	-0.58026	-0.58275	-0.26643	-0.45706
193	-0.181	-0.38421	0.460967	-0.08768	0.875029	-0.95518	-0.02806	-0.81775	-0.63791	0.219415	-0.48701	-0.21036	-0.3725	-0.30067	0.217266	-0.63292	0.045322	-0.086	-0.50335	-0.39029		-0.83369	-1.03161	-0.32412	-0.8188	-0.16932	-1.00997	0.738092	-0.88981	-0.66463	-0.14686	-0.651	-0.62635	0.770779	-0.56805	-1.02777	0.226141	0.180944	-0.40508	-0.84837	0.400142		0.004664	0.315479	-0.93517	-0.15509	-0.43991	0.229032	-1.04306
194	-0.55515	-0.36843	0.860738	-0.03697	-0.08992	-0.79661	-0.02557	-0.97533	-0.77263	0.47947	-0.45216	-0.43491	0.025524	-0.1265	-0.31959	-1.07956	0.051613	-0.08497	-0.16	-0.47773		-1.02087	-0.62688	0.103568	-1.04622	-0.81328	-0.50375	0.922879	-0.81795	-0.48215	0.441444	-0.4377	-0.55637	0.979455	-0.45942	-0.89259	-0.44862	0.198465	-0.32629	-0.6003	0.114923		-0.26571	0.253598	-0.82674	-0.0985	-0.78737	-0.09262	-0.56445
195	-0.62424	-0.31494	1.15696	1.12228	-0.66559	-0.58165	-0.1561	-0.92528	-0.88929	0.619735	-0.14771	-0.96135	0.082957	-0.20754	-0.2351	-0.9171	0.005644	-0.50146	-0.00866	-0.55115		-1.05376	-0.49491	0.362856	0.119989	-1.24762	-0.22283	0.716846	-0.59113	-0.82037	0.404754	-0.46174	-0.79048	0.716582	-0.62638	-0.72617	-0.61428	0.443388	-0.52269	-0.29811	-0.25187		0.112187	0.085106	-0.76252	-0.26653	-0.67901	-0.419	-0.61568
196	-0.51679	-0.23872	1.22619	1.19146	-0.29841	-0.36173	0.005234	-1.59489	-0.99214	0.469156	-0.487	-0.97309	0.448091	-0.15083	-0.4238	-0.59421	-0.21784	-0.40701	0.302145	-0.60936		-0.93615	-0.48824	0.348458	0.928898	-1.1124	-0.01525	0.480559	-0.72627	-0.72557	0.137466	-0.44744	-0.71849	0.766804	-0.30633	-0.24127	-0.42706	0.151588	-0.52747	0.172684	-0.63145		0.37372	-0.34689	-0.4365	-0.37074	-0.66662	-0.35809	-0.59627
197	-0.56092	-0.29033	0.937985	1.08868	-0.36867	-0.13144	0.226743	-1.30681	-1.17033	0.436321	-0.36871	-0.78165	0.886523	-0.13732	-0.40556	-0.48111	-0.18369	-0.02856	0.607464	-0.21587		-0.19359	-0.27079	0.549728	0.547036	-0.86334	0.170015	0.26524	-0.91313	-1.22205	0.162798	-0.26324	-0.69789	0.999235	0.173335	-0.14599	-0.36537	0.233333	-0.26482	0.185152	-0.43985		0.034466	-0.16406	-0.42883	0.046574	-0.68505	-0.43364	-0.83978
198	-0.7392	0.120286	0.564948	0.881437	-0.19456	0.03764	-0.27642	-1.13549	-1.25666	-0.00833	-0.2396	-0.79405	-0.01975	-0.15736	-0.19844	-0.07805	-0.40396	-0.07282	0.220145	-0.18042		0.006844	-0.09159	0.395647	0.752508	0.042225	0.501335	-0.20393	-0.60301	-0.90153	-0.13007	-0.29289	-0.56568	0.913661	0.315172	0.256828	-0.24108	0.136279	0.643614	-0.18231	-0.19189		-0.03086	-0.28475	-0.00559	0.225013	-0.0251	-0.54625	-0.73936
199	-0.44068	0.216192	0.017306	0.611917	0.37622	-0.18808	-0.27552	-1.03618	-1.20155	-0.40243	-0.08705	-0.74312	-0.33895	-0.48452	-0.60326	0.008669	-0.60359	-0.1733	-0.28245	-0.17826		-0.20223	-0.13197	0.240038	0.452509	0.183983	0.290403	-0.64357	-0.51536	-0.8346	-0.21255	-0.24923	-0.65433	0.870697	0.424923	-0.1377	-0.481	-0.29674	0.200479	-0.67373	-0.37124		0.272124	-0.38342	0.118315	0.411002	-0.0025	0.073817	-1.47557
200	-0.52994	0.553835	0.017778	-0.44821	0.649518	-0.30923	-0.28146	-0.96745	-1.51087	-0.4568	-0.25611	-0.8689	-0.50361	-0.70304	-0.83738	-0.03195	-0.73931	-0.34151	-0.20253	-0.08144		0.064696	0.20151	0.100891	-0.71649	0.730508	0.000744	-0.46529	-0.73767	-0.73066	-0.12455	-0.25736	-0.63851	1.1144	0.31714	-0.30212	-0.71684	-0.32993	0.08535	-0.73252	-0.29671		0.43502	-0.42858	0.15485	0.763855	0.057997	0.427757	-1.54511
201	-0.52671	0.35957	-0.20002	-0.74681	0.660133	-0.69716	-0.41702	-0.41477	-0.90306	-0.15118	-0.13223	-0.87724	-0.53117	-0.43498	-0.91955	-0.18216	-1.00147	-0.50885	-0.30534	0.407378		0.037806	0.288258	0.370855	-0.9911	0.654236	-0.14857	-0.42756	-0.34524	-0.17329	-0.26822	-0.34844	-0.56929	1.03843	0.16537	-0.21686	-0.51713	-0.38838	0.270377	-1.11258	0.218662		0.092803	-0.10913	0.12725	0.826675	0.272236	0.960648	-1.12029
202	-0.5684	0.855686	-0.53814	-0.545	0.814545	-0.88793	-0.73232	-0.54657	-0.61384	0.066093	0.161553	-0.70712	-0.77445	-0.52965	-0.31698	0.134738	-0.82822	-0.37939	-0.81255	0.213834		0.033399	0.813075	-0.02233	-0.41923	0.792001	-0.38638	-0.55424	0.006498	0.323099	-0.19169	-0.57156	-0.44957	0.418262	-0.18549	-0.14648	-0.2578	-0.57982	-0.11024	-1.64398	0.097673		0.117583	0.061281	0.426306	0.77007	0.278299	1.15112	-0.67645
203	-0.41915	0.698417	-0.54567	-0.58812	0.591715	-1.11378	-1.08055	-0.80332	0.140429	-0.29361	0.466542	-0.68313	-0.54368	-0.78676	-0.41219	0.221864	-0.95496	-0.34884	-0.7474	0.191411		0.125143	0.836908	0.063792	-0.52449	0.201222	-0.82711	-0.76415	-0.26735	0.963881	-0.16479	-0.15625	-0.44266	-0.05918	-0.23061	-0.51368	-0.19803	-0.78146	-0.72151	-1.33172	-0.11385		0.334106	0.217465	0.299552	0.383106	-0.31966	0.915457	-0.65239
204	-0.49451	0.866922	-0.04299	-0.50077	0.06005	-1.16289	-1.18798	-0.82634	0.303055	-0.18928	0.416267	-0.61902	-0.58232	-0.54739	-0.05655	0.391538	-1.25463	-0.7075	-0.86075	0.465925		0.333792	0.747449	-0.09552	-0.16378	-0.1319	-0.73579	-0.67886	-0.27263	1.37509	-0.30311	-0.29645	-0.23676	-0.18789	-0.52726	-0.37686	0.224876	-0.55937	-0.37848	-1.24753	-0.19509		-0.06354	-0.00254	-0.05125	0.129601	-0.27026	0.36501	-0.10339
205	-0.31173	0.635365	-0.45437	-1.0569	-0.19391	-1.00174	-0.61962	-0.65417	0.752532	-0.48316	0.039554	-0.64703	-0.58852	-0.56743	-0.15947	0.5603	-0.79188	0.05186	-1.48521	0.667043		-0.35745	0.254193	0.327614	-0.55832	-0.70796	-0.41966	-0.5735	-0.11527	1.20993	-0.39111	-0.12008	-0.252	-0.19924	-0.34708	-0.28178	0.993645	-0.80126	-0.22981	-1.24754	-0.08717		-0.30543	-0.15654	-0.10312	0.066891	-0.10265	-0.08572	-0.39678
206	-0.66153	0.385423	-0.37559	-0.56034	-0.30365	-1.0939	-0.92832	-0.73126	0.516671	-0.60305	-0.14394	-0.03257	-0.7811	-0.80894	-0.26328	1.05875	-0.28975	0.801545	-1.94933	0.357052		-0.60125	0.408616	0.088482	-0.40155	-0.62925	-0.37803	-0.51367	-0.20399	0.792949	-0.10876	-0.02537	0.253646	-0.32694	-0.312	-0.60785	1.13556	-0.64075	-0.2254	-1.01852	-0.19238		-0.58602	-0.62005	0.153434	0.13433	-0.02814	-0.78137	-0.42911
207	-0.52283	0.188837	0.266097	-0.74943	-0.84147	-0.99357	-0.83203	-0.82316	0.582046	-0.6989	-0.26701	0.088122	-1.29806	-0.61657	-0.66186	0.573555	-0.62036	0.479237	-1.62935	0.376048		-0.4172	-0.07312	0.58519	-0.90834	-0.78936	-0.21563	-0.28491	-0.50707	0.48075	-0.07129	0.103737	0.302192	-0.66132	-0.06073	-0.70109	1.11622	-0.6286	0.419317	-0.21989	-0.25		-0.42703	-0.98956	-0.16734	-0.11312	-0.01649	-1.28553	-0.5597
208	-0.95861	-0.09374	0.50598	-0.80021	-0.41032	-0.77708	-0.21597	-0.15028	0.119335	-0.36109	-1.15476	-0.15666	-1.51326	-0.3246	-1.02337	-0.07544	-0.03512	0.447716	-1.6286	0.039551		-0.49404	0.169782	0.76411	-0.51353	-0.32165	0.083693	0.069465	-0.30383	-0.12066	0.019618	-0.50821	0.650448	-0.32658	-0.17155	-0.89013	0.798058	-0.20731	0.395487	-0.27399	-0.309		-0.52253	-1.07893	-0.31052	0.307417	0.111329	-1.07952	-0.36317
209	-0.87142	-0.62622	0.085757	-1.17225	-0.77277	-0.63299	-0.19556	-0.20391	-0.03844	-0.07537	-1.24873	-0.03591	-1.30951	-0.48179	-1.10933	-0.10426	0.349375	1.07835	-1.6303	0.088364		-0.28174	0.040823	1.12113	-0.60173	-0.27188	0.032582	-0.06921	-0.31134	-0.55906	0.118252	-0.49668	0.892449	-0.21756	0.124192	-0.78675	0.486755	-0.37066	0.237223	-0.34807	-0.16906		-0.36803	-0.75051	-0.43989	-0.03855	0.032385	-0.46606	-0.41661
210	-0.86151	-0.67549	0.55889	-0.55689	-0.5677	-0.73608	-0.72013	-0.53152	-0.2165	0.087922	-1.20983	0.042588	-1.26475	-0.71825	-0.90155	0.005806	0.285541	1.08334	-1.14971	0.076212		0.195549	-0.20029	0.823347	-0.57509	0.282417	-0.36148	-0.36068	-0.3364	-0.48995	0.273508	-0.7402	1.0908	-0.0886	-0.24524	-0.63727	0.149356	-0.01997	0.506007	-0.39534	-0.25352		-0.23291	-0.24933	-0.30023	-0.20589	0.266082	0.103959	-0.5356
211	-0.22634	-0.15873	0.637433	-0.89886	-0.76421	-0.27995	-0.61842	-0.38505	0.287626	0.023571	-0.93094	-0.32222	-1.11528	-0.66469	-0.6285	-0.34064	0.214756	0.129649	-1.02169	0.013125		0.127619	-0.32835	1.01926	-0.60664	0.449133	-0.20369	-0.38382	-0.40825	-0.21472	0.011509	-0.61992	0.403606	-0.11989	-0.24015	-0.246	-0.27429	-0.40481	0.732817	-0.69769	-0.25565		-0.02375	0.168669	-0.42073	-0.15758	0.153545	0.716423	-0.53891
212	-0.30144	-0.50186	1.00202	-0.50143	-0.45324	0.021379	-0.91639	-0.16508	0.117425	-0.09212	-1.08427	-0.40277	-0.45176	-0.82969	-0.46352	-0.11881	0.552717	-0.03084	-0.8355	-0.03632		-0.0893	-0.21613	1.05974	-0.19775	0.950346	0.169376	-1.01846	0.341774	0.015593	-0.36195	-0.52259	0.568645	0.04258	-0.48662	-0.049	-0.56058	-0.40401	-0.02495	-1.06675	-0.35968		-0.06682	0.308715	-0.22685	-0.41224	-0.02332	0.958729	-0.54195
213	1.14624	-0.14243	0.915363	-0.3011	-0.59809	0.177382	-1.08348	-0.33384	0.064243	-0.34085	0.988646	-0.52628	-0.58664	-0.60566	0.183049	-0.08644	0.169407	-0.33854	-0.85824	-0.0052		1.30492	-0.36032	1.39361	-0.41167	0.509705	0.36869	-1.26123	0.384411	-0.11608	-0.24449	0.688691	0.104765	0.000521	-0.44234	0.439581	-0.31562	-0.55831	-0.07729	-1.27913	-0.5188		-0.27877	0.350578	-0.33705	-0.81659	-0.35924	0.440883	-0.04072
214	2.4083	0.113275	0.79622	-0.0544	-0.61738	1.0705	-1.08258	-0.33407	-0.11659	-0.89414	2.4781	-0.6777	-0.52492	-0.53438	0.107855	-0.11	-0.04899	-0.8027	-0.63814	-0.08873		1.86725	-0.27862	1.03497	-0.26377	0.565799	0.843866	-0.86452	0.311074	-0.00258	-0.02761	1.69649	-0.19847	-0.09151	-0.46662	0.332716	-0.20908	-0.32276	-0.0998	-1.01592	-0.54964		-0.14317	0.371697	0.01466	-0.47843	-0.16744	-0.08328	-0.1759
215	2.82739	-0.38984	0.192805	-0.28551	-0.50504	1.09901	-0.85429	-0.1789	-0.25226	-0.61885	2.93727	-0.4723	-0.7434	-0.31322	0.103527	-0.19363	-0.24688	-1.4295	-0.87755	-0.09478		1.93264	-0.18448	0.750597	-0.1887	0.345187	0.965909	-0.85478	0.277427	0.075512	-0.29956	2.10001	-0.51428	-0.37162	-0.29602	-0.00766	-0.58761	-0.58552	-0.29134	-0.93345	-0.60443		-0.41328	-0.00158	-0.49395	-0.57353	-0.781	-0.43482	0.40841
216	2.79872	-0.62759	0.142162	-0.35084	-0.37251	1.27831	-0.59946	-0.53016	-0.90155	0.713725	3.07567	-0.85668	-0.49757	-0.61577	0.043203	-0.10403	-0.18376	-1.05929	-0.75685	-0.28692		2.28654	-0.3364	0.314458	0.066972	0.1737	1.13672	-0.5694	0.116659	-0.26777	1.04728	1.76644	-0.38003	-0.40169	-0.4439	-0.00851	-0.6408	-0.42308	-0.65862	-0.75876	-0.66422		-0.23739	-0.12845	-0.27994	-0.87345	-0.84376	-0.87489	0.115119
217	2.54347	-0.68085	-0.66705	-0.96434	-0.5358	0.630558	-0.21097	-1.00716	-0.95168	0.428485	3.0541	-1.02866	-0.58108	-0.83402	-0.28954	1.28177	-0.45385	-0.9085	-0.74381	-0.08718		1.85369	-0.56242	-0.33713	-0.25838	-0.23799	0.846087	0.007136	-0.71081	-0.80264	1.19296	1.59232	-0.96301	-0.43111	-0.31619	-0.11728	0.967528	-0.33696	-0.80064	-0.58421	-0.20247		-0.16301	-0.30223	0.167159	-0.63576	-0.76447	-0.64679	-0.06101
218	1.32423	-0.89959	-0.78903	-1.11507	-0.28735	0.480937	0.102593	-0.86039	-0.69304	0.326237	1.24773	-0.8896	-0.64394	-0.93686	-0.88683	1.84584	-0.3243	-0.63135	-0.88705	-0.07432		0.788806	-0.79361	-0.62405	-0.31286	-0.05765	0.829932	0.294879	-0.73612	-0.7104	0.819383	0.572052	-0.85064	-0.41273	-0.50719	-0.64548	1.15988	-0.57358	-0.88558	-0.5537	0.021529		-0.0272	-0.45631	0.751415	-0.65134	-0.57994	-0.23255	-0.70972
219	-0.07678	-0.81044	-0.36983	-1.03444	-0.19861	-0.1586	0.372147	-0.70796	0.032288	1.04943	-0.39438	-1.03726	-1.28207	-1.10473	-0.82067	2.1369	-0.3732	-0.44787	-1.20065	-0.156		0.354105	-0.68867	-0.68694	-0.35275	-0.00527	0.093081	0.225371	-0.68596	-0.65609	0.653964	-0.3972	-0.82676	-0.36103	-0.71822	-0.68485	1.58663	-0.56786	-1.2318	-0.44746	0.17617		-0.2619	-0.42576	1.0195	-0.66402	-0.22578	-0.10414	-0.87984
220	-0.40525	-0.37692	0.003898	-0.8674	-0.07828	-0.314	0.510879	-0.61536	0.289166	0.854267	-1.13537	-1.18509	-1.04025	-0.69779	-0.90655	1.94837	-0.53803	-0.51374	-0.82595	-0.45561		0.485525	-0.45539	-0.6106	-0.38903	-0.15108	0.358913	0.444704	-0.36765	-0.63243	0.663228	-0.62692	-0.84646	-0.24682	-0.43834	-0.64936	1.95463	-0.37233	-1.28022	-0.41178	0.510618		-0.18938	-0.27147	1.56374	-0.57703	0.428799	-0.27608	-0.62713
221	-0.44756	-0.46446	-0.22301	-0.89846	-0.19751	-0.5627	0.054512	0.062265	0.106373	-0.31607	-1.51449	-1.03421	-1.40308	-0.39349	-0.88891	1.71579	-0.67737	-0.47883	-0.88695	-0.18384		0.680841	-0.40429	-0.43602	-0.42409	-0.16128	0.335603	0.412954	-0.17098	-0.73535	-0.33217	-0.2136	-0.87619	-0.05722	-0.41276	-0.48189	1.96139	-0.39391	-1.35781	-0.66696	0.633173		-0.06849	-0.3657	1.13044	-0.24923	0.445306	-0.21131	-0.43361
222	-0.49998	-0.27325	-0.26639	-0.4551	-0.02142	-0.41788	0.24554	0.498838	0.008873	-0.17636	-1.40863	-0.9664	-1.2706	0.036648	-0.66606	0.433666	-0.7618	-0.72806	-1.05587	-0.21646		1.02194	-0.56841	-0.2345	-0.19885	-0.19169	0.049441	0.849894	-0.17732	-0.39721	-0.06283	-0.09305	-0.71698	-0.25335	-0.46573	-0.50299	0.340588	-0.36136	-0.9572	-0.79917	0.320363		-0.29654	-0.18884	0.757255	-0.1414	0.539733	-0.62111	-0.31341
223	0.089131	-0.58255	-0.26372	-0.5465	-0.15826	-0.30679	0.018863	0.479711	-0.16819	0.80256	-0.39229	-0.76449	-0.95947	0.007868	-0.3247	-0.03559	-1.31684	-0.56468	-0.85593	-0.44776		1.77549	-0.282	-0.53742	-0.09997	-0.15091	0.221268	0.403344	-0.07364	-0.73889	0.51852	0.475641	-0.52566	0.014698	-0.20393	-0.34367	0.001431	-0.52935	-1.00801	-0.33504	0.185172		-0.33061	-0.06037	0.4068	0.023198	0.615449	-0.82	0.093962
224	0.718934	-0.50743	-0.62008	-0.36651	0.351985	-0.81757	-0.44355	0.416475	-0.30793	0.708926	1.17072	-0.34315	-0.50339	1.59621	-0.37906	-0.49445	-1.2241	-0.47788	-0.50957	-0.55333		1.79586	-0.29215	-0.57225	-0.09812	-0.31461	0.116633	0.135798	-0.02812	-1.06371	0.595577	1.65068	-0.68098	0.353985	1.34049	-0.2854	-0.46737	-0.45979	-0.69039	-0.48481	0.014968		0.017415	0.278878	-0.12	-0.0797	0.274141	-0.78811	0.295657
225	0.741881	-0.65663	-1.00567	-0.37319	0.494286	-0.70551	-0.57138	0.197472	-0.45277	0.730004	1.85739	0.044527	-0.52884	1.41332	-0.50749	0.230123	-0.89857	-0.16482	-0.74512	-0.23052		1.5304	-0.52442	-1.01743	0.256807	0.038232	-0.41244	0.002059	-0.39349	-1.28728	0.842926	2.13628	0.336385	0.551859	1.41264	0.493151	-0.4752	-0.41535	-0.68537	-0.69985	-0.11581		0.375096	0.153839	-0.04113	0.043866	-0.18518	-0.33885	0.412101
226	1.05021	-0.26741	-0.66948	-0.16521	0.785023	-0.73883	-0.3161	-0.34244	-0.10363	0.596305	2.2997	0.019484	-0.6054	1.13579	-0.26015	0.285832	-0.31968	-0.48818	-0.7002	-0.35968		1.3786	-0.47344	-0.55415	0.132022	0.224885	-0.61027	-0.1629	-0.20598	-1.06219	0.759221	2.35068	0.390272	0.480234	1.07277	0.905599	-0.03184	0.090135	-0.58018	-0.5571	-0.2001		0.227978	0.337718	-0.04328	-0.14334	-0.1011	-0.50662	0.113089
227	1.61291	0.034944	-0.35837	-0.26708	0.778169	-0.37337	-0.63423	-0.42221	0.079929	0.58675	2.45697	-0.24088	-0.73259	0.888052	-0.5285	0.180502	0.097748	-0.24121	-0.3196	-0.79887		1.2989	0.28439	-0.47974	0.444531	0.336971	-0.3609	-0.72946	-0.16397	-0.92113	0.854103	2.39198	0.155938	0.616582	0.88229	1.76199	0.044839	0.295556	-0.61696	-0.26294	-0.06396		0.242474	0.473236	-0.08758	-0.49659	-0.40905	-0.24537	0.070517
228	1.17713	0.472826	-0.11686	-0.06519	0.55964	-0.22956	-0.70197	-0.62	-0.00336	0.307634	1.80701	-0.24874	-0.98511	0.785779	-0.76483	0.26044	0.542158	-0.63651	-0.50377	-0.33562		0.467171	0.388603	-0.24399	0.534649	0.131481	-0.44435	-0.8076	0.129595	-0.74372	0.645553	1.99061	0.034012	0.497479	0.473588	3.33677	-0.23808	0.396665	-0.61421	-0.48466	-0.22726		0.349841	0.90458	-0.30731	-0.76202	-0.36848	-0.16687	-0.19641
229	0.88142	0.634957	0.047786	-0.08831	0.254619	-0.02592	-0.50097	-0.60115	-0.50048	-0.00735	0.546853	-0.36965	-0.61765	-0.88358	-0.67737	0.451416	0.478808	-0.57664	-0.75278	0.367473		0.07003	0.405327	0.341713	0.637508	0.513353	-0.36951	-0.88913	0.038647	-0.72802	0.45064	0.664334	0.238455	1.0202	-0.96143	3.34691	0.073705	0.334563	-0.54205	-0.41431	0.322941		-0.0566	0.422854	-0.33862	-0.50939	-0.34085	-0.28936	-0.10225
230	1.00179	0.8723	0.437407	-0.0969	0.0554	-0.23426	-0.39553	-0.63647	-0.5468	-0.18531	0.139036	-0.98309	-0.32146	-0.61793	-0.24906	-0.09089	0.35558	-0.61387	-0.50642	0.664829		-0.06375	0.660917	0.773276	0.713311	0.340838	-0.43798	-0.68796	0.088916	-0.47566	0.387968	0.02462	-0.97979	1.08188	-0.81372	2.79365	0.386791	0.153133	-0.71722	-0.10715	1.09319		-0.50813	0.510465	-0.83599	-0.71377	-0.23768	-0.299	-0.80824
231	0.87894	0.445822	0.2471	-0.17607	0.10681	-0.36825	-0.4532	-0.49624	-0.57716	-0.23778	-0.00244	-0.86766	-0.13893	-0.63631	-0.42198	0.241715	0.118572	-0.65318	-0.75749	0.552359		-0.1401	0.646336	0.454513	0.567106	0.140612	-0.40598	-0.66576	-0.02247	-0.56089	0.331546	-0.31198	-0.86756	1.08865	-0.3941	2.27983	0.144338	0.096536	-0.33072	0.276042	1.14971		-0.93894	0.54052	-0.81261	-0.59487	-0.47026	-0.3969	-0.35572
232	1.03677	-0.09329	0.06094	0.011804	-0.16972	-0.47105	-0.6551	-0.52882	-0.78708	0.033002	-0.06881	-0.3751	0.200956	-0.44494	-0.06644	0.386528	-0.12267	-0.44136	-1.12002	0.482788		0.192167	0.235989	0.140513	0.428053	-0.24472	-0.37967	-0.75745	0.296156	-0.71231	-0.09178	-0.3575	-0.24265	1.29337	-0.24362	1.18118	0.565058	0.037634	-0.2996	0.15849	1.10308		-0.81796	0.392583	-0.86874	-0.24162	-0.21951	-0.61121	-0.54636
233	0.562567	0.046143	-0.02555	0.066878	-0.24909	-0.70845	-0.81946	-0.5966	-0.74822	-0.37193	0.002418	-0.38181	0.709364	-0.68565	0.259786	0.028578	0.102122	-0.5351	-1.12969	0.30514		0.046086	0.081853	0.030244	0.552052	-0.44089	-0.45414	-0.53891	-0.17886	-0.59745	-0.41238	-0.33606	-0.49569	1.40172	0.102604	-0.10292	0.810849	0.530618	-0.17313	0.236948	0.977793		-0.59974	0.010199	-0.58268	-0.34245	-0.21287	-0.39612	-0.63014
234	0.152406	-0.31732	0.078327	-0.07466	0.249593	-1.05483	-1.02246	-0.74119	-0.68032	-0.2097	0.043237	-0.52572	0.468461	-0.16964	0.310972	0.143099	0.292595	-0.59018	-0.87412	-0.47258		0.206906	0.075277	-0.18298	0.564333	-0.56397	-0.4358	-0.24646	-0.09361	-0.72995	-0.22252	-0.25852	-0.64106	0.529743	0.421244	-0.2193	1.01846	0.523163	-0.17646	0.176668	0.558251		-0.569	-0.03879	-0.60334	-0.23888	-0.29445	-0.514	-0.6845
235	0.194001	-0.60128	-0.27885	0.125221	0.153898	-0.90249	-1.07591	-0.418	-0.55783	0.289516	0.587562	0.013133	0.384572	-0.35762	-0.05376	0.056329	0.073141	-0.52995	-0.95579	-1.10773		-0.02697	-0.13643	-0.53105	0.309607	-0.75431	-0.45409	-0.29172	-0.07946	-1.08895	-0.33021	0.02493	-0.00727	0.19099	0.108782	-0.39546	0.885978	0.432528	0.09668	-0.248	-0.32941		-0.36415	-0.39545	-0.7243	-0.43703	0.264845	-0.45042	-0.34517
236	-0.17203	-0.3304	-0.22379	0.155862	0.104555	-0.70297	-0.71187	-0.56004	-0.47635	0.190077	0.221912	0.177534	0.430606	-0.06215	-0.01225	-0.41428	0.083226	-0.14745	-0.8851	-1.03945		-0.05905	-0.29323	-0.66008	0.325215	-0.68487	-0.75581	-0.45966	-0.09495	-1.22347	-0.39062	0.02493	-0.39976	0.052448	0.206476	-0.35625	0.938952	0.242174	-0.16317	-0.94117	-0.05765		-0.17081	-0.51054	-0.69062	-0.64363	0.495554	-0.01025	-0.43235
237	-0.84257	0.067613	-0.23821	0.358588	0.288806	-0.72718	-0.54058	-0.47706	-0.22145	0.41499	-0.24425	-0.07945	0.129775	-0.06215	-0.34393	-0.18601	-0.07867	-0.55007	-0.65754	-0.87195		-0.59901	-0.55898	-0.41345	0.257334	-0.20752	-0.35653	-0.0656	-0.43087	-0.96726	-0.08864	0.266109	-0.35468	-0.12226	0.046288	-0.39647	1.25492	0.114881	-0.27694	-0.74898	-0.12569		-0.16568	-0.23262	-1.108	-0.91597	0.116161	-0.01529	-0.41203
238	-0.6211	-0.25897	-0.33207	0.143573	0.420111	-0.70485	-0.36819	-0.25439	-0.21125	0.41499	-0.48327	0.288031	-0.40687	0.071149	-0.55366	-0.15956	-0.71486	-0.22503	-0.52454	-0.86067		-0.8397	-0.92475	-0.42477	-0.14648	-0.20686	-0.41118	-0.27822	-0.42921	-1.27219	-0.09744	0.208316	0.120825	-0.59886	-0.22826	-0.63824	1.32108	-0.21939	-0.30518	-0.6966	0.124361		-0.39916	-0.04351	-1.03695	-0.91721	0.367614	-0.37164	-0.42757
239	-0.17857	-0.39155	-0.35364	-0.03437	-0.29219	-0.16183	-0.32593	-0.06542	-0.02787	0.312233	-0.40925	0.141956	-0.29608	-0.05637	-0.3068	-0.526	-0.94443	-0.19809	-0.9071	-0.98124		-0.7712	-1.16958	-0.75465	-0.43347	-0.31075	-0.17827	-0.27822	-0.46902	-0.97119	-0.33163	0.348425	-0.03153	-0.39283	-0.63861	-0.46541	0.864136	-0.41438	-0.54311	-0.6966	0.083053		-0.08978	-0.26415	-1.03527	-1.46897	0.598563	-0.067	-0.67167
240	-0.23906	-0.07356	-0.37257	-0.54212	-0.17278	0.052858	-0.44451	-0.08751	0.04689	-0.19009	-0.83842	-0.11981	-0.40439	-0.20394	-0.09971	-0.72165	-0.65906	-0.22607	-0.90832	-0.27752		-0.54151	-1.23774	-0.38238	-0.21441	0.125337	0.136355	-0.71835	-0.48999	-0.59773	-0.30119	0.570723	-0.37623	-0.27668	-0.78997	-0.50365	0.660787	-0.10041	-0.575	-0.65638	0.475834		-0.13831	0.473458	-0.65043	-1.12895	0.094305	-0.26145	-0.67009
241	0.100232	-0.32811	-0.28095	-0.66913	0.053628	0.339493	-0.5842	0.160691	-0.04501	0.111818	-0.63312	0.011455	-0.49163	-0.18749	-0.26586	-0.73442	-0.73796	-0.19185	-0.72518	-0.46206		-0.54043	-1.24149	-0.28523	-0.30485	0.069471	0.238613	-0.76391	-0.66315	-0.52159	-0.16256	0.637528	-0.38087	-0.14662	-0.88766	-0.68854	0.445021	-0.2785	-0.49894	-0.46095	0.17812		0.052951	0.637597	-0.63828	-0.90424	-0.21901	-0.43595	-0.67009
242	0.311875	-0.54342	-0.54537	-1.21331	-0.05476	0.149357	-0.26155	0.160691	-0.24417	-0.34331	-0.18883	0.70787	-0.60021	-0.42616	-0.22172	-1.23687	-0.49865	0.07785	-0.31107	-0.31081		-0.32582	-1.23501	-0.54764	0.392528	-0.34005	-0.16067	-0.98313	-0.3979	-0.69919	0.006224	0.411881	-0.0607	-0.14662	-0.82667	-0.43306	-0.32946	-0.19788	-0.08014	-0.81525	0.026148		-0.01088	0.372102	-0.18576	-0.55871	0.152691	0.345372	-0.5161
243	0.403566	-0.77421	-0.5003	-1.00154	-0.45868	-0.00627	-0.5497	0.126952	-0.5462	-0.4048	-0.12133	0.374401	-0.60695	-0.11575	-0.16143	-0.50979	-0.48329	-0.16474	-0.17354	-0.37188		-0.32138	-1.19258	-0.51242	0.814781	-0.06564	-0.14838	-1.00348	-0.17499	-0.40989	0.278639	0.362373	-0.19407	0.07268	-0.41654	-0.34505	0.133968	0.080197	-0.05011	-0.86641	-0.00228		0.021653	0.30034	-0.37444	-0.36251	-0.4062	0.40682	-0.4366
244	0.142169	-0.57523	-0.63242	-0.80404	-0.25082	0.607846	-0.08776	0.076651	-0.54105	-0.38647	-0.13909	0.993891	-0.49101	0.065781	-0.65242	0.210652	-0.25846	-0.02675	0.050615	-0.08959		-0.39753	-1.22393	0.072256	1.21041	-0.00382	0.016594	-1.05663	-0.05472	-0.28093	0.357216	0.46621	0.326035	-0.10278	0.067617	-0.4338	0.704355	0.554885	0.168953	-1.18976	-0.23936		-0.06529	0.793036	-0.14361	-0.19889	-0.72546	0.371051	-0.32802
245	-0.31218	-0.85458	-0.17308	-0.54117	-0.30055	0.736318	-0.02204	-0.17274	-0.58934	-0.1828	0.113628	1.07882	-0.60612	0.327918	-0.77513	0.461314	-0.49979	-0.23631	-0.0072	-0.8465		-0.18167	-0.99339	0.005269	1.19099	-0.36168	0.005588	-0.80211	0.263513	-0.07108	0.302657	0.386329	0.741515	0.073139	0.329018	-0.31166	0.916061	0.513906	-0.17407	-1.08074	-0.3577		-0.07213	0.228647	-0.51536	-0.44396	-0.41033	0.20112	-0.429
246	-0.61779	-0.60577	-0.00875	-0.40535	-0.42497	0.74941	-0.13291	-0.34898	-0.65592	-0.35841	0.165355	0.460295	-0.1172	0.177689	-0.71748	0.546186	-0.78	-0.5392	-0.20823	-0.96839		-0.42229	-0.74194	-0.09804	1.11048	-0.45226	0.532755	-0.46895	0.526686	0.124361	0.268732	0.409516	0.695334	0.532561	0.271311	-0.38563	0.912794	0.459014	-0.18523	-0.96754	-0.62362		0.013742	-0.17832	-0.69508	-0.55734	0.155058	0.20112	-0.30273
247	-0.96529	-0.42355	0.215225	0.052977	-0.40123	0.982435	-0.20587	-0.47941	-0.24448	0.020708	0.248207	0.001984	-0.1222	0.070278	-0.24392	0.514934	-0.8685	-0.67651	-0.50269	-1.13942		-0.62359	-0.62217	-0.04303	0.810818	-0.30144	0.532755	-0.23849	0.478932	0.418042	0.086952	0.343698	0.546184	0.342157	0.454684	-0.72791	1.02413	0.6691	-0.49209	-0.71843	-0.45405		-0.00997	-0.14643	-0.87887	-0.71623	-0.04189	0.33508	-0.63416
248	-1.15828	-0.25924	0.45367	-0.18691	0.058824	1.23095	-0.21328	-0.5652	-0.12087	-0.07654	-0.02522	-0.02073	-0.03789	-0.15962	-0.19799	0.181909	-0.7176	-0.65139	-0.50424	-1.20998		-0.42242	-0.36309	-0.23207	0.665372	-0.31531	0.544884	-0.25771	0.185822	0.424181	-0.05405	0.398941	0.816518	0.088711	0.191933	-0.67173	0.453278	0.25061	-0.5616	-0.75783	-0.6199		0.128649	-0.29191	-0.72429	-0.46661	0.216836	0.533385	-0.53709
249	-1.58542	-0.61427	0.476868	0.015438	0.087558	0.328614	-0.37105	-0.16729	-0.41254	0.317567	-0.20171	-0.90327	-0.49305	-0.29548	0.2339	-0.32632	-0.64219	-0.68318	-0.83902	-1.29784		-0.66094	-0.3445	-0.56627	0.96706	-0.37221	0.355776	-0.20456	0.273957	0.295219	0.324441	0.365547	0.796243	-0.06824	-0.3052	-0.58078	0.0459	-0.00224	-0.65989	-0.32381	-0.7879		0.151837	-0.47788	-0.92702	-0.50114	0.387796	0.494731	-0.52812
250	-1.23154	-0.33879	0.242603	-0.26181	-0.03303	-0.5423	-0.52999	-0.2134	-0.37033	0.05833	-0.15039	-0.72985	-0.58468	-1.04758	0.182276	-0.81293	-0.37636	-0.57485	-0.85467	-1.1081		-0.98029	-0.33928	-0.5408	0.950633	-0.30407	0.12046	-0.32627	0.160274	-0.07264	0.644725	-0.00843	0.686082	-0.24416	-0.37737	-0.71294	0.075985	-0.10144	-0.32831	0.140213	-0.88517		0.033382	-0.60829	-0.60602	-0.16997	-0.00649	0.995681	-0.39456
251	0.358742	-0.41479	-0.09872	-0.07908	-0.27231	-0.87813	-0.89564	0.110104	-0.29672	0.312461	-0.2036	0.470014	-0.92968	-1.25112	0.084336	-0.72295	-0.18733	-0.36103	-0.5357	-1.06608		0.674879	-0.70431	-0.55734	1.1003	-0.30766	-0.06864	-0.45245	0.077833	-0.19742	0.422118	-0.15367	1.56036	-0.89433	-0.12498	-0.42524	0.33133	0.149237	-0.43403	0.291482	-0.0303		-0.34095	-0.52889	-0.71202	0.041826	-0.59225	0.991396	-0.84199
252	0.686069	-0.77916	-0.12757	-0.50026	-0.10243	-1.03263	-1.05919	0.254729	-0.62652	-0.02544	-0.37558	0.146045	-1.07637	-1.00153	-0.19697	-0.20236	-0.0623	-0.18416	-0.75244	-0.99254		0.852056	-0.58521	-0.45999	0.571872	-0.51125	-0.32633	-0.76042	-0.1731	-0.37249	0.258117	-0.41353	1.14457	-0.70392	-0.32625	-0.1853	0.450543	0.021794	-0.22926	0.113691	0.004667		-0.49381	-0.75674	-0.42249	-0.14079	-0.44739	0.222717	-0.53498
253	0.714821	-0.46738	-0.37681	-0.40314	-0.46948	-1.351	-0.95965	-0.00027	-0.58809	-0.07671	-0.2681	0.360457	-1.1945	-1.36477	-0.44071	-0.32157	0.332794	-0.16962	-1.04031	-1.13374		0.789708	-0.87213	-0.07646	0.739525	-0.60996	-0.59673	-0.75433	-0.3577	-0.34273	0.190165	-0.78588	0.975306	-0.45048	-0.42691	-0.36263	0.596659	0.01578	-0.35965	0.039145	-0.1127		-0.78225	-0.7435	-0.71779	-0.21924	-0.06916	0.021247	-0.65142
254	0.88386	-0.09259	-0.32762	-0.46837	-0.47211	-0.99039	-1.12556	-0.31332	-0.38092	-0.58753	-0.48486	0.981114	-0.7972	-0.86953	-0.61788	-0.15881	0.351675	-0.35713	-0.49735	-1.02843		0.91466	-0.53878	-0.14296	0.057227	-0.5992	-0.53584	-0.88609	-0.68906	-0.59702	0.186527	-1.1833	0.628395	-0.21326	-0.32254	-0.50236	0.407745	0.21445	-0.25711	0.094284	0.49708		-1.08298	-1.05714	-0.48116	0.026003	-0.05291	0.005563	-0.67395
255	0.634972	-0.38875	-0.36584	-0.15927	-0.66916	-0.35115	-1.19309	-0.54634	-0.59456	-0.56546	-0.56918	1.88729	-0.54384	-0.18739	-0.5247	0.212636	0.241885	-0.1838	-0.336	-0.82785		1.17178	-0.23683	-0.15779	0.111582	-0.35515	-0.52718	-0.75201	-0.75094	-0.53897	-0.04252	-1.00612	1.51011	-0.41659	-0.16317	-0.58528	-0.05528	0.24921	-0.04033	0.01599	0.248579		-1.13549	-0.81084	-0.71963	-0.32523	0.243164	-0.1251	-0.63364
256	-0.93314	-0.48831	-0.10683	-0.48925	-0.82175	-1.22434	-0.63293	-0.57624	-0.72586	-0.98126	-0.62151	0.943868	-0.43164	-0.13479	-0.44826	0.364146	0.264624	-0.12896	-0.43294	-0.52955		-0.24277	-0.02132	-0.42134	-0.1507	-0.49649	-0.70457	-0.15942	-0.75155	-0.45919	0.129257	-1.20148	0.894561	-0.1625	-0.80882	-0.8519	-0.29851	0.327981	0.076545	-0.25045	-0.50548		-0.79623	-0.83115	-0.27557	-0.63199	0.53129	-0.40306	-0.07826
257	-1.16028	-0.23346	0.089085	-0.52715	-0.80786	-1.18347	-0.28445	-0.68798	-0.54704	-0.67673	-0.53239	0.834919	-0.21994	-0.08195	-0.68333	-0.14856	0.461929	-0.21149	-0.09091	-0.31085		-0.21864	-0.00091	-0.18061	-0.12557	-0.23831	-0.46981	0.59076	-0.49768	-0.37899	0.077868	-1.19298	1.00642	-0.1625	-0.82304	-0.74957	-0.24362	0.215418	-0.32068	-0.30829	-0.69843		-0.76849	-0.82541	-0.38131	-0.3601	0.400859	-0.52304	0.076152
258	-0.99604	-0.42912	-0.02943	-0.6376	-0.49695	-0.84684	-0.26379	-0.34775	-0.72863	-0.46673	-0.35993	0.390599	-0.14536	0.36036	-0.44265	-0.15581	0.001581	-0.16939	-0.0039	-0.07967		-0.12121	0.286007	-0.25721	-0.28237	-0.12573	-0.12868	0.910107	-0.15376	-0.62206	0.250272	-0.46626	0.825973	-0.1625	-0.59521	-0.58725	-0.50023	0.36184	-0.076	-0.11088	-0.3868		-0.57657	-0.69316	-0.17972	-0.65567	0.029876	-0.41254	0.09552
259	-0.75113	-0.38905	0.051877	-0.68778	-0.49431	-0.91923	-0.09788	-0.38231	-0.64927	-0.36834	-0.17434	-0.07554	-0.261	-0.13488	-0.45431	-0.27539	-0.08795	-0.07794	-0.13086	-0.07865		0	0.21025	-0.1907	-0.17784	-0.13262	-0.16544	1.04188	-0.03081	-0.36777	-0.05275	-0.20569	0.921662	-0.20333	-0.59449	-0.48722	-0.63325	0.136316	-0.01303	-0.27668	-0.5915		-0.27584	-0.37395	-0.13088	-0.7543	-0.32551	-0.32243	0.307111
260	-0.49673	-0.20964	0.090099	-0.72484	-0.24637	-0.91923	0.155453	0.146212	-0.43564	-0.16506	-0.50216	-0.96153	-0.30761	-0.32706	-0.37316	-0.16642	-0.00267	-0.32981	-0.14668	-0.07865		0	-0.14952	-0.17587	-0.3108	-0.23551	0.072222	1.06573	0	-0.26781	-0.08943	-0.11461	-0.02949	0	-0.8009	-0.23779	-0.41202	0.096465	-0.21836	-0.47911	-0.37354		-0.09803	-0.37395	0.158338	-0.48917	-0.54243	-0.52279	0.234226
261	-0.48745	-0.02834	0.008085	-0.46961	0	-0.00994	0.059008	-0.08584	-0.31137	0.115529	-0.37335	-0.9155	-0.30761	-0.23309	-0.41788	-0.25808	0.065778	-0.15697	0.024081	-0.28788		0	0	-0.03651	0.028823	0	0.072222	0.553713	0	-0.12697	-0.1433	0.136004	-0.00221	0	-0.34993	-0.16997	-0.20509	0	-0.00787	-0.11872	-0.20844		-0.24136	-0.19021	-0.29715	-0.23062	-0.75358	-0.24054	-0.2549
262	-0.24014	0.004042	-0.29144	-0.2134	0.040443	-0.16106	-0.51121	-0.02092	-0.31137	0	-0.63544	-0.64082	-0.27968	-0.37191	-0.17473	-0.30062	-0.35909	0.009566	-0.16212	-0.28788		0	-0.19102	-0.14688	0.028823	-0.23636	-0.08263	-0.25362	-0.14266	0.061424	-0.13766	0.487562	0	0	-0.23734	-0.16997	-0.49275	0	-0.06049	0.159998	0		0.079993	-0.13949	-0.59184	-0.48449	-0.97309	0.082145	-0.2549
263	-0.24014	0.072053	-0.22902	0	-0.01243	-0.57822	-0.28628	-0.03262	0	-0.05066	-0.99733	-0.55992	-0.02864	-0.25759	-0.17473	-0.45304	-0.27986	0.515311	0.011831	-0.22004		-0.07321	-0.25472	-0.06787	-0.17168	-0.32388	-0.39036	-0.1193	-0.14266	0.231072	-0.33118	-0.17366	-0.02686	0	-0.40939	-0.24093	-0.06344	-0.02385	0.422893	-0.17436	-0.08196		-0.11161	-0.34143	-0.7169	-0.21104	-0.82504	-0.20658	-0.52301
264	-0.34996	0.364019	-0.17109	0.158433	-0.05747	-0.79279	-0.39833	0.069571	0.145228	-0.2039	-0.95225	-0.76403	-0.25867	-0.12267	-0.00409	-0.51291	-0.37343	0.578204	0.136168	-0.20906		0.040645	-0.13627	-0.11904	0.275402	-0.63387	-0.52731	-0.2	-0.26894	0.305318	-0.60142	-0.33054	0.288208	0	-0.14305	-0.32128	-0.11323	-0.18202	0.459242	-0.24837	-0.15954		0.080797	-0.26979	-0.54534	-0.47482	-0.84515	-0.14462	-0.72299
265	-0.48272	0.242117	-0.30701	0.099818	0.363685	-0.9004	-0.59572	-0.18377	0.036658	-0.26748	-0.73586	-0.7305	-0.33047	0.031476	-0.07355	-0.59125	-0.39566	0.772262	0.049392	-0.28488		0.010287	-0.48358	-0.3512	0.180841	-0.2188	-0.5459	-0.55225	-0.52282	0.282186	-0.91648	-0.481	0.025917	0.031757	0.158015	-0.32362	-0.19991	-0.31618	0.491914	-0.27194	-0.13937		-0.17526	-0.42652	-0.53831	-0.42488	-0.92262	-0.39824	-0.94814
266	-0.54127	-0.00292	-0.20638	-0.31464	0.543086	-0.94012	-0.64784	-0.33119	-0.35984	-0.39545	-1.05591	-0.40419	-0.39429	0.237257	0.267037	-0.71135	-0.76324	0.436143	-0.206	-0.07231		-0.16347	-0.63318	-0.03144	-0.13294	-0.25555	-0.6531	-0.58615	-0.86482	-0.06168	-0.95606	-0.73906	0.368643	-0.03518	0.030985	0.367619	-0.38278	-0.50854	0.121712	-0.38336	-0.30633		-0.11903	-0.47826	-0.32861	-0.66824	-0.83747	-0.59557	-0.77682
267	-0.79337	-0.20868	0.485266	-0.77066	0.339435	-0.87423	-0.44028	-0.33473	-0.43288	-0.5728	-0.83178	0.437294	-0.70365	0.136697	0.199158	-0.33018	-0.8431	-0.05108	-0.28667	-0.48594		-0.28451	-1.02979	0.525452	-0.36407	-0.02974	-0.75502	-0.29905	-0.82405	-0.33753	-0.80956	-1.23842	1.16448	0.751697	0.125002	0.446164	-0.269	-1.00151	0.212797	-0.5073	-0.4305		-0.54883	-0.08415	-0.0309	-0.35598	-0.2026	-0.20206	-1.2917
268	-0.88225	-0.77735	0.570322	-0.72548	0.279145	-0.76457	-0.89071	-0.75544	-0.49791	-0.54827	-0.51927	0.666406	-1.07427	-0.10078	-0.04578	-0.44719	-0.96021	-0.23601	-0.33482	-0.8989		-0.2156	-1.0443	0.255187	-0.50701	-0.19	-0.48248	-0.81848	-0.841	-0.43621	-0.1479	-1.20896	0.899178	0.796523	0.327563	0.647758	-0.61589	-0.62931	-0.23103	-0.47762	-0.33753		-0.34983	0.081745	-0.35148	-0.93269	-0.44507	0.070575	-1.3822
269	-0.75927	-1.22034	0.205422	-0.56478	0.308277	-0.63803	-1.26858	-0.81303	-0.72701	-0.49225	-0.64074	1.38728	-0.37808	-0.07451	-0.1093	-0.39128	-1.10994	-0.28824	-0.92728	-1.03842		-0.38723	-1.47205	0.297192	-0.44301	0.055972	-0.36157	-0.70277	-0.98539	-0.54734	0.145733	-0.80562	0.579327	0.997863	0.105217	0.566959	-0.49988	-0.57008	-0.52871	-0.41457	-0.3392		-0.72882	-0.15127	-0.62808	-0.64931	-0.40063	-0.06123	-1.60779
270	-0.66746	-1.30528	0.251675	-0.54278	-0.37484	-0.59423	-1.08116	-0.92386	-0.6956	-0.4237	-0.52402	1.25204	0.286772	0.030744	-0.29818	-0.42243	-1.11173	-0.37822	-1.03288	-1.32652		-0.35616	-1.18076	0.496721	-0.44576	-0.5751	-0.5174	-0.26727	-0.9713	-0.87131	0.143259	-0.72212	0.584992	1.37763	0.13709	0.113334	-0.54933	-0.77377	-0.36612	-0.18378	-0.51157		-0.5087	-0.0716	-1.00764	-0.44786	-0.8363	-0.04619	-1.37857
271	-0.62269	-1.27912	-0.03544	-0.25299	-0.5359	-0.85459	-1.2453	-0.75426	-0.47458	-0.46165	-0.57787	1.02892	0.232383	-0.19863	-0.31195	-0.29041	-0.80678	-0.45881	-0.72825	-1.54124		-0.31649	-1.18485	0.205302	-0.52861	-0.58225	-0.6409	-0.59045	-0.55414	-0.75798	-0.03568	-0.53727	0.101285	1.44518	0.061867	-0.47499	-0.53637	-0.4947	-0.28143	-0.35838	-0.57308		-0.81226	-0.03185	-1.22898	-0.41157	-0.66413	-0.29009	-1.34347
272	-0.45195	-1.03135	-0.48979	0.249326	-0.3727	-0.65651	-0.84494	-0.61222	-0.54807	-0.20339	-0.68229	0.327286	0.685099	-0.11359	-0.44364	-0.54069	-0.83873	-0.30932	-0.52682	-1.14752		-0.0069	-0.56324	-0.38503	-0.18043	-0.53329	-0.36964	-0.39638	-0.4283	-0.56392	-0.06579	-0.09935	-0.62597	0.677826	0.121551	-0.8939	-0.36032	0.308845	-0.20706	-0.68326	-0.36637		-0.51958	-0.3124	-1.18733	-0.28721	-0.71534	-0.92323	-0.85657
273	-0.39432	-0.77244	-0.28164	-0.05501	-0.45268	-0.73745	-0.42161	-0.29715	-0.74973	-0.0848	-0.89778	0.0111	1.07916	0.009574	-0.23675	0.223677	-0.63283	-0.35517	-0.43405	-0.80239		-0.00261	-0.40693	0.122918	0.121448	-0.29164	-0.62184	-0.12393	-0.41135	-0.4871	-0.71828	-0.06214	-0.80337	0.697623	-0.10675	-0.94379	-0.48969	-0.22866	-0.07126	-0.87357	-0.37739		-0.27475	-0.27636	-1.01532	0.250254	-0.86678	-0.90714	-0.64313
274	-0.40747	-0.62142	-0.18402	-0.3898	-0.43677	-0.9304	-0.0763	-0.33971	-0.6595	0.012421	-1.07149	-0.11764	0.347162	-0.15577	-0.42638	-0.02086	-0.38953	-0.36583	-0.2583	-0.67385		0.055168	-0.11469	0.200052	-0.52099	-0.31906	-0.6058	-0.42395	-0.14067	-0.45021	-0.74168	-0.32705	-0.91478	0.496283	-0.24708	-1.0387	-0.81773	-0.16144	0.19007	-1.14617	-0.53135		-0.08817	-0.31064	-1.03037	0.230655	-0.59924	-1.0793	-0.50409
275	-0.19589	-0.47074	-0.52031	-0.48969	-0.40305	-1.05246	-0.22476	0.171868	-0.62821	0.006463	-1.36609	-0.25295	-0.37162	-0.37673	-0.37439	0.339602	-0.54852	-0.53906	-0.22516	-0.4661		0.120245	-0.05867	0.327918	-0.45296	0.004776	-0.35007	-1.10259	0.140435	-0.22606	-0.589	-0.13259	-0.88851	0.017885	-0.74891	-0.46399	-0.31371	0.021776	-0.09713	-1.38032	-0.37915		-0.20391	-0.23358	-0.80416	-0.16412	-0.15836	-0.8123	-0.94523
276	-0.14363	0.078611	-0.23344	-0.29301	-0.28098	-0.51365	-0.09047	-0.07478	-0.45928	0.229308	-1.01218	-0.17203	-0.14405	-0.26699	-0.50119	0.096468	-0.67024	-0.16402	-0.10007	-0.58543		-0.24113	0.188571	0.398078	-0.04403	0.549711	0.097828	-1.09451	-0.27553	-0.17821	-0.6084	0.017315	-0.52201	0.332353	-0.88134	0.122743	-0.58738	-0.06494	-0.03768	-0.99649	-0.46038		-0.06402	-0.1121	-0.79165	-0.28156	-0.31227	-0.47084	-1.03185
277	-0.11029	-0.0291	-0.62814	-0.61628	-0.35012	-0.63195	-0.6992	0.047987	-0.33105	-0.41471	-1.12229	-0.22297	-0.8024	-0.32299	-0.00556	0.066015	0.148454	-0.09361	-0.35337	-0.52797		-0.45421	-0.38299	0.414683	-0.2575	0.657787	-0.07816	-1.37475	-0.21981	0.097602	-0.80385	-0.10155	-0.35507	0.783122	-0.8698	0.664986	-0.59503	0.15803	-0.14633	-0.79171	-0.33019		-0.06556	-0.13893	-0.61001	-0.49205	-0.63827	-0.34514	-0.77668
278	0.014298	0.260974	-0.87966	-0.52094	-0.35927	-0.54567	-0.74635	0.194192	-0.3676	-0.5068	-1.0419	-0.27984	-0.80943	-0.2805	0.127463	-0.50958	0.029594	-0.23141	-0.32753	-0.29451		-0.75216	-0.47701	0.088892	-0.44621	0.454878	0.149806	-1.30618	-0.36088	0.002444	-0.42418	-0.1672	-0.0825	1.03304	-1.03302	0.826928	-0.45878	0.42438	-0.25043	-0.41273	-0.48473		-0.54509	-0.44319	-0.17211	-0.6869	-0.39714	-0.61561	-0.25111
279	0.142599	-0.01685	-0.95181	-0.13377	-0.35927	-0.15504	-0.70044	-0.00387	-0.58707	-0.65978	-0.7918	-0.10179	-1.21265	-0.44748	-0.05057	-0.01224	-0.25181	-0.45842	0.018394	0.193768		-0.76128	-0.42616	-0.26343	0.093026	0.007384	-0.06517	-0.98657	-0.61445	0.002444	-0.42418	-0.30712	-0.25235	0.774523	-0.80365	1.08298	0.066149	-0.03084	-0.33217	-0.36455	-0.22667		-0.4178	-0.27016	-0.12056	-0.64147	-0.35915	-0.66457	0.228878
280	-0.3601	0.067662	-0.75123	-0.1613	-0.13104	0.011705	-0.67028	-0.15128	-0.81436	-0.65879	-0.72146	0.231068	-1.18958	-1.07912	0.122511	-0.37423	-0.05247	-0.48934	0.020657	0.349924		-1.24339	-0.42616	-0.35867	-0.14387	-0.16191	0.147143	-0.79793	-0.65577	0.125396	-0.43655	-0.65451	-0.02199	0.841396	-0.63476	0.928588	-0.47668	0.192763	-0.50265	-0.33762	-0.22667		-0.26612	-0.27016	-0.20475	-0.49809	-0.2869	-0.60028	0.665954
281	-0.28609	-0.09919	-1.0837	-0.18535	-0.27144	-0.13253	-0.58833	-0.19382	-0.83469	-0.95434	-0.70146	0.117215	-1.59424	-1.09225	0.46435	-0.24528	-0.12751	-0.89707	-0.28103	0.652044		-0.48095	-0.54298	-0.54335	-0.55325	-0.8925	-0.13716	-0.69573	0.020973	0.125953	-0.19863	-0.7312	0.117588	0.33645	-0.30008	0.458409	-0.0331	0.121517	-1.07677	-0.25643	0.083023		-0.06615	-0.06593	0.091515	-0.42199	-0.28897	-0.70836	0.88569
282	-0.56398	-0.29857	-0.62831	0.091613	-0.3186	-0.37819	-0.63448	-0.59371	-0.86009	-0.39123	-0.44898	-0.10138	-1.45479	-1.15301	-0.09362	-0.35316	-0.78943	-0.62343	-0.43239	0.787748		-0.54104	0.040983	-0.52652	-0.57032	-1.31185	0.217113	-0.64304	0.629033	-0.20066	-0.15831	-0.64036	-0.39174	-0.36542	-0.38721	0.013818	-0.09774	-0.41202	-0.55614	-0.08144	0.089311		-0.46195	-0.05932	-0.10856	-0.69017	0.037337	-0.73278	0.351683
283	-0.9456	-0.57504	-0.62831	0.255434	-0.19703	-0.20952	-0.56024	-0.66299	-0.56145	-0.46634	-0.26764	0.208968	-1.75807	-1.19551	-0.27018	-0.35734	-0.67057	-0.89593	-0.55472	0.737166		-0.16841	-0.14189	-0.51742	-0.34005	-1.36503	0.181393	-0.86016	0.713034	-0.09747	-0.18209	-0.6169	-0.19473	-0.86374	-0.06384	-0.29987	-0.03528	-0.48923	-0.902	0.068605	-0.00822		-0.25043	0.220116	-0.39011	-0.76059	-0.22414	-0.36971	0.299365
284	-1.0739	-0.29722	-0.34681	-0.17951	-0.19703	-0.5598	-0.77296	-0.78918	-0.34835	-0.8037	-0.57281	-0.27452	-1.42611	-1.02437	-0.00964	-0.60618	-0.38916	-0.66891	-0.69597	0.248887		-0.15929	-0.34697	-0.44794	-0.4181	-1.09007	0.396373	-1.19006	0.9666	-0.09747	-0.18209	-0.66017	-0.19184	-0.60523	-0.06244	-0.29987	-0.10604	0.033401	-0.86362	0.004179	-0.27714		-0.37772	0.242728	-0.23069	-0.80602	-0.8038	-0.07873	0.377433
285	-0.74184	-0.52477	-0.12143	0.088451	-0.42896	-0.87377	-0.64468	-0.55806	-0.07519	-0.76439	-0.22274	-0.51102	-1.48737	-0.52664	-0.2249	-0.49516	-0.67178	-0.38908	-0.37045	-0.08293		0.257036	-0.66345	-0.69014	-0.20568	-1.13621	-0.17416	-0.89797	0.896195	-0.09747	-0.00485	-0.36751	-0.31256	-0.60523	-0.10253	-0.2251	-0.15227	0.207693	-0.73845	0.090648	-0.51196		-0.30774	0.196427	-0.27751	-0.89243	-1.06735	-0.17146	0.449184
286	-0.69171	-0.911	0.269856	-0.21449	-0.29182	-1.46006	-0.34723	-0.40889	0.067542	-0.78003	-0.51289	-0.43909	-1.32641	-0.41022	-0.59202	-0.46376	-0.34647	-0.39922	-0.32518	-0.07768		-0.26739	-0.6422	-0.70398	-0.16805	-0.69534	-0.10706	-0.65117	0.309778	-0.0112	-0.21861	-0.22339	-0.78964	-0.59885	-0.31639	-0.27459	-0.15227	0.509675	-0.1287	-0.45218	-0.7599		-0.3349	-0.11441	-0.55413	-0.51498	-0.95753	-0.22253	0.075022
287	-0.06041	-0.94942	0.159211	0.108686	-0.11583	-1.15394	0.171877	-0.21981	-0.01134	-0.80769	-0.40291	-0.29254	-1.26804	-0.39363	-0.2346	0.155688	-0.11076	-0.41751	-0.08971	-0.19516		-0.38735	-0.96834	-1.00036	-0.03306	-0.44952	-0.5941	-0.29507	-0.41955	0.071845	0.093061	0.073381	-0.50904	-0.36727	-0.2916	0.221394	0.312666	0.699464	-0.34566	-0.5769	-1.00622		-0.29573	0.269719	-0.58036	-0.37612	-1.32595	-0.33084	0.518526
288	0.227867	-0.54078	0.068536	0.190509	0.46513	-0.71368	0.570303	-0.41364	-0.16298	-0.43385	-0.20957	-0.10301	-0.95252	-0.57049	0.430467	0.03883	-0.11076	-0.30358	0.032439	-0.37803		-0.46203	-0.59154	-0.67046	0.116182	0.08254	-0.81056	-0.03386	-0.5353	0.138824	0.117508	0.652342	-0.7216	-0.18349	-0.25396	0.532999	0.148144	0.758777	-0.27905	-0.69561	-0.9159		-0.47626	0.294558	-0.46309	0.140017	-1.05975	-0.20177	-0.01383
289	0.059252	-0.11671	-0.1936	0.658756	0.783278	-0.54263	0.845117	-0.23058	0.13287	-0.05506	-0.03173	0.255171	-0.61879	-0.5612	0.760996	-0.10575	-0.25246	-0.43143	-0.05512	-0.1404		0.025894	-0.62279	-0.44475	0.250438	0.24039	-1.11366	0.446823	-0.53277	0.293334	-0.12697	0.771801	-0.75578	0.227801	-0.2083	0.857116	0.081971	1.15662	-0.40562	-0.57415	-0.96038		-0.63936	-0.02097	-0.88265	0.091464	-0.51807	-0.13079	-0.5971
290	0.147309	-0.12399	-0.27461	0.766308	1.00077	-0.22756	1.11286	-0.49271	0.173965	-0.34921	0.218401	0.602917	-0.52898	-0.44662	1.44859	-0.10575	0.184922	-0.43143	-0.24418	0.163617		0.366099	-0.16625	-0.47266	0.892273	0.104161	-0.96153	0.682882	-0.56772	0.061612	-0.15471	0.853862	-0.85087	0.258016	-0.4027	0.951823	0.303135	1.14374	-0.26837	-0.54942	-0.85514		-0.48403	0.025331	-0.95615	0.262643	0.036575	-0.14895	-0.66885
291	0.265387	0.172758	-0.70543	1.01488	0.93487	0.746505	0.643166	-0.45946	0.284615	-0.09494	0.517984	0.008366	-0.34387	-0.35982	1.43207	-0.32739	0.426265	-0.14472	-0.24418	0.273088		0.882321	-0.3094	-0.25692	1.50617	0.324181	-0.61904	0.839044	-0.35042	0.655062	0.119554	0.872072	-0.7228	0.441509	-0.08243	1.2062	0.172978	0.76412	-0.25623	-0.2685	-0.7606		-0.41187	-0.2216	-0.69411	0.133607	-0.06725	-0.21887	-0.45267
292	0.023056	0.143887	-0.68906	0.717378	1.09089	1.08218	0.325893	-1.04994	0.928159	-0.33978	0.565285	-0.33252	-0.32708	-0.33591	1.33947	-0.40779	0.334429	-0.2968	-0.23541	0.088907		0.956442	-0.32863	0.039461	1.6754	0.66991	-0.20677	0.519284	-0.30882	0.485074	0.160445	0.433538	-0.91625	0.233122	0.0289	0.981647	-0.43325	0.46124	-0.37688	-0.39736	-1.02619		0.175123	0.285955	-0.59004	0.210473	-0.10669	-0.56864	-0.72121
293	-0.01189	-0.19543	-0.90202	0.733824	0.533773	0.418852	-0.18963	-0.65329	1.23088	-0.61173	0.389649	-0.69738	-0.7421	-0.33684	0.869068	-0.39684	0.177255	-0.21364	-0.38797	-0.14674		0.993797	-0.84322	-0.74412	1.48553	0.321045	0.091072	0.804527	-0.08087	0.412178	-0.37245	-0.23651	-0.90855	0.30569	-0.24061	0.894326	-0.42736	0.371614	-0.17279	-0.49514	-0.50989		0.12519	0.299779	-0.6491	-0.07097	-0.01212	-0.73013	-0.52325
294	0.301734	-0.63692	-0.64156	0.12406	0.303188	0.3475	0.391673	-0.47142	0.830182	-0.52418	0.30874	-0.7417	-0.8113	-0.14477	0.56027	-0.12649	0.11783	-0.32446	-0.44535	-0.34636		0.441322	-0.47687	-0.69423	1.04136	0.45115	0.541698	1.20914	-0.13915	0.046107	-0.11892	0.431073	-0.58398	-0.01942	0.058734	0.565124	-0.28559	-0.03833	-0.18992	-0.26366	-0.17509		0.483268	0.540335	-0.559	0.090691	0.094016	-0.90732	-0.20243
295	-0.33812	-0.51342	-0.82985	-0.10503	0.400411	-0.11767	0.836432	-0.67547	0.870043	-0.34725	-0.17999	-1.15809	-0.64437	-0.16388	0.032246	-0.30511	-0.05327	-0.32446	-0.19079	-0.51767		-0.15481	-0.884	-0.59697	0.420137	0.895602	0.666468	1.76641	0.105836	0.011923	-0.32785	0.276246	-0.56527	-0.06857	-0.14434	0.339907	-0.78149	-0.26871	-0.4655	-0.20079	-0.19634		0.013229	0.392943	-0.27246	-0.09759	-0.392	-0.82555	-0.04754
296	-0.55976	-0.67633	-0.41862	-0.02816	0.163791	-1.01695	0.582697	-0.65868	0.529741	-0.3163	-0.2112	-0.80761	-0.55241	0.021669	-0.102	-0.3076	-0.36054	-0.59732	-0.22116	-0.59472		-0.57344	-0.96516	-0.58044	-0.0121	0.301567	0.258484	1.61024	0.150403	-0.38492	-0.37796	0.113914	-0.67659	0.081274	-0.21839	0.023667	-0.78967	-0.11983	-0.78236	-0.49604	-0.15576		-0.26867	0.326869	-0.26911	-0.15487	-0.39891	-0.40079	0.265384
297	-0.62281	-0.37633	0.090299	-0.05383	0.02804	-2.16937	0.424403	-0.38735	-0.28288	-0.05211	-0.41876	-0.37712	-0.31414	0.79855	-0.39541	-0.83884	-0.67431	-0.53935	-0.36027	-0.46559		-0.63722	-0.86338	-0.28514	-0.30763	-0.04552	0.113396	1.57391	0.066134	-0.35377	-0.60973	0.255677	-0.54793	0.27492	-0.03982	-0.16744	-0.93253	-0.15896	-0.7375	-0.21376	0.137136		-0.78975	-0.51654	-0.69105	-0.22028	-0.39429	0.1135	0.252673
298	-0.58786	-0.2175	0.888885	-0.40753	0.206876	-2.34713	0.541503	-0.60788	-0.42936	-0.32101	-0.69433	-0.2018	0.19682	0.97633	-0.74358	-0.6481	-0.8164	-0.16351	-0.50123	-0.46848		-0.97989	-0.52681	0.050274	-0.34182	0.033498	0.032003	1.28866	-0.31447	-0.28087	-0.27285	0.434514	-0.34306	0.685525	0.229691	-0.58324	-0.77389	-0.402	-0.69006	-0.67537	-0.2174		-0.72058	-0.73629	-0.90864	-0.1897	-0.47503	0.053314	-0.00441
299	-0.73287	-0.29305	0.789383	-0.25653	0.119312	-2.42797	-0.27148	-0.93818	-0.32451	-0.25468	0.135457	-0.48221	0.605772	0.486268	-0.98081	-0.77387	-0.91341	0.381373	-0.12382	-0.77565		-0.91534	-0.76166	-0.11704	-0.2119	0.009513	-0.11551	0.678662	-0.47147	-0.06931	0.360536	-0.25843	-0.60159	0.599345	-0.33759	-0.81407	-1.15126	-0.68644	-0.70609	-0.3933	-0.26365		-0.82694	-0.59938	-0.67004	-0.32356	-0.0564	0.201589	-0.04425
300	-0.03309	-0.05186	1.34107	-0.5117	0.03653	-1.90314	-1.24429	-0.95795	-0.12396	-0.40707	0.345486	-0.17036	0.264915	0.460227	-1.13596	-0.70555	-0.91073	0.381373	-0.43762	-0.26051		-0.99252	-0.4946	0.505344	-0.42847	-0.47113	-0.22788	0	-0.64728	-0.00958	0.627259	-0.3883	-0.4975	0.618278	0.2413	-1.09631	-0.65536	-0.66901	-0.48158	-0.71166	0.204502		-0.78868	-0.45199	-0.51249	-0.17871	0.268921	-0.05335	-0.29906
301	-0.08906	0.33913	1.35081	-0.8911	0.087649	-2.05325	-0.8383	-1.19708	0.184255	-0.27178	0.080123	0.044414	0.074048	0.255024	-1.25747	-0.71684	-0.91073	0.413738	-0.81153	-0.20107		-0.99214	-0.26827	0.507559	-0.67148	-0.59091	-0.16238	0.04048	-0.8148	-0.463	0.901897	-0.24394	-0.45602	0.277683	0.336622	-0.92172	-0.51702	-0.66901	-0.19692	-0.58031	0.659074		-0.61793	-0.10287	-0.55568	0.05967	0.25063	-0.09202	-0.34608
302	-0.18597	0.240329	1.0487	-0.91643	-0.18462	-1.14021	-0.76954	-1.10153	0.373615	-0.29062	0.325826	-0.06668	0.097339	-0.37608	-1.15468	-0.24065	-0.90943	0.117445	-1.02433	-0.30548		-1.11754	-0.15071	0.080757	-0.89141	-0.75198	-0.02411	-0.28832	-0.53173	-0.78599	0.957517	-0.53266	-0.20986	0.041113	-0.00528	-1.09192	-0.15816	-0.5168	-0.40463	-1.1314	0.638391		-0.36107	-0.37264	-0.582	0.118651	0.651491	-0.42458	0.099399
303	-0.36228	-0.00032	0.303182	-0.97963	-0.35388	-1.60688	-0.76954	-1.23654	0.302335	-0.57432	-0.01437	-0.03991	-0.41566	-0.22609	-1.21695	-0.40318	-0.74656	-0.45027	-0.83899	-0.06694		-1.10164	-0.1357	0.22768	-1.11115	-0.79574	-0.2935	-0.28832	-0.17609	-0.93565	0.957517	-0.06302	-0.36514	-0.3367	0.234435	-0.88123	-0.43227	-0.24344	-0.49766	-0.41999	0.756217		-0.24047	-0.40398	-0.28833	-0.08632	0.437911	-0.27864	0.043881
304	-0.38688	0.236044	0.475186	-1.23397	-0.35546	-1.71988	-0.97076	-1.25413	-0.08819	-0.18434	-0.16993	-0.2115	-0.75187	0.359616	-1.05023	-0.45668	-0.56716	-1.04648	-1.29488	-0.09371		-1.10164	-0.17221	0.299913	-1.43465	-0.68727	-0.38621	-0.86604	-0.12022	-1.03701	0.288213	0.361828	-0.30976	-0.24699	0.610564	-0.63753	-0.18484	-0.25838	-0.0879	-0.96788	0.756217		-0.45987	-0.58644	-0.09252	-0.09504	-0.23442	-0.39379	-0.05431
305	-0.72269	0.172104	0.050286	-1.1414	-0.64553	-1.72266	-0.68345	-1.08781	-0.47396	-0.25616	-0.2159	-0.51844	-0.50383	0.18348	-0.75878	0.857677	-0.63274	-1.23708	-1.26522	-0.40973		-0.93398	-0.17221	-0.07233	-1.3194	-0.70379	-0.4171	-0.90673	-0.07218	-0.90114	-0.01673	1.12563	-0.21674	-0.52093	0.469231	-0.38862	1.34558	-0.27581	-0.23552	-0.87566	0.162628		-0.52503	-0.36169	-0.26311	0.074192	-0.5533	-0.2343	-0.04734
306	-0.60879	-0.13013	-0.08558	-0.92702	-0.54305	-1.17772	-0.66346	-0.78614	-0.97703	-0.33759	-0.05641	-0.9568	-0.67105	-0.00876	-0.51204	3.95173	-1.23555	-1.16103	-1.05608	-0.46757		-0.66458	-0.17724	-0.19931	-1.213	-0.74139	-0.53671	-1.1255	-0.05159	-0.72416	-0.44492	1.24645	-0.163	-0.41953	0.040752	-0.40998	4.14954	-0.44482	-0.18655	-0.79628	-0.30416		-0.21231	-0.66331	-0.39903	-0.40688	-0.30955	-0.00167	-0.09231
307	-0.71638	-0.08406	-0.30875	-0.85553	-0.41562	-0.88138	-0.76301	-0.62578	-0.92178	-0.61769	-0.25183	-1.06104	-0.96527	-0.22405	0.199979	5.14711	-1.08793	-1.26218	-0.83464	-0.38107		-0.5265	-0.32788	0.124215	-1.01533	-0.87972	-0.42887	-0.70681	-0.34103	-0.69862	-0.70883	1.56627	-0.55462	-0.38989	-0.21392	0.426852	5.688	-0.74383	-0.30353	-0.52132	-0.5417		-0.48219	-0.37107	-0.23792	-0.32383	0.265923	0.085376	-0.46703
308	-1.10762	0.170747	0.039973	-0.40213	-0.06	-0.07969	-0.67569	-0.81742	-0.72755	-0.10977	0.583801	-1.01171	-0.45104	-0.16231	0.464351	5.89036	-1.13366	-0.6634	-0.5853	0.067419		-0.36592	-0.41893	0.141385	-0.79102	-0.81104	-0.3867	-0.44233	-0.58075	-0.60263	-0.93247	1.5993	-0.47368	-0.22596	-0.61602	0.037002	6.11392	-0.91674	-0.25992	-0.55076	-0.59609		-0.56866	-0.20188	-0.55472	-0.17937	0.695702	-0.02508	-0.21129
309	-1.04374	0.037481	0.11185	-0.0887	-0.10558	0.000228	-0.43803	-0.99536	-0.56531	-0.86861	0.029276	-0.63571	-0.50068	-0.88271	0.433819	6.0504	-1.33823	-0.22067	-0.13422	0.494157		-0.31151	-0.28917	0.457847	-0.96962	-0.92752	-0.46904	-0.08579	-0.37715	-0.50128	-0.91243	1.09876	-0.34384	-0.56169	-0.71323	-0.21949	6.41484	-0.86608	-0.78465	-0.40364	-0.59615		-0.73434	-0.27774	-0.9821	-0.36699	0.840074	0.017138	0.098055
310	-0.88071	0.029653	0.605109	-0.03713	0.197224	-0.09873	-0.50948	-0.83257	-0.58381	-0.74037	-0.12278	-0.66879	-0.35186	-0.85428	0.597166	4.87366	-1.47092	-0.27452	-0.29732	0.683191		-0.07832	-0.14871	0.446318	-0.79562	-0.77239	-0.57579	-0.21874	-0.37459	-0.61704	-0.8393	0.344597	-0.33132	-0.06903	-0.89804	0.030536	4.64575	-1.01661	-0.12867	-0.5076	-0.32699		-0.74772	-0.46436	-0.9884	-0.22035	1.0974	0.081585	0.469943
311	-0.50543	0.27258	0.829718	-0.03553	0.209001	-0.05201	-0.57462	-1.02118	-0.25309	-0.57722	0.279057	-0.10342	-0.01689	-0.71829	0.467342	2.0253	-0.8551	-0.08447	0.08221	0.821816		-0.18824	-0.0005	0.758168	-0.56493	-0.62002	0.462536	-0.05887	-0.01138	-0.70421	-0.84146	-0.03539	-0.32567	-0.20264	-0.61141	-0.21366	2.13566	-0.95924	-0.48955	-0.59505	-0.0972		-0.99429	0.007641	-0.7321	0.013272	1.07124	-0.15461	-0.30144
312	-0.40454	-0.13286	0.946405	-0.29254	0.09705	-0.50626	-0.31225	-1.05524	0.17767	-0.06226	-0.00412	-0.0684	0.185941	-0.31088	-0.57752	0.835252	-0.81716	-0.43336	0.30963	0.831068		-0.30313	0.148058	0.641364	-0.98917	-0.32696	0.334632	-0.5076	0.152588	-0.18187	0.503096	-0.28769	-0.1029	-0.46155	-0.65644	-0.97492	0.398394	-0.70442	-0.81831	-0.55405	0.282674		-0.72032	-0.22848	-1.04986	0.027776	0.086018	-0.4114	0.179977
313	0.011654	-0.06194	0.900158	-0.3681	-0.40421	-0.86558	-0.39221	-0.93328	-0.46589	-8.7e-05	-0.32849	-0.46352	0.418307	-0.75846	-0.65465	0.083293	-0.8695	-0.71619	-0.0469	0.143241		-0.36504	0.507257	0.474697	-0.80017	-0.21504	0.278276	-1.25407	0.272889	-0.3475	0.867467	-0.81947	-0.24124	-0.03039	-0.68304	-0.63984	0.379369	-0.8169	-0.63563	-0.6768	-0.2139		-0.70816	-0.24769	-0.78467	-0.00287	-0.33091	-0.52376	1.50119
314	0.107271	-0.07207	0.458417	-0.49191	-0.46904	-1.12908	-0.03974	-1.04935	-0.3566	0.041059	-0.21957	-0.02347	0.911806	-0.3049	-0.36589	-0.09679	-0.43159	-1.18234	-0.11956	-0.05784		-0.16415	0.345244	-0.10401	-0.42392	-0.37179	0.406143	-1.17404	0.311605	-0.3782	0.780001	-0.52885	-0.05152	0.619877	-0.70035	-0.53885	0.198173	-0.63939	-0.46824	-0.53976	-0.20648		-0.41502	0.013764	-0.73295	-0.02512	-0.24981	-0.38397	1.16336
315	-0.14335	-0.18499	0.107669	-0.68518	-0.47013	-1.17692	-0.21455	-1.25084	-0.77907	0.24138	-0.18617	0.219722	0.799189	0.092931	-0.55529	0.243946	-0.31064	-0.88532	-0.08009	-0.44812		-0.2846	0.277904	-0.43902	-0.84875	-0.19857	0.423335	-1.09145	0.031906	-0.36462	0.981765	-0.6736	-0.33088	0.691988	-0.32153	-0.94374	0.598787	-0.48886	-0.93989	-0.66817	-0.33743		-0.21844	0.037513	-1.33075	-0.41099	-0.22474	-0.59042	1.08454
316	-0.40955	-0.70343	-0.42079	-1.11739	-0.55385	-1.37535	-0.38949	-1.38587	-0.89476	-0.39954	-0.60732	-0.02018	0.583284	-0.05009	-0.1982	0.410878	-0.86188	-1.1984	-0.19385	-0.64959		-0.10909	0.063909	-0.43653	-1.0555	-0.11624	-0.38567	-1.03876	-0.42859	-0.18509	1.2031	-0.70725	-0.03106	0.765937	-0.53903	-1.05176	0.53525	-0.45531	-0.38328	-0.46748	-0.6671		-0.30464	-0.25542	-1.28327	-0.70662	-0.33058	-0.6441	1.35446
317	-0.14897	-0.58144	-0.66399	-1.33237	-0.37703	-0.39849	0.130739	-1.33371	-1.49005	-0.71045	-0.5779	0.093753	0.752246	-0.58642	0.811325	0.638587	-0.65449	-0.77665	-0.47618	-0.42125		0.568897	-0.298	-0.42939	-0.66401	-0.40572	-0.08927	-0.27491	-0.69818	-0.88383	0.172524	-0.68015	-0.28346	1.62049	0.671737	-0.69508	0.903019	-0.41573	0.017858	-0.33563	-0.64698		-0.15637	0.140975	-0.86902	-1.27824	1.11692	-0.64452	0.843713
318	0.365822	-0.73334	-1.02356	-1.38025	-0.34034	0.269923	-0.12364	-0.9816	-1.09587	-0.91035	-0.86787	0.39455	0.197978	0.154626	0.922638	1.03608	0.033235	-0.77264	-0.40937	-0.13907		0.907465	-0.56814	-0.4081	-0.78968	-0.71903	0.304204	0.288884	-0.47773	-1.12822	-0.02042	-0.58741	-0.172	0.895519	1.2274	-0.65757	1.01283	0.031979	-0.20841	-0.55791	-0.18742		-0.0574	0.238484	-1.41295	-1.32828	1.36393	-0.45308	-0.73669
319	0.230924	-0.73263	-1.02856	-1.18116	-0.26539	0.685346	-0.33034	-0.50944	-1.05806	-0.92396	-1.03135	-0.0763	-0.23635	-0.06037	0.475335	1.14894	-0.18921	-0.52113	-0.40981	0.033032		0.494988	-0.52474	-0.27926	-0.82361	-0.58371	0.120922	0.181998	-0.77372	-1.17782	-0.18249	-0.58613	-0.40431	0.614854	1.47258	-0.68771	0.704255	-0.09765	-0.16023	-0.54257	-0.23432		-0.15239	-0.09867	-1.67555	-1.27318	1.27147	-0.29504	-0.6052
320	0.438007	-0.87019	-0.94025	-1.25806	-0.27151	0.680626	-0.20211	-0.34511	-0.69906	-0.85901	-0.99313	-0.4228	-0.47875	-0.31277	-0.11806	0.793988	0.059244	-0.81589	-0.79431	0.296065		0.233243	-0.77831	-0.23221	-0.45153	-0.4418	0.343007	0.049181	-0.70982	-1.01064	-0.17482	-0.45204	-0.38659	0.284742	1.05671	-0.01317	0.472991	-0.49129	-0.40882	-0.2682	-0.2685		-0.09359	0.110501	-1.29184	-1.38561	0.842445	-0.36198	-0.62906
321	0.552704	-0.77045	-0.72036	-0.7412	-0.1966	0.940194	0.230153	0.073488	-0.78936	-0.51707	-0.76817	-0.59575	-0.70054	0.015035	-0.5328	0.883811	0.882488	-0.67657	-1.09058	0.397928		0.023739	-0.76031	-0.43858	-0.33184	-0.30614	0.098526	0.175684	-0.62771	-1.16552	-0.33042	-0.36976	-0.84831	0.268475	1.33424	0.169396	0.083597	-0.22421	-0.70388	-0.43853	-0.04359		-0.22746	0.194061	-1.29633	-1.23967	0.685829	-0.38892	-0.50675
322	0.095029	-0.50838	-0.54784	-0.28238	-0.12565	-0.11361	-0.45795	0.229586	-0.77603	-0.46593	-0.50766	-0.3662	-0.874	0.303442	-1.09563	0.651438	0.612293	-0.53769	-0.64518	0.171666		-0.62172	-0.52079	-0.39249	-0.15514	-0.11385	-0.19191	-0.40918	-0.33702	-0.81301	-0.47885	-0.04448	-0.48088	-0.34649	0.341866	-0.10439	-0.41097	-0.2669	-0.64778	-0.42851	-0.18535		0.002637	0.001896	-1.40107	-0.85395	-0.39438	0.137889	-0.66207
323	-0.20644	-0.75378	0.010973	-0.40832	0.14553	-0.90503	-0.18547	0.240859	-0.53747	-0.04071	-0.2891	-0.10617	0.650501	-0.23294	-0.87133	0.167649	-0.07329	-0.28397	-0.32434	-0.07439		-0.5633	-0.46985	-0.35777	-0.09504	-0.00368	-0.50375	-0.4275	-0.61551	-0.39554	-0.33405	0.110122	-0.02893	1.24425	0.094215	0.11978	-0.79609	-0.43817	-0.63343	-0.01603	-0.49871		0.091108	-0.06831	-0.84606	-0.67978	-0.49396	-0.2866	-0.02823
324	0.055273	-0.92574	0.260971	-0.49032	0.19221	-0.91822	-0.11166	0.267464	-0.44545	0.298048	-0.09507	0.186248	0.722686	-0.17194	-0.2233	0.505388	0.124129	-0.08086	-0.48473	-0.55515		-0.64368	-0.70686	-0.20363	0.045238	-0.03654	-0.33433	-0.21173	-0.41368	-0.45125	0.074783	-0.29241	0.064227	1.19647	-0.12388	0.6119	-0.50711	-0.19543	-0.30734	-0.3879	-0.69733		0.105719	0.025919	-0.44476	-0.68006	-0.60852	-0.47385	0.21695
325	-0.16028	-0.59875	0.071069	-0.19819	0.083837	-0.8332	-0.0869	0.195437	-0.57309	-0.07877	-0.13791	0.624397	0.529006	-0.16304	-0.01563	0.295058	0.198519	-0.2377	-0.05218	-0.86668		-0.24717	-0.6295	-0.13603	-0.04283	-0.16536	-0.45153	-0.29949	-0.46588	-0.56847	-0.07974	0.026688	0.113269	1.33682	0.217324	-0.16292	-0.48871	0.354316	-0.14207	-0.26677	-0.44506		0.228994	-0.41859	-0.47191	-0.60818	-0.29313	-0.36159	0.349578
326	0.042525	-0.39757	0.099057	-0.09686	0.10126	-0.72357	-0.83415	0.174278	-0.38871	-0.06776	-0.19962	0.996937	0.735234	-0.73481	0.118171	-0.19952	-0.19938	-0.3466	0.222654	-0.84137		0.079322	-0.74087	0.034501	0.063035	-0.27373	-0.48907	-0.36649	-0.36636	-0.61868	0.16275	0.039472	0.457524	1.5327	0.082901	-0.26374	-0.38542	-0.02884	-0.31552	0.453169	-0.47841		0.40447	-0.56878	-0.46992	-0.21459	-0.31399	-0.2539	0.54684
327	0.229772	-0.8081	-0.36698	-0.49822	0.052277	-0.79143	-0.65873	0.432235	-0.09231	-0.16515	-0.33617	0.573625	0.442842	-0.90206	0.235579	-0.46293	0.136682	-0.58716	0.154515	-1.25907		0.335086	-0.44568	-0.28746	-0.05688	-0.14179	-0.84777	-0.38881	-0.37291	-0.52626	0.054962	-0.06609	-0.0173	1.56193	0.109676	-0.27559	-0.1247	-0.06395	-0.16226	0.748933	-0.56392		-0.2065	-0.38747	-0.21896	-0.13707	0.0061	-0.35622	0.811781
328	-0.01648	-0.51053	-0.80152	-0.8038	-0.19946	-0.36898	-0.75065	0.177717	-0.28132	-0.67642	-0.13977	0.461571	-1.03537	-0.90052	-0.1698	-0.23834	-0.12415	-1.07697	0.090893	-1.26734		0.17475	-0.61658	-0.71547	-0.36922	-0.30278	-0.56193	-0.58983	-0.36644	-0.8223	-0.24337	0.008386	-0.50363	-0.00428	-0.03223	-0.55085	0.102111	-0.29432	-0.43977	0.379721	-0.25875		-0.43415	-0.55249	-0.25968	-0.18556	0.158666	-0.07173	0.526901
329	-0.25826	-0.33015	-0.59284	-1.06781	-0.65798	-0.35877	-0.88781	0.12669	-0.44013	-1.02247	-0.57807	0.102339	-0.93553	-1.09959	-0.74543	-0.48497	-0.72599	-1.10587	0.137037	-1.06905		0.105521	-0.554	-0.52682	-0.70491	-0.72292	-0.70554	-0.61588	-0.37806	-0.7972	-0.48569	0.385174	-0.48815	0.303195	-0.20737	-0.86512	0.153231	-0.47172	-0.5354	0.720513	-0.15538		-0.36878	-0.56696	-0.3838	0.249812	0.348934	-0.57101	0.180968
330	0.350811	-0.6315	-0.74591	-1.19649	-0.66174	-0.45295	-0.69659	-0.45248	-0.27546	-0.60507	-0.65273	-0.04922	-0.19178	-1.2474	-0.39859	0.019979	-1.03417	-1.13104	0.182278	-0.86608		0.260469	-0.23146	-0.60629	-0.80367	-0.79115	-0.63997	-0.19338	-0.21903	-0.90535	0.046775	0.388566	-0.41699	0.594935	-0.511	-0.78488	0.393034	-0.9899	-0.34936	0.593997	-0.36731		-0.53981	-0.41164	-0.56469	0.250978	0.080959	-0.20802	-0.13268
331	0.599516	-0.92635	-0.74994	-1.45195	-0.69956	-0.56631	-0.28147	-0.54014	-0.3648	-0.56431	-0.82384	-0.12511	-0.08308	-1.02259	-0.3194	0.314224	-0.79181	-0.75952	0.216216	-1.05168		0.564302	-0.02354	-0.89792	-0.85095	-0.85591	-0.69321	-0.37623	-0.44554	-0.73343	0.065829	0.20047	-0.53141	0.662284	-0.18852	-0.42194	0.448806	-0.45054	0.07622	0.111646	-0.33396		-0.31081	-0.40783	-0.69923	0.086558	0.257809	-0.43411	-0.25901
332	0.597332	-0.64212	-0.32991	-1.09131	-0.71361	-0.26895	-0.51474	-0.69839	-0.29365	-0.63292	-0.75177	0.328241	0.344003	-0.46337	-0.36295	0.40104	-1.23678	-0.65389	0.11895	-0.57757		0.480065	-0.11463	-0.92326	-1.01192	-1.06663	-0.62276	-0.41733	-0.56948	-0.73059	0.271973	0.174842	-0.22119	0.692321	-0.27916	-0.46164	0.217391	-0.36812	0.023559	-0.05053	0.011936		-0.29525	-0.58184	-0.8324	0.333053	0.28838	-0.04693	-0.5172
333	0.483543	-0.88478	-0.38561	-0.67111	-0.80734	-0.26944	-0.59414	-0.38946	-0.51782	-0.25604	-1.07208	-0.08395	0.33556	-0.53171	-0.22619	0.585563	-0.74364	-0.45762	-0.28228	-0.41003		0.150889	-0.24416	-0.67028	-0.75278	-1.06689	-0.54101	-0.27979	-0.51746	-0.46292	0.545352	-0.18537	-0.00277	0.692321	-0.25627	-0.40746	0.098513	-0.42166	0.223505	-0.11927	-0.0701		-0.15829	-0.62921	-0.89368	0.34857	-0.08356	-0.16669	-0.63633
334	0.283367	-1.05334	-0.91382	-0.21108	-0.53896	-0.11885	-0.53423	-0.5939	-0.19344	-0.3061	-0.97794	0.033308	0.242303	-0.25037	-0.30599	0.455141	-0.63062	-0.8337	-0.49938	-0.16444		0.18008	-0.36056	-0.80963	-0.40383	-0.66132	-0.45894	-0.16227	-0.49712	-0.12652	0.719404	-0.38252	-0.24363	-0.02176	-0.35305	-0.68538	-0.42438	-0.37702	0.063284	-0.13963	-0.13199		-0.37207	-0.63937	-0.73027	-0.10228	-0.38179	0.268833	-0.90028
335	-0.05864	-0.79075	-0.47725	0.035453	-0.71836	0.139729	-1.00012	-0.03665	-0.00088	-0.74825	-0.87581	-0.14928	-0.08839	-0.29751	-0.12129	0.091663	-0.56312	-0.57919	-0.29482	-0.25164		-0.27284	-0.5673	-0.7629	0.131867	-0.94196	-0.3966	-0.44323	-0.47532	0.071672	0.04528	-0.46406	0.045458	-0.1518	-0.49044	-0.43241	-0.2733	0.353014	-0.24288	-0.15674	0.472677		-0.38852	-0.55667	-0.38446	0.349031	-0.01025	0.518676	-0.8395
336	-0.82509	-0.61556	-0.33937	-0.10802	-0.65992	0.057783	-0.86016	0.119805	0.64188	-0.69	-0.62503	-0.27299	-0.05108	-0.24728	-0.22856	0.354985	-0.87931	-0.99008	-0.55917	-0.25749		-1.20498	-0.60439	-0.92133	0.19814	-0.72562	0.031221	-0.49115	-0.24265	0.069168	0.224892	-0.0056	-0.2541	-0.24976	-0.77812	-0.76426	-0.24199	-0.27561	-0.532	-0.56545	0.447366		-0.28029	-0.07172	-0.32595	0.125855	-0.27758	0.822962	-1.01295
337	-0.8785	-0.55025	0.440205	-0.17301	-0.90391	-0.02737	-0.73048	-0.29296	0.67552	-0.32759	-0.57868	-0.73388	-0.07598	-0.92019	-0.25606	0.218473	-0.54934	-0.84624	-0.39516	-0.53357		-1.39465	-0.6295	-0.9218	0.220764	-0.69484	-0.0717	-0.27043	-0.38172	-0.12887	-0.02218	0.097283	-0.37373	0.192978	-0.76575	-0.92073	0.369018	0.186925	-0.41266	-0.43471	0.158868		0.027192	0.375757	-0.12032	0.125956	-0.111	0.44142	-0.91107
338	-0.79496	-0.22725	0.753155	0.076723	-0.89723	-0.34971	-0.50071	-0.50624	0.884564	-0.40524	-0.33537	-0.46952	-0.29248	-0.93826	-0.16888	0.809881	-0.46202	-0.99986	-0.06552	-0.50991		-1.20105	-0.5592	-0.99527	0.463624	-0.78679	-0.39748	-0.23359	-0.39018	-0.50629	0.208096	0.452331	-0.43349	0.254613	-1.06117	-0.8148	1.16937	0.39574	-0.28737	-0.1864	0.4207		0.017531	0.732465	-0.10248	0.194476	0.254895	0.583563	-0.9025
339	-0.76017	-0.12581	1.29172	-0.01132	-0.45543	-0.56004	-0.44461	0.013522	0.353941	-0.04893	-0.15523	-0.38978	-0.67299	-0.59578	0.069417	1.07107	-0.37163	-0.48163	2.11788	-0.63577		-1.00127	-0.26787	-0.9355	0.111188	-0.44703	-0.37329	-0.34631	-0.46351	-0.87928	-0.07861	0.431776	-0.44757	0.479191	-0.5288	-0.72556	1.61292	0.377905	0.004355	1.5085	0.491924		0.191407	0.695993	-0.00534	0.215559	0.836496	0.48676	-0.64984
340	-0.69818	-0.28767	0.982024	-0.02412	0.27153	-1.02979	-0.27368	-0.27077	0.563756	0.261259	-0.34086	0.234333	-0.8961	-0.60086	-0.3088	0.976884	-0.70586	-0.07002	2.65932	-0.73137		-0.64763	-0.22461	-0.7782	-0.11485	0.307009	-0.37428	-0.41108	-0.71827	-0.74407	0.209906	0.305064	-0.49495	-0.08613	0.108323	-0.6789	1.38622	-0.31313	-0.032	1.75272	0.01915		0.200167	0.631438	0.26793	-0.14193	1.27069	0.043424	-0.87203
341	0.310224	-0.43423	0.657306	0.466332	0.160575	-1.35328	-0.41194	-0.55497	-0.37576	-0.03431	-0.57421	0.387177	-1.54639	-0.34258	-0.20154	0.43443	-0.51915	0.085356	2.86572	-0.83866		0.486279	-0.23286	-0.71116	-0.18149	0.494645	-0.57655	-0.22057	-0.45952	-0.45531	-0.11687	0.046241	0.428093	-0.31915	0.310094	-0.43691	1.14839	-0.07542	0.048086	2.03057	0.283416		-0.09248	0.292867	-0.05404	-0.21508	1.44038	-0.11552	-0.64447
342	0.986709	-0.55605	-0.16265	0.377382	0.111771	-1.24779	-0.60843	-0.37071	-0.90215	-0.44245	-0.66418	0.643145	-1.71852	0.122625	-0.43165	0.515647	-0.81385	0.30194	2.36884	-0.61314		1.28338	-0.20776	-0.54297	0.745137	0.403435	-0.03907	-0.28888	-0.28438	-0.23121	-0.0695	-0.28523	1.06825	-0.58017	0.277655	-0.05478	0.755834	-0.53795	-0.28643	2.15649	0.311525		-0.187	-0.15461	-0.18616	-0.3678	0.771412	-0.13036	-0.49467
343	0.900802	-0.62174	-0.23652	-0.0021	0.453541	-1.1244	-0.83112	-0.3241	-0.91001	-0.50036	-0.62539	0.383254	-1.50036	0.452735	-0.4757	-0.26733	-1.15667	0.574924	2.06368	-0.59286		1.64498	-0.04156	-0.26537	0.434667	0.461717	0.121045	-0.6234	-0.41961	0.183641	-0.3674	-0.42187	0.817125	-0.84012	0.367142	-0.09472	-0.00991	-0.66371	-0.58679	1.90202	0.113489		-0.14331	-0.029	-0.07845	-0.43632	0.372813	-0.42243	-0.41071
344	0.753092	-0.56375	-0.4015	-0.10849	0.19225	-0.95874	-0.81205	-0.48798	-0.55579	-0.35756	-0.51229	0.35695	-1.56976	-0.14342	-0.70908	-0.52852	-0.84781	0.320481	0.144761	-0.53195		1.49573	-0.09807	-0.58478	0.572759	0.198842	0.219454	-0.25383	-0.34627	0.331147	0.112851	-0.2871	1.07206	-0.7339	0.519657	-0.15387	-0.09327	-0.57858	-0.84628	0.171748	0.238954		-0.08507	0.209948	-0.17373	-0.19062	0.028284	-0.34156	-0.27269
345	0.672573	-0.49774	-0.50056	-0.38386	-0.48816	-0.38396	-0.73537	-0.22581	-0.88359	-0.58988	-0.4368	-0.07456	-1.33714	0.009233	-0.335	-0.06537	-0.52111	0.078556	-0.81542	-0.60284		1.35799	-0.15405	-0.55473	0.248152	-0.235	0.017011	-0.28013	0.050508	0.228411	0.112851	-0.22821	0.959277	-0.43134	0.204224	-0.39677	-0.10419	-0.25551	-0.58602	-0.0399	0.275167		0	0.042858	-0.24799	-0.21641	-0.758	-0.38254	-0.10653
346	-0.1108	-0.25207	-0.39353	-0.73621	-0.40646	-0.03795	-0.70113	0.044549	-0.66766	-0.15624	-0.2936	-0.63584	-0.83731	-0.19327	-0.47819	0.201199	-0.51383	0.078	-1.02194	0.081268		0.427093	-0.12309	-0.33037	-0.06604	-0.4036	0.197159	-0.37904	-0.16321	-0.3252	-0.16986	0.102181	0.255449	-0.43286	-0.05035	-0.52268	0.026364	-0.2098	-0.6196	-0.30718	0.036213		0	-0.22029	0.108137	-0.23838	-0.99339	-0.38254	-0.18561
347	-0.83113	0.352831	-0.35315	-0.76241	-0.12157	-0.15361	-0.23253	-0.26673	-0.46567	-0.16833	-0.18322	-0.5215	-0.7903	-0.10418	-0.21263	-0.05048	-0.31786	0.254334	-0.92008	-0.12798		-0.25556	0.195656	-0.34134	-0.89975	-0.29811	0.09733	0.047287	-0.17606	-0.40895	0.033249	0.578759	-0.18643	-0.68681	0.278271	-0.26117	-0.11464	-0.03099	-0.24305	-0.55808	-0.01486		-0.11599	-0.47817	-0.20213	-0.24732	-1.00963	-0.49647	-0.37896
348	-0.36442	0.127331	-0.35193	-0.63266	0.028479	-0.14999	-0.21074	-0.36648	-0.36579	-0.17539	-0.29533	-0.23296	-0.92581	-0.20306	-0.23879	-0.20788	-0.06236	0.177017	-0.33787	0.111903		-0.77881	0.220205	-0.30561	-0.83214	-0.28677	-0.12595	0.074918	0.056423	-0.37177	0.282559	0.578759	0.317117	-0.66578	0.690868	-0.28606	-0.13236	0.196464	-0.05628	-0.08545	0.258997		0.236875	-0.89378	-0.50557	-0.50664	-1.00146	-0.14076	-0.37896
349	0.154176	0.127331	-0.15323	-0.52827	0.159885	-0.14999	-0.56254	-0.3564	-0.41946	-0.31819	-0.13355	-0.1705	-0.58356	0.11006	-0.18404	-0.12198	-0.26297	0.076186	-0.20442	-0.10121		-0.71223	0.319727	-0.06326	-0.77994	-0.12046	-0.26304	-0.43017	0.056423	-0.89825	0.00481	0.600772	0.29488	-0.57771	0.188901	-0.04602	-0.43949	0.196464	-0.5352	-0.31111	0.249023		0.112204	-1.17204	-0.46106	-0.11717	-1.32977	-0.36544	-0.45374
350	-0.08769	-0.03068	-0.1911	-0.43768	0.631087	-0.37525	-0.63154	-0.24074	-0.5457	-0.214	-0.11571	-0.21278	-1.10761	-0.08386	-0.6069	-0.56825	-0.54597	-0.21212	0.112281	-0.08285		-0.71223	0.257549	0.038676	-0.72687	-0.02665	-0.05961	-0.18095	-0.27326	-0.98785	0.00481	0.476481	0.023598	-0.72011	-0.04628	0.114294	-0.805	-0.08136	-0.56698	-0.58425	0.152338		0.112243	-0.96845	-0.58687	-0.15501	-1.25154	-0.48868	-0.44332
351	-0.12983	-0.28159	0.030278	0.499179	0.695523	-0.49459	-0.52956	-0.37863	-0.45151	-0.32823	-0.36962	0.247728	-0.6429	-0.15309	-0.47591	-0.37064	-0.6823	-0.31496	0.293621	-0.39751		-0.67617	0.115701	0.132641	0.335207	-0.09259	-0.4269	-0.39267	-0.27326	-0.94638	0.424183	0.282631	-0.20765	-0.37234	0.109162	-0.10223	-0.96185	-0.05963	-0.52613	-0.3241	0.217154		0.060545	-0.93122	-0.42351	0.777754	-0.87581	-0.76081	-0.77741
352	-0.16913	-0.62957	-0.00083	0.687037	0.695523	-0.40178	-0.91144	-0.18193	-0.29601	-0.26528	-0.37864	-0.01745	-0.30326	-0.4934	-0.70968	0.034042	-0.83809	-0.2379	0.364634	-0.06197		-0.50856	-0.35946	0.126144	0.503075	-0.18736	-0.54751	-0.97487	-0.26042	-0.86263	0.420763	0.036504	-0.25604	-0.28081	-0.21207	-0.60754	-0.82084	-0.44396	-0.48227	-0.58915	0.375658		0.00961	-0.86986	-0.11325	0.539263	-0.62182	-0.50666	-0.66941
353	-0.3354	-0.60176	-0.00205	0.678531	0.436258	-0.08026	-0.82458	-0.07691	-0.3878	-0.5045	-0.30448	-0.2543	-0.28139	-0.8764	-0.93051	-0.28875	-0.83809	-0.27996	-0.23343	-0.38759		-0.49382	-0.38401	0.022724	0.209905	0.062477	-0.32423	-0.82591	-0.26042	-0.86263	0.171454	0.036504	-0.54677	-0.10353	-0.41874	-0.58265	-0.85525	-0.73778	-0.4589	-0.95208	0.093577		-0.54362	-0.88472	-0.08754	0.531293	-0.78751	-0.56726	-0.76672
354	-0.56083	-0.83282	-0.20075	0.379387	0.433886	-0.08026	-0.67851	-0.08699	-0.61048	-0.36948	-0.07338	-0.4262	-0.22373	-0.89428	-0.74493	-0.48641	-0.93511	-0.07971	-0.70229	-0.47566		-0.45222	-0.30036	0.042582	0.191188	-0.23201	-0.40477	-1.3765	-0.26042	-0.35354	0.323396	-0.14878	-0.25179	-0.1916	-0.64971	-0.57486	-0.54812	-0.83669	-0.15321	-0.86823	0.103551		-0.67021	0.008181	-0.15286	-0.05073	-0.4597	-0.20262	-0.84517
355	-0.58985	-0.67481	0.301944	0.565777	0.167607	-0.42527	-0.73474	-0.26505	-0.685	-0.24136	0.125732	-0.49685	0.375147	-0.69642	-0.63744	-0.25212	-0.45309	-0.03843	-0.96112	-0.22432		-0.45222	0.026711	-0.18844	0.222236	-0.3665	-0.40477	-1.44197	-0.22684	-0.26394	0.079831	-0.05889	0.016576	-0.03534	-0.2827	-1.00097	-0.37818	-0.53283	0.116752	-0.7986	-0.06998		-0.42336	-0.28967	-0.66629	-0.16245	-0.3235	-0.15369	-1.04293
356	-0.88132	-0.30344	0.253465	-0.53992	-0.20274	-0.29982	-0.94831	-0.55118	-0.89791	-0.17787	0.373822	-0.54892	-0.09652	-0.75751	-0.62524	-0.6002	-0.51639	0.206003	-1.13992	-0.43857		-0.50784	1.1991	-0.01894	-0.73945	-0.71148	-0.44659	-1.24527	-0.47086	0.058321	-0.09162	-0.15943	-0.01007	-0.18214	-0.43044	-0.88439	-0.23235	-0.53616	-0.18385	-1.11541	-0.13479		-0.60873	-0.02727	-0.66107	-0.60234	-0.67173	0.052575	-0.55479
357	-0.82441	-0.38916	0.162602	-0.87788	0.059886	-0.07759	-1.00732	-0.75207	-0.98483	0.709893	0.377203	-0.13471	-0.17902	-0.66218	-0.39941	-0.99629	-0.10631	-0.28745	-1.20284	-0.39484		-0.82107	1.45328	0.049658	-0.79907	-0.7152	-0.49332	-1.01397	-0.31345	0.085062	0.030709	-0.05214	0.482498	0.607602	-0.05274	-0.92776	-0.3193	-0.03683	-0.30717	-0.67061	-0.49867		-0.8134	0.110207	-0.63011	-0.57466	-0.38282	0.214466	-0.46944
358	-1.07398	-0.41538	0.284345	-0.89317	-0.06109	-0.20767	-0.97719	-0.50411	-0.70701	0.930669	0.069974	0.011304	-0.16336	-0.39956	-0.18371	-0.5789	-0.28218	-0.10207	-1.0997	-0.22		-0.82852	1.25267	0.13233	-0.6153	-0.56931	-0.46399	-0.70366	0.267215	-0.0495	-0.0034	-0.42178	0.536077	0.373003	-0.43652	-0.90162	-0.31152	-0.30608	-0.2818	-0.58879	-0.38197		-0.49212	0.021583	-0.29448	-0.33107	-0.33971	0.403112	-0.57822
359	-1.07398	-0.39673	0.062106	-0.8528	-0.43622	-0.36802	-0.75708	-0.63537	-0.68195	0.561081	-0.30124	-0.16241	-0.55477	-0.39956	-0.18371	-0.77558	-0.2969	-0.19013	-1.03345	-0.20223		-0.72435	1.61992	0.298635	-0.74588	-0.69417	-0.26916	-0.12807	0.010244	-0.27864	-0.09093	-0.48445	0.200293	0.354574	-0.42149	-0.95786	-0.35795	-0.19001	-0.23004	-0.44698	-0.38197		-0.27986	-0.88759	-0.41089	-0.17174	-0.05244	-0.01193	-0.20339
360	-0.6775	-0.35068	-0.00924	-0.89671	-0.46816	0.152933	-0.46142	-0.38022	-0.6578	0.322894	-0.44809	0.147177	-0.95175	-0.58919	0.118504	-0.87261	-0.43107	-0.28347	-1.03781	-0.0887		-1.01387	1.43204	0.456431	-0.45362	-0.7449	-0.13759	-0.14674	0.123595	-0.50977	0.292568	-0.54102	0.089255	0.295688	-0.49258	-0.70318	-0.50237	-0.21604	-0.75913	-0.49213	-0.23634		-0.41953	-0.72292	0.0523	-0.03378	-0.23059	-0.05612	0.173409
361	-0.70035	-0.20594	-0.40394	-0.52207	0.162578	-0.05882	-0.21665	-0.18417	-0.27249	0.14036	-0.4473	0.026384	-0.9321	-0.78051	-0.252	-0.87989	-0.24684	-0.33968	-0.92574	0.271969		-1.14956	0.732511	-0.01941	0.218505	-0.16579	0.050127	-0.20587	0.336661	-0.81008	0.217445	-0.36673	0.149415	0.403954	-0.59226	-0.51365	-0.66465	-0.22416	-0.57001	-0.2943	-0.09918		-0.43735	-0.86201	-0.37244	-0.21669	-0.19791	0.122165	0.056819
362	-0.60899	0.096625	0.574779	-0.20229	-0.28941	-0.15247	0.245366	0.11786	-0.38549	-0.66401	-0.37236	-0.32508	-1.05495	-0.96255	-0.47007	-0.55138	-0.42842	0.115664	-0.91049	0.085458		-0.63348	0.592239	0.830341	0.311997	0.14858	0.479661	-0.42949	-0.08093	-0.949	-0.07198	-0.45046	-0.48384	-0.28932	-0.92689	-0.13369	-0.4948	-0.52231	-1.0111	-0.65668	0.273182		-0.11323	-0.90165	-0.18937	-0.22262	-0.73888	-0.09252	0.124263
363	-0.56418	0.050141	0.692122	-0.46297	-0.10613	0.034706	-0.07555	-0.14067	-0.61102	-0.55916	-0.1024	-0.2211	-1.27029	-0.96241	-0.43879	-0.29285	-0.17883	-0.22178	-1.01536	0.155896		-0.56571	0.533392	0.81078	0.179673	0.129183	0.199426	-0.26713	-0.70028	-0.90083	0.306563	-0.05674	-0.60936	-0.05827	-0.47237	-0.34557	-0.2874	-0.34531	-1.24658	-0.6475	-0.00524		-0.1856	-0.40182	-0.24579	-0.35702	-0.17359	-0.48152	0.197289
364	-0.49285	0.13768	1.33976	-0.28818	0.32264	0.21076	-0.01089	-0.0017	-0.36342	-0.39673	-0.11069	-0.04404	-0.81001	-1.06181	-0.06174	0.274883	-0.26589	-0.324	-0.31768	0.232353		-0.68431	0.136099	0.935006	0.441728	0.093541	0.271473	-0.17824	-0.3031	-0.794	-0.01927	0.137853	-0.63653	-0.17817	-0.27141	-0.25941	0.292538	-0.52012	-1.20044	-0.51307	0.148627		0.122831	-0.1921	0.202063	-0.36909	-0.38898	-0.23124	-0.40528
365	-0.25749	-0.11306	1.16379	-0.59609	0.487797	0.381247	-0.61224	-0.10312	0.061498	-0.48592	-0.33884	-0.3736	-0.60433	-0.8514	-0.22228	0.066889	-0.56133	-0.10298	0.162539	-0.09127		0.041775	-0.35179	0.959276	0.156784	0.255818	0.551603	-0.33866	-0.28584	-0.55583	0.118662	0.006667	-0.55166	-0.206	-0.61125	-0.12919	0.224781	-0.54538	-1.02959	-0.29458	2.34991		-0.03237	-0.34206	0.386904	1.90539	1.56837	0.566833	-0.64958
366	-0.3571	-0.41165	1.47842	-1.18892	-0.0973	0.663918	-0.76104	-0.41983	-0.27376	-0.47952	-0.2852	-0.56814	-0.6852	-0.54691	0.250513	0.130351	-0.58971	0.128728	0.962247	-0.54039		0.112654	-0.77734	1.6184	-0.38712	-0.01776	0.715184	-0.22022	-0.27433	-0.35186	0.493053	0.375584	-0.53819	-0.27901	-0.57336	0.07775	0.324296	-0.517	-0.85865	0.336467	2.93641		-0.03725	-0.40122	0.568373	2.69243	1.94902	1.09598	-0.49185
367	-0.39719	-0.63264	0.699449	-1.31931	-0.12915	0.50427	-1.12919	-0.28165	0.180238	-0.27451	-0.20589	-0.71992	-1.17059	-0.31464	0.549403	-0.45953	-0.74656	-0.08264	1.58845	-0.83936		-0.32874	-0.70732	1.16248	-0.50087	-0.07367	0.17335	0.055155	-0.033	0.184898	1.28646	0.61762	-0.28101	-0.50642	-0.59885	0.170509	0.150308	-0.8681	-0.74358	0.729338	2.76968		-0.07311	-0.4911	0.3327	3.04979	2.06435	1.11481	-0.63818
368	-0.37041	-0.06625	0.408689	-1.24369	-0.48	0.44717	-0.71317	0.164686	-0.02201	-0.24343	-0.44933	-0.88438	-0.5657	-0.56896	0.659891	-0.82934	-1.11862	-0.38383	2.11021	-0.6305		-0.16913	-0.16862	1.0367	-0.25914	-0.48272	0.193302	0.027181	0.664234	-0.12855	1.35729	0.323044	-0.14292	-0.47761	-0.91789	0.236883	0.077887	-0.49968	-0.40419	0.63564	3.00218		0.247826	-0.43688	0.012681	3.12986	1.80519	1.24097	-0.47104
369	-0.31337	-0.01061	0.053676	-1.26409	-0.55306	0.457015	-0.87685	0.088608	0.269601	-0.1291	-0.69218	-1.02009	-0.82568	-0.58056	0.216899	-1.43763	-0.91597	-0.54511	1.70463	-0.31415		-0.21891	0.298349	0.629813	-0.33458	0.126543	-0.10972	0.143946	0.24158	-0.34823	1.8875	0.058419	-0.52132	-0.50348	-0.90389	0.24278	-0.92838	-0.35826	-0.47455	0.431119	2.81693		0.279544	-0.51559	-0.42971	2.73576	1.78174	0.744964	0.013365
370	-0.95131	-0.06789	-0.21598	-1.24332	-0.63389	0.46167	-0.52888	0.076227	0.338648	0.198279	-0.34685	-0.98065	-0.97585	-0.85328	0.113635	-1.39856	-0.68538	-0.41376	1.36334	-0.38712		-0.93883	0.663875	0.585458	-0.211	0.490901	-0.52141	0.388517	0.337802	-0.47012	1.48229	0.113348	-0.59259	-0.3739	-0.58187	0.09005	-0.86072	-0.37311	-0.53862	0.482266	0.746911		0.471498	-0.26895	-0.79211	1.2733	-0.02079	-0.22888	0.049261
371	-0.67624	-0.2948	-0.45059	-0.98674	-0.49531	-0.10762	-0.40165	0.495942	1.06391	0.228074	-0.63299	-0.63942	-1.11919	-0.80826	0.011343	-1.58101	-0.54588	-0.88808	0.462282	0.053131		-0.98913	0.498274	0.246129	-0.15935	0.368901	-0.73399	0.452322	0.269423	0.030758	1.53285	-0.57793	-0.34065	-0.45763	-0.35018	-0.1157	-0.57306	-0.45556	-0.65836	0.019802	-0.08628		0.922327	-0.07421	-0.78649	0.313737	-0.1107	-1.15379	0.065066
372	-0.82531	-0.29084	-0.53994	-0.83818	-0.2741	-0.26204	-0.13643	0.239137	0.63714	0.152627	-1.13465	-0.49431	-0.96718	-1.01744	-0.3371	-1.07565	-0.58331	-1.07835	0.039402	0.385154		-0.99945	0.284658	-0.37324	-0.09888	0.127527	-0.41634	0.155038	0.067408	-0.66464	0.906532	-0.84538	-0.51399	-0.16426	-0.40534	-0.30124	-0.50088	-0.27723	-0.60819	-0.27853	-0.27328		1.08601	0.114357	-1.0855	0.094293	-0.12904	-1.25198	0.038561
373	-0.5645	-0.38816	-0.418	-0.72385	-0.00281	-0.65822	-0.29804	-0.2019	0.922793	-0.2972	-1.05418	-0.50093	-1.30099	-0.6321	-0.60699	-0.89102	0.110174	-0.99362	-0.56682	-0.08085		-1.08826	0.106746	-0.13757	-0.45679	0.064348	-0.34484	0.040447	-0.6752	-0.22466	0.171182	-0.64366	-0.80028	-0.15361	-0.18484	-0.43981	-0.52459	-0.42262	-0.82346	-0.04997	-0.54995		0.897505	-0.04859	-0.72147	0.002386	-0.11982	-1.17013	-0.00809
374	-0.75718	-0.4532	-0.615	-0.944	-0.03458	-0.83194	-0.11358	-0.4465	0.319134	-0.62264	-1.05881	-0.17651	-1.29414	-0.61859	-0.54054	-0.4882	0.22985	-0.8162	-0.58906	-0.17655		-0.86939	-0.37582	-0.33098	-0.32996	-0.5632	-0.04359	-0.08482	-0.66711	0.134717	-0.23951	-0.21443	-0.62883	-0.23348	-0.35114	-0.62048	-0.01328	-0.53195	-0.98369	-0.18964	-0.58265		0.690493	-0.12279	-0.71777	0.170791	-0.23534	-0.93888	-0.11699
375	-0.65724	-0.19122	-0.13256	-0.79422	-0.09071	-1.33819	0.21654	-0.63109	0.189837	-0.82912	-1.3578	-0.09196	-0.96391	-0.41142	-0.58859	-0.61865	0.336281	-0.91279	-0.50002	-0.0238		-0.58603	-0.34687	-0.05044	-0.47636	-0.9687	0.042063	-0.17226	-0.93787	0.223409	-0.3435	-0.08946	-0.4689	-0.31945	-0.54625	-0.65919	0.098036	-0.41422	-0.82311	-0.52158	-0.62554		0.805484	0.010472	-0.48848	-0.93575	-0.4495	-0.77056	-0.54745
376	-0.65944	0.054935	-0.04968	-0.62121	0.379148	-1.17729	0.208947	-0.92617	-0.42851	-0.76165	-1.39822	-0.41394	-0.76658	-0.68709	-0.58053	-0.60395	-0.06281	-0.47695	-0.62929	-0.22645		-0.9771	0.174548	-0.08792	-0.56243	-0.85454	0.132302	-0.52549	-0.85005	-0.22875	-0.54832	0.064476	-0.82274	-0.2374	-0.86726	-0.87545	-0.30632	-0.63623	-1.03919	-0.64811	-0.60218		0.700377	0.351657	-0.48848	-0.90291	-0.83132	-0.58791	-0.84827
377	0.446403	0.055134	0.189489	-0.80508	0.198338	-0.99181	-0.11585	-0.68975	-0.48634	-0.77087	-1.24263	-0.12502	-0.44972	-0.46066	-0.63273	-0.54955	-0.07714	-0.48652	-0.64266	-0.11701		0.16303	0.105266	0.302148	-0.86299	-0.90925	0.110375	-0.37146	-0.61469	0.248018	-0.38897	-0.20924	-0.53411	-0.43228	-0.64149	-0.68243	-0.23163	-0.47083	-1.07325	-0.87707	-0.38982		0.34041	0.339165	-0.37185	-0.79334	-0.53033	-0.79907	-1.04959
378	0.765171	0.353048	-0.1807	-0.97368	0.246385	-0.53945	-0.18516	-0.56945	-0.79108	-0.65789	-1.15011	-0.27609	-0.21993	-0.51996	-0.72974	-0.79777	-0.33052	-0.46216	-0.3679	0.141569		0.462387	0.003927	0.065484	-0.39316	-0.64674	0.138827	-0.57811	-0.73988	-0.02577	-0.11566	-0.08756	-0.27776	-0.13651	-0.55098	-0.45241	-0.22671	-0.25675	-0.90265	-0.96122	-0.20886		0.159434	0.362609	-0.60731	-0.60298	-0.37394	-0.80702	-1.17316
379	1.15464	0.756944	-0.33143	-0.43571	0.538819	-0.56792	-0.30175	-0.35231	-0.58211	-0.55576	-1.04775	-0.48359	-0.27982	-0.26376	-0.76564	-1.0099	-0.06032	-0.07804	-0.43097	0.730149		0.549136	0.318171	0.059441	-0.31882	-0.08383	-0.20967	-0.66083	-0.53276	-0.15147	0.175261	-0.54853	-0.02107	-0.13946	-0.17467	-0.65856	-0.38174	0.015713	-0.56712	-1.0991	0.696174		0.044064	0.252566	-0.34056	-0.23582	-0.29583	-0.52608	-1.18126
380	1.64013	0.565508	-0.54671	-0.46645	0.761166	-0.50361	-0.6905	0.030253	-0.64379	-0.19879	-0.67605	-0.29094	-0.49086	-0.12356	-0.45308	-0.84924	-0.21862	-0.04531	-0.74874	0.880275		0.371133	0.196966	-0.39742	-0.4346	0.045883	-0.45498	-0.4098	-0.53379	-0.38906	0.230311	-0.49583	-0.11512	-0.36149	0.01649	-0.20955	-0.14685	-0.25137	-0.05953	-1.02334	0.693482		-0.35566	-0.03307	0.016506	0.057791	0.145076	-0.49791	-0.57289
381	1.52598	1.05722	-0.52744	-0.42369	0.138577	-0.18078	-0.61123	0.154384	-0.54127	-0.35705	-0.81642	0.41609	-0.54685	0.1095	-0.46115	-0.71402	0.242857	-0.39943	-0.10992	0.574932		0.75843	0.151322	-0.60435	-0.36349	-0.05361	-0.63365	0.131928	-0.56842	-0.61195	0.261562	-0.68299	0.687436	-0.28413	0.390911	-0.16852	-0.13408	0.142166	0.442941	-0.48386	0.97842		-0.60785	-0.57284	-0.14857	0.001693	0.542001	-0.41469	-0.23708
382	0.893502	1.14659	-0.80234	-0.26392	0.481866	-0.70371	-0.2772	0.198142	-0.66326	-0.18238	-0.65544	0.078188	-0.71566	0.391344	0.051923	-0.81576	0.345887	-0.44899	-0.34841	0.483251		-0.08314	0.456173	-0.73478	-0.01565	0.020896	-1.06925	0.013906	-0.6027	-1.0114	0.276768	-0.44284	0.31161	-0.08926	1.10013	-0.03284	-0.48379	0.153878	0.740077	-0.2269	1.0192		-0.49597	-0.37362	-0.26921	-0.14112	0.286165	-0.10545	-0.085
383	0.46989	0.737875	-0.61464	-0.10181	0.576533	-0.72825	-0.14281	-0.13304	-0.35047	0.18475	-0.71064	0.058534	-0.64716	0.963281	0.225264	-0.491	0.277684	-0.27645	-0.50098	0.110238		-0.56756	0.47936	-1.13285	-0.16586	0.030919	-0.87595	-0.09258	-0.3269	-0.82149	0.846164	-0.61086	0.369135	-0.49456	1.30768	-0.08252	-0.70696	-0.19226	0.550585	-0.36723	1.02514		-0.38049	-0.46336	-0.05323	-0.16155	0.083806	0.117474	-0.06788
384	0.18027	0.707576	-0.61305	-0.47939	0.098576	-0.73077	-0.19861	-0.25888	-0.4484	0.330809	-1.07607	-0.14054	-0.34832	0.548111	0.090702	-0.54771	-0.23552	-0.16144	-0.97299	-0.28301		-0.87482	0.388287	-0.88389	-0.46209	-0.22178	-0.57089	0.037929	-0.21681	-0.99005	0.610135	-0.54258	0.347927	0.048462	1.09789	0.203764	-0.87757	-0.64002	0.793637	-0.40008	-0.01877		-0.6105	-0.38838	-0.20491	-0.32277	-0.0656	0.396548	-0.16435
385	-0.0277	0.63383	-0.60302	-0.24549	-0.17314	-0.95796	-0.09525	-0.39466	-0.68037	-0.13218	-1.26381	-0.61862	-0.15062	0.509772	-0.2255	-0.62438	-0.49925	-0.20092	-0.72826	-0.06445		-0.88694	0.595042	-0.56116	-0.41081	-0.39713	-0.71625	-0.32289	0.054981	-1.02525	0.508541	-0.35127	0.200779	0.202639	1.23346	0.35806	-0.83274	-0.46811	0.592673	-0.38445	0.134071		-0.42692	0.151924	-0.36675	-0.63356	-0.32578	0.350976	-0.3298
386	0.114807	0.300284	-0.347	-0.28268	-0.01378	-0.64026	-0.50916	-0.13404	-0.69953	-0.01368	-0.59726	-1.055	0.308661	0.672135	-0.06239	-0.63943	-0.68748	0.095179	-1.34294	0.150847		-0.61342	0.745706	-0.42019	-0.56233	-0.47321	-0.52998	-0.74924	0.18561	-0.92951	0.258438	0.162871	-0.52646	0.177168	1.1629	0.686725	-0.79062	-0.54431	0.243313	-0.90055	-0.09788		-0.12549	0.195116	-0.20494	-0.75686	-0.38408	0.442956	-0.62859
387	-0.20299	0.328362	-0.39177	-0.31776	-0.28585	-0.12257	-0.45964	-0.6289	-0.52478	-0.35147	-0.56981	-1.11509	0.262546	0.400247	-0.25564	-0.05087	-0.44034	0.428503	-0.94265	-0.08721		-0.77751	0.951384	-0.66117	-0.42771	-0.24327	-0.04444	-0.73278	0.188918	-1.05153	0.176358	0.048602	-0.48123	0.290814	0.325265	0.165396	-0.21179	-0.23047	0.385019	-1.06826	-0.17045		0.044732	-0.14394	0.092442	-0.61076	-0.39392	0.237965	-0.49203
388	-0.29352	0.182989	-0.3413	-0.25792	-0.38738	0.132218	-0.66272	-0.37712	-0.49866	-0.49218	0.239569	-0.77838	0.360897	-0.23833	-0.22072	-0.16489	-0.55626	0.259927	-0.64498	0.278905		-0.21521	1.10611	-0.00157	-0.32711	-0.20565	0.238994	-0.80989	0.139294	-1.0006	-0.49117	0.620294	-0.89385	0.874144	-0.09899	-0.10565	-0.10102	-0.04054	0.503865	-1.26294	-0.12918		-0.13187	-0.17609	0.155203	-0.64912	-0.25735	-0.20582	-0.71274
389	-0.33122	0.101273	-0.06555	0.020182	-0.27969	0.160935	-0.68698	-0.47837	-0.01505	-0.5498	1.05257	-0.59677	0.117398	0.017351	-0.33119	-0.03534	0.003622	-0.41324	-0.1396	-0.24203		-0.03046	1.06874	-0.07752	-0.40404	-0.28806	-0.04418	-1.03955	0.09645	-1.00204	-0.29673	1.25424	-0.83219	0.59194	-0.15773	0.045158	-0.07934	0.307959	-0.07384	-0.81071	0.196909		0.119374	0.096701	0.142783	-0.96369	-0.17267	-0.47628	-0.60269
390	-0.50023	0.151598	-0.07242	-0.29545	-0.19202	0.462423	-0.8198	-0.78313	0.185279	-0.2373	1.22523	-0.31458	0.214704	-0.05349	-0.16548	-0.06791	0.046628	-0.00174	0.154144	-0.71562		0.42665	0.79758	-0.12986	-0.46286	-0.28836	0.291363	-1.0561	0.196994	-0.96278	-0.01886	1.01023	-0.65057	0.504109	-0.33228	-0.1478	-0.25724	0.262195	-0.6308	-0.82773	0.154258		0.089267	-0.53742	-0.2289	-0.92223	-0.09448	-0.23187	-0.84726
391	-0.12212	0.211873	-0.43583	0.110429	-0.37186	0.125113	-0.80797	-0.58041	0.133202	-0.39082	0.985461	-0.07426	-0.22416	0.094906	-0.62865	-0.08393	-0.1578	-0.05162	0.667461	-0.50673		0.319077	0.717062	0.012472	-0.05873	-0.26055	0.004894	-1.1729	-0.21365	-1.0453	-0.0102	0.560331	-0.35638	0.330532	-0.51017	-0.53159	-0.02759	0.120522	-0.28629	-1.02447	0.214086		-0.16817	-0.4547	-0.4073	-0.80415	-0.05129	-0.18862	-0.6425
392	-0.34022	-0.25053	-0.12016	-0.19865	-0.40409	0.130346	-1.26402	-0.12004	0.386335	-0.30209	0.804507	0.049163	-0.17619	0.096105	-0.69146	-0.62031	-0.42144	-0.08554	0.626578	-0.50648		0.356727	0.23497	0.714751	-0.41157	-0.50305	-0.14385	-1.21063	-0.32251	-0.65529	-0.25468	0.668195	-0.16442	0.238216	-0.54416	-0.33895	-0.51129	-0.17096	-0.32056	-0.84858	0.46005		-0.13355	-0.30744	-0.45165	-1.00448	0.242831	-0.04471	-0.52515
393	-0.36736	-0.04887	0.096396	-0.43691	-0.68483	-0.4449	-1.34241	-0.16094	0.277326	-0.06797	-0.05706	0.086262	-0.26438	0.22042	-0.86177	-1.12114	-0.31962	0.254654	1.42095	-0.61394		0.192802	-0.1469	0.859204	-0.71667	-0.75387	-0.69818	-1.02939	-0.55973	-0.74088	-0.10661	0.211606	0.343327	-0.49419	-0.26968	0.074981	-0.59206	-0.08344	-0.21648	0.965996	0.491359		-0.07243	-0.50114	-0.64993	-1.08162	0.313193	-0.08159	-0.18541
394	-0.33263	-0.19416	0.533094	-0.97911	-0.95079	-0.29782	-1.45485	-0.16503	-0.20126	0.048377	-0.57483	0.470374	-0.00454	0.154225	-0.63659	-0.96498	-0.86488	0.536206	1.79183	0.151196		-0.00153	-0.3792	1.30846	-0.44651	-0.47414	-0.42805	-0.97169	-1.04321	-0.73744	-0.14081	-0.44747	0.380791	-0.22452	-0.44806	-0.21886	-0.67092	-0.29095	0.213223	1.16388	0.455388		0.168641	-0.56175	-0.93395	-0.92035	0.085026	-0.39713	0.010543
395	-0.43465	-0.07985	0.825963	-0.7739	-0.89527	-0.49512	-1.48416	-0.1209	0.134629	-0.17356	-0.55387	0.383324	-0.33501	0.437556	-0.88564	-0.77726	-0.57246	-0.0444	1.39283	0.540645		-0.71612	-0.21687	0.839932	-0.3201	-0.82085	-0.578	-1.01243	-1.05911	0.092428	-0.3471	-0.57667	0.170914	-0.23688	-0.44583	-0.39114	-0.4689	-0.22762	0.262606	1.54903	0.437747		0.364261	-0.31557	-0.59267	-0.39102	0.029925	-0.76685	0.613469
396	-0.64604	-0.47113	1.56744	-1.091	-0.56724	-0.57905	-1.54402	-0.43372	0.454975	0.123292	-0.94982	0.016909	-0.39349	0.079887	-0.62873	-0.83782	-0.47167	0.073235	0.985834	0.527033		-0.69146	-0.49006	1.13195	-0.61621	-0.62767	-0.31163	-0.99072	-0.64973	0.62149	-0.33691	-0.48492	-0.20618	-0.44584	-0.44754	-0.03222	-0.39585	-0.02975	-0.06216	1.72519	0.287273		0.375621	-0.08911	-0.53593	-0.25134	-0.15269	-1.15906	0.634228
397	-0.20406	-0.44246	1.25879	-0.72274	-0.4964	-0.57905	-1.31638	-0.37989	0.29458	-0.10974	-1.18762	-0.14318	-0.23085	0.303392	-0.68345	-1.00488	-0.65974	-0.23516	0.497884	0.86145		-0.50278	-0.46012	0.959803	-0.76155	-0.71098	-0.41922	-0.63556	-0.71341	0.438361	-0.35498	-0.51895	-0.29934	-0.49379	-0.25634	-0.42454	-0.36458	-0.0964	-0.18569	1.62964	0.044606		0.350977	-0.25582	-0.80955	-0.18601	-0.81411	-1.24642	0.595818
398	-0.30448	-0.01981	1.17514	-0.75635	-0.41665	-0.61754	-1.21851	-0.32925	0.297326	-0.7034	-1.07433	-0.33569	-0.5965	0.075124	-0.45945	-0.48247	-0.75924	0.144993	-0.24513	0.651607		-0.84371	0.230665	0.741839	-0.8787	-0.78027	-0.37583	-0.69555	-0.761	0.452822	-0.69602	-0.81181	-0.55566	-0.4983	-0.51284	-0.30558	-0.09966	-0.09818	0.363276	0.047562	-0.00022		0.071453	-0.04179	-0.67698	0.269697	-0.85212	-1.21843	0.336786
399	-0.39255	0.093377	0.738446	-0.70552	-0.13173	-0.75432	-0.99484	0.337014	0.353338	-1.04077	-1.19394	-0.79853	-0.76708	0.228636	-0.58799	-0.4928	-0.58171	-0.0206	-0.75481	0.062059		-0.95964	0.510257	0.420895	-1.08148	-0.98015	-0.64396	-0.81234	-0.23877	0.798401	-0.7226	-0.42706	-0.537	-0.81105	-0.16053	0.153724	0.088362	0.054377	0.169882	-0.22206	0.042824		-0.47664	0.031377	-0.45254	0.283366	-0.79298	-0.9336	0.058912
400	-0.40542	0.179418	0.130899	-0.85321	-0.22763	-0.58832	-0.74403	0.380634	-0.23183	-0.90444	-1.08181	-0.77843	-0.96208	0.00884	-0.35469	-0.61647	-0.93396	-0.02558	-0.60045	-0.28308		-0.51205	0.487802	0.57873	-1.26737	-0.70235	-0.66988	-0.4871	-0.55645	0.313135	-0.533	-0.35159	-0.32712	-0.87474	-0.41183	0.283912	0.340663	-0.26278	0.367487	-0.59602	-0.19801		-0.88367	0.041718	-0.43567	-0.30423	-0.68619	-0.45854	-0.27349
401	-0.70264	0.683722	-0.42665	-0.95013	-0.23647	-0.53237	-0.57495	0.336612	-0.31777	-1.26522	-1.01236	-0.70922	-0.66017	0.201831	-0.34792	-0.33232	-1.16788	-0.16204	-0.29698	-0.17996		-0.3905	0.637022	-0.20778	-1.56341	-0.90908	-0.8194	-0.2121	-0.49794	-0.18216	-0.70679	-0.36835	-0.15096	-0.85531	-0.54143	-0.18037	0.357405	-0.24088	0.187788	-0.69028	0.113126		-0.88355	-0.05691	-0.6593	-0.50922	-0.58204	-0.33138	-0.48075
402	-1.26247	0.848797	-0.3416	-0.9929	-0.26485	-0.52731	-0.35089	0.117383	-0.22258	-0.97629	-0.79343	-0.38134	-0.61377	-0.23047	-0.19441	-0.11571	-1.11856	-0.15382	0.171398	-0.19407		-0.62142	0.978062	-0.83104	-1.45011	-0.85168	-0.78495	-0.60954	-0.55582	0.094815	-0.56466	-0.42996	0.043539	-1.02493	-0.65712	-0.0065	0.429527	-0.30691	0.155457	-0.85174	0.498744		-0.94625	-0.05043	-0.3005	-0.70099	-0.5139	-0.08545	-0.50001
403	-1.37474	0.300669	-0.33159	-0.92948	0.059326	-0.1697	-0.24682	0.341144	-0.06168	-0.70273	-0.84601	0.170399	-0.18905	-0.46813	-0.33812	-0.18731	-1.28355	-0.58828	0.019544	-0.01425		-0.52259	0.699487	-0.80776	-1.09423	-0.32674	-0.53601	-0.9208	-0.20606	0.202151	-0.55491	-0.35833	0.638695	-0.93803	-0.6811	-0.2771	0.20395	-0.17006	-0.5923	-0.82867	0.498207		-0.73732	-0.05692	-0.57258	-1.16644	-0.56779	-0.0493	-0.65297
404	-1.19869	0.068339	-0.35443	-0.9721	-0.1244	-0.265	-0.47056	0.108652	0.052322	-0.52427	-0.69142	0.301467	-0.12169	-0.77111	-0.26353	-0.16286	-0.91288	-0.20399	0.249525	0.177834		-0.01706	0.163925	-1.05944	-0.95208	-0.32731	-0.01742	-0.92271	-0.5413	-0.04152	-0.86715	-0.77361	0.56766	-1.17206	-0.95703	-0.66422	0.323499	-0.05537	-0.43021	-0.80412	0.306856		-0.56327	-0.28799	-0.37041	-0.50146	-0.24743	0.192924	-0.40622
405	-1.37377	0.19439	-0.46725	-0.68584	-0.26512	-0.14768	-0.40624	0.300125	0.671189	-0.61693	-1.01092	0.236734	-0.09534	-0.87959	-0.17198	0.009537	-0.90261	-0.03214	0.275835	0.37247		-0.33946	0.453649	-0.91267	-0.75017	-0.28334	0.908055	-1.08983	-0.14136	-0.05778	-0.86924	-0.83995	0.672921	-0.62126	-0.70506	-0.70012	-0.12933	0.054371	-0.48745	-0.61287	0.071785		-0.42978	0.022037	-0.45655	-0.25125	-0.18433	-0.03145	0.011068
406	-1.19713	-9.2e-05	-0.40737	-0.62727	-0.54646	-0.10605	-0.19923	0.213278	1.14139	-0.55105	-0.74219	0.424982	-0.14234	-1.03847	-0.1756	-0.05537	-0.56989	-0.15881	0.007499	0.135361		-0.09518	0.170889	-0.59882	-0.47879	-0.4686	0.914685	-1.07717	-0.30622	0.744723	-0.69883	-0.83145	0.856355	-0.18944	-0.78844	-0.20392	-0.20002	0.054117	-0.12312	-0.51293	-0.2331		-0.33084	1.08751	-0.02779	0.310366	0.048277	-0.06621	0.846709
407	-0.87919	0.291938	0.216692	-0.56341	-0.4788	-0.18053	-0.44792	0.449006	1.44538	-0.55026	-0.83403	0.572153	0.522157	-0.97931	-0.51798	-0.19539	-0.31212	0.054983	-0.22472	0.069472		0.017839	-0.11621	0.415194	-0.41648	0.004682	0.800844	-0.90292	0.514619	0.460943	-0.74698	-0.93284	1.12612	1.04832	-0.95131	-0.10382	-0.35204	-0.30918	-0.04703	-0.34568	-0.18562		-0.42073	1.13201	0.395151	0.828518	0.243388	-0.46554	0.722506
408	-0.40575	0.323561	0.198228	-0.48069	-0.80932	-0.1403	-0.52828	0.811025	1.33014	-0.7644	-0.85908	-0.00732	0.489122	-0.87263	-0.20928	-0.16429	0.074222	-0.0794	-0.14977	0.175768		-0.13581	-0.45358	0.914453	-0.70315	-0.26908	0.736242	-0.65952	1.21176	0.34024	-0.6883	-0.98761	0.931397	1.41428	-0.96508	-0.05222	-0.53852	-0.23756	0.054002	-0.14624	-0.2197		-0.35119	0.850753	0.531964	1.09949	0.2763	-0.70329	1.17406
409	-0.7346	0.204328	0.29405	-0.24487	-0.7023	-0.04751	-0.53757	1.03242	1.04318	-0.34302	-0.78227	0.083647	0.176034	-0.80372	-0.05696	-0.45407	0.103238	-0.47438	-0.02518	0.481049		-0.43638	-0.34695	1.26106	-0.83272	-0.33123	0.376602	-0.45415	2.00006	0.279425	-0.10949	-0.49584	0.943487	1.67759	-0.97705	-0.06505	-0.66324	-0.21674	0.054536	-0.14035	0.460795		-0.32274	0.785652	0.227725	0.664976	0.362715	-0.68388	0.959598
410	-0.45245	0.247371	0.65303	-0.1858	-0.62085	-0.32759	-0.46565	1.19129	0.711845	-0.33757	-0.60575	0.646845	0.460886	-1.01977	-0.34708	-0.37468	0.504222	-0.14597	0.14003	0.653522		-0.18568	-0.3789	1.00145	-0.60184	-0.10283	-0.59877	-0.26459	1.9659	0.278206	-0.37002	-0.36218	0.732425	1.45535	-1.06428	-0.29727	-0.39176	-0.06907	0.268149	0.001806	0.552248		-0.3282	0.465287	0.181914	0.423729	0.280318	-0.56445	0.591191
411	-0.40976	-0.14695	0.690352	-0.11655	-0.43983	-0.68474	-0.54262	1.04714	0.107443	-0.21371	-0.69927	0.250608	0.467259	-0.94695	-0.30707	-0.35874	0.290049	-0.02958	0.465983	0.391926		-0.14706	-0.28729	1.05533	-0.7343	-0.01084	-0.44337	-0.28198	1.97751	-0.37648	-0.31164	-0.55437	0.673364	1.33475	-0.72558	-0.38595	-0.60919	-0.19846	0.187019	0.05615	0.669817		-0.50992	-0.87953	0.101708	-0.1281	0.035288	0.015038	-0.12749
412	-0.40519	-0.45944	-0.16124	0.166886	-0.56974	-0.71643	-0.1962	0.662507	-0.55313	-0.17409	-0.5384	-0.10504	-0.20706	-0.44981	-0.16009	-0.25405	0.248962	0.034602	0.582135	0.251677		-0.3869	-0.14422	0.100549	0.303892	-0.08615	-0.29427	-0.27796	1.40357	-0.26103	-0.44912	-0.46426	-0.12882	0.096798	-0.77377	-0.13615	-0.59014	0.04251	-0.10478	0.192062	0.29067		-0.47592	-0.75487	-0.64018	-0.38823	0.122874	0.496132	-0.33191
413	-0.68995	-0.41751	-0.24972	0.256533	-0.48371	-0.91702	-0.16315	-0.02866	-0.76264	-0.13088	-0.62866	-0.25244	-0.31411	0.089405	-0.47202	-0.08142	-0.20266	0.285205	0.262813	0.104324		-0.099	0.246933	-0.44292	0.904615	-0.05546	-0.29617	-0.39713	0.624553	-0.20408	-0.17967	-0.18827	-0.372	-0.12884	-0.64157	-0.3852	-0.16683	-0.40287	0.139503	0.074748	-0.02965		-0.1699	-0.47096	-0.53279	-0.80575	-0.19376	0.701915	-0.67068
414	-0.47165	-0.12682	0.267834	0.645784	-0.44324	-0.77829	-0.24752	-0.16577	-0.50445	-0.41702	-0.44686	-0.39156	0.011879	0.208607	-0.62391	0.172177	-0.6791	0.352185	0.002501	-0.57082		0.067415	0.776811	-0.21477	1.34817	0.285061	-0.11612	-0.45138	0.215191	-0.13953	-0.75785	-0.38183	-0.31801	-0.17068	-0.56022	-0.13106	0.027602	-0.69925	-0.07281	-0.27816	-0.9167		-0.34244	-0.33182	-0.4191	-0.65862	-0.38742	0.442453	-0.35227
415	-0.31969	-0.12891	0.201558	0.536672	-0.15269	-1.47819	-0.65474	-0.3613	-1.17603	-0.24421	-0.55899	-0.71444	-0.2382	0.227198	-0.40959	0.030389	-0.75793	-0.13051	-0.15196	-0.79366		-0.15269	0.581169	0.540483	1.24457	0.081592	0.295271	-0.53264	0.314499	-0.20696	-0.17674	-0.39542	-0.2122	0.163082	-0.47664	-0.18535	-0.45516	-0.86068	-0.22037	-0.38617	-0.83126		-0.45253	-0.33182	-0.70589	-0.34363	-0.38742	0.341006	-0.42064
416	-0.14116	0.047111	0.085342	0.198664	-0.27618	-1.30768	-0.59934	-0.16196	-1.48892	-0.09136	-0.22178	-0.85187	-0.45601	0.193953	-0.6651	-0.65462	-0.54964	-0.17459	-0.68548	-0.60918		-0.48328	0.581169	0.540483	1.25587	0.120472	0.284145	-0.62116	0.314499	-0.20696	-0.10212	-0.45118	-0.64248	-0.04402	-0.47664	-0.76888	-0.27491	-0.78328	-0.17036	-0.44936	-1.13161		-0.29822	-0.25774	-0.93006	-0.40574	-0.11391	-0.18775	-0.19007
417	0.099461	0.116198	0.300315	-0.27777	-0.20254	-1.50048	-0.88414	0.168008	-0.90458	-0.35819	-0.17524	-1.30745	-0.48561	0.194066	-0.47912	-0.67767	-0.56801	0.027519	-0.7597	-0.89554		0.188177	0.881274	0.715924	0.631875	-0.4631	-0.05948	-0.3909	0.13227	-0.41792	0.149728	-0.38681	-0.73228	0.152396	-0.11121	-1.42697	0.006411	-0.76579	-0.17573	-0.4615	-1.48541		0.088057	-0.59117	-0.80474	-0.61311	-0.05735	-0.37387	0.16224
418	0.241148	-0.07204	0.390926	-0.4946	-0.35377	-1.47457	-0.75577	0.078181	-0.8299	-0.0227	-0.14361	-1.48588	-0.56094	-0.63204	-0.29835	-1.15032	-0.33126	0.108099	-0.81591	-0.85485		0.006476	0.541954	0.73395	0.139816	-0.42857	-0.09917	-0.11734	-0.10685	-0.39758	0.16933	-0.44124	-0.86978	-0.08349	-0.08138	-1.24341	-0.28983	-0.58876	-0.57069	-0.82741	-0.92364		-0.42808	0.43314	-0.46901	-0.53481	0.141348	-0.14803	0.451228
419	0.34132	-0.4002	-0.31862	-0.85725	-0.46913	-1.44893	-0.51318	-0.13575	-0.89451	-0.22215	-0.10417	-1.24915	-0.47712	-0.46052	-0.25719	-1.35131	-0.07182	0.383504	-0.6851	-0.44932		-0.13473	0.134602	0.614754	0.095151	-0.87698	0.101626	-0.10579	-0.41056	-0.45064	0.468294	-0.42434	-0.94811	-0.1332	-0.02474	-1.59874	-0.31805	-0.74261	-0.17307	-0.65286	-0.4669		-0.45989	1.55613	-0.16888	-1.04206	0.238148	-0.18992	0.267047
420	0.169521	-0.84703	-0.2073	-1.12495	-0.68006	-0.56288	-0.1776	-0.2412	-0.32877	0.061317	-0.09103	-1.22846	0.073283	-0.36079	-0.39133	-1.38919	-0.13073	0.616451	-0.38207	-0.22953		0.28322	-0.07042	-0.04278	-0.10193	-0.94826	0.06804	-0.45617	-0.84472	-0.56738	0.430602	-0.5741	-0.95766	-0.42067	-0.10388	-1.38554	-0.34117	-0.58944	-0.47965	-0.74689	0.129938		-0.17892	2.21189	-0.10617	-1.0716	-0.07619	-0.26482	0.186453
421	-0.11254	-0.76637	-0.20251	-0.88429	-0.65651	-0.12697	-0.14746	-0.2556	0.162984	0.124836	-0.39196	-0.69851	0.104278	-0.44334	-0.10083	-1.2377	-0.19943	0.686707	-0.16064	0.562193		0.206284	-0.10919	0.119056	0.075487	-0.97523	0.550182	-0.63713	-0.863	-0.50558	0.527619	-0.36709	-0.51212	-0.16783	0.191517	-0.60486	-0.63442	-0.86927	-0.81828	-0.52794	1.17408		-0.10489	2.94806	0.220225	-0.9539	-0.19666	-0.36329	0.016167
422	-0.19702	-0.84556	-0.29406	-0.5488	-0.4021	0.164228	-0.07011	-0.51515	0.248719	0.642277	-0.20438	-0.19358	-0.39944	-1.1052	-0.03009	-1.24347	-0.20019	0.358492	-0.13052	0.692284		-0.36082	-0.34937	0.329898	-0.07979	-0.52499	0.970267	-0.76801	-0.77696	-0.09478	0.904368	-0.27402	-0.01297	-0.34886	0.083191	-0.41029	-1.00864	-0.77113	-0.57475	-0.4969	1.40757		-0.57176	2.97942	0.735322	-0.67641	0.172614	-0.72362	0.052724
423	-0.07621	-0.95051	-0.62411	-0.34814	0.149055	0.149594	-0.07261	-0.19898	0.348975	0.236908	0.099768	-0.42337	-0.36297	-0.67937	-0.00964	-1.12741	-0.48975	0.138809	-0.03309	0.549683		-0.05625	-0.64953	-0.109	0.047094	-0.80952	0.893846	-0.96858	-1.00684	-0.59248	0.474921	-0.57573	-0.08589	-0.19077	-0.15651	-0.3046	-1.2467	-1.07135	-0.48009	-0.39794	1.2131		-0.48839	1.6583	0.35992	-0.86571	0.054847	-1.19113	-0.05889
424	-0.29415	-0.76514	-0.52096	-0.44199	0.255708	0.125317	-0.23561	0.527569	0.493349	0.544196	-0.11321	-0.59268	-0.43564	-0.88722	0.31041	-1.19199	-0.11291	-0.12399	-0.20704	0.490251		-0.13572	-0.41968	-0.47372	-0.08187	-0.66711	0.631173	-0.77872	-0.31764	-0.14698	1.10467	-0.57802	-0.04578	-0.20166	0.059887	0.185005	-1.39505	-0.74441	-0.87766	-0.32612	1.46421		-0.2222	0.42931	-0.29026	-0.74826	0.036604	-1.09467	-0.61389
425	-0.34999	-0.50088	1.1194	-0.46323	0.464072	0.16001	-0.28467	0.488572	0.784505	1.01324	0.736168	-0.63344	-0.33002	-0.75468	0.087202	-0.83042	0.042885	-0.51045	-0.3351	0.415184		-0.3682	-0.05557	0.364328	-0.21756	-0.52249	0.441647	-0.34841	-0.41788	0.59068	1.03203	0.242506	0.085976	-0.28505	0.012329	0.085654	-1.04331	-0.68549	-1.05402	-0.21964	1.05214		-0.28735	-0.31504	0.051246	-0.96737	0.200737	-1.31288	-0.42407
426	-0.4218	-0.44959	1.60138	-0.67947	0.298552	-0.14263	-0.51147	0.200458	0.88737	0.997484	0.889862	-1.10388	-0.27193	-0.92657	-0.18288	-0.26485	0.032485	-0.52861	-0.44562	-0.52243		-0.28449	0.100151	0.441167	-0.53129	-0.55549	-0.14509	-0.36251	-0.45797	0.836744	1.05706	0.098002	-0.06738	-0.26641	-0.16784	-0.49266	-0.77023	-0.81485	-1.09447	-0.37981	0.019528		-0.39161	-0.89528	-0.12245	-0.99043	0.212969	-1.00377	-0.4905
427	-0.43656	-0.34115	1.64217	-1.02498	-0.12796	-0.01878	-0.76623	0.674208	0.697661	0.734179	0.762699	-1.06775	0.150862	-0.73182	-0.44284	-0.38772	-0.19404	-0.496	-0.58853	-0.33072		-0.41578	0.121315	0.204207	-0.91787	-0.83158	-0.30767	-0.51021	-0.29846	0.731888	0.374416	-0.13577	0.056973	-0.17502	-0.01672	-0.15003	-0.47376	-0.92196	-1.05568	-0.44699	0.091942		-0.3553	-0.74846	-0.65026	-1.33113	-0.28566	-0.66206	-0.80312
428	-0.83026	-0.37832	1.6883	-1.21263	-0.47482	0.057382	-0.82681	0.563202	0.795696	1.12955	0.947285	-0.15593	0.199962	-0.93152	-0.61261	-0.1842	0.172769	-0.66079	-0.01435	-0.20558		-0.53865	0.45664	1.03672	-1.11641	-0.4427	-0.48183	-0.55604	0.326105	0.944125	0.562256	0.377442	0.386723	-0.09722	0.23473	-0.32788	0.164267	-0.47195	-1.21736	-0.1699	0.1166		-0.17499	-0.40731	-0.43463	-0.94192	0.072114	-0.46622	-0.9677
429	-0.6666	-0.27346	1.97326	-1.08234	-0.51048	0.069876	-0.57576	-0.19171	0.724749	0.776582	1.02917	0.002126	0.235279	-0.69221	-0.91179	0.032734	-0.55947	-0.673	-0.0268	-0.2363		-0.30136	0.278049	1.17379	-1.45573	-0.67101	-0.58797	-0.80762	-0.40426	0.831177	-0.30295	0.292328	0.373768	-0.18856	-0.011	-0.37943	0.06595	-0.17656	-1.03688	-0.3691	-0.39413		-0.22767	-0.4245	0.051337	-0.68601	-0.05135	-0.46777	-0.77781
430	-0.29905	-0.07204	0.365046	-0.91712	-0.9317	-0.17474	-0.63012	0.059879	0.36101	0.36517	-0.04761	-0.03007	-0.13128	-0.70787	-0.3491	-0.48898	-0.97335	-0.52806	0.172468	-0.39832		0.105223	0.118964	0.585855	-1.16992	-0.63714	-0.55232	-0.91008	-0.13342	0.210257	-0.11543	-0.37845	0.149709	-0.38912	0.227047	-0.30593	-0.02827	-0.29661	-0.8017	-0.38155	-0.5906		-0.34464	-0.43311	-0.32582	-0.51088	-0.13292	-0.41752	-1.15692
431	-0.06845	-0.07837	-0.0133	-0.87997	-0.42078	-0.1294	-0.31721	0.177783	-0.19162	-0.0621	-0.39016	0.587389	-0.12718	-0.21375	-4.6e-05	-0.52104	-0.97056	-0.53607	0.400902	0.238809		-0.1911	0.002005	0.347176	-1.05939	-0.38481	-0.4366	-0.34873	0.191397	-0.09761	-0.05811	-0.14763	0.356169	-0.57829	0.095998	0.338616	-0.24182	0.08069	-0.47261	-0.57618	-0.51208		-0.54173	-0.56682	-0.03654	-0.3609	-0.21435	-0.49683	-1.12154
432	-0.27947	-0.00503	-0.07248	-0.88106	-0.29433	0.070254	0.02254	-0.03543	-0.33975	-0.20261	-0.57638	0.384641	-0.02899	0.030881	-0.01426	-0.33404	-0.72978	-0.57453	0.532189	0.33636		0.381757	-0.21617	0.279307	-0.79106	-0.10762	-0.30334	-0.19019	0.128078	-0.36896	0.209506	0.242491	-0.02444	-0.56842	0.007389	0.483276	-0.21701	0.075426	-0.46306	-0.76201	-0.46419		-0.36016	-0.20385	0.309606	-0.04668	-0.32154	-0.70563	-0.91079
433	-0.25735	0.175878	0.417573	-0.59996	-0.25871	0.126059	0.256756	-0.56325	-0.96274	-0.31736	-0.91631	-0.05234	0.10745	0.365038	0.030322	-0.29111	-1.05357	-0.62166	-0.04246	0.073601		0.381757	-0.0832	0.078694	-0.53734	-0.43063	-0.24088	0.0444	-0.02748	-0.33588	0.405298	0.43422	-0.39513	-0.13989	0.007389	0.965764	-0.53811	-0.11785	-0.48475	-0.66722	-0.54274		-0.62577	-0.18738	0.13848	-0.28299	-0.73743	-0.43396	-0.87889
434	-0.60392	-0.09175	1.00954	-0.5087	-0.19708	0.426143	0.428866	-0.67827	-0.9378	-0.07223	-0.94019	-0.40011	0.125585	0.318171	0.255985	-0.83139	-0.31058	-0.85364	0.123124	-0.22077		0.042113	-0.04624	0.392195	-0.55924	-0.44341	-0.34613	0.162857	-0.02071	-0.69934	0.745014	0.440108	-0.30952	0.389411	0.09477	0.820672	-0.5415	-0.47839	-0.47147	-0.68494	-0.71285		-0.73338	-0.17172	-0.04691	-0.19757	-0.61794	-0.3407	-0.55725
435	-1.04841	-0.48038	1.17143	-0.67693	0.033132	0.556407	0.236407	-1.07347	-0.88085	-0.33433	-0.65074	-0.12263	-0.01595	0.296598	0.050645	-0.54861	-0.00476	-0.88393	-0.18575	-0.59043		-0.25813	-0.04624	0.442095	-0.51227	-0.79432	-0.37484	0.179321	0.010823	-0.9474	0.17	0.202036	0.102819	0.317648	-0.22682	0.675138	-0.75962	-0.78049	-0.27954	-0.57212	-0.71476		-0.50323	0.037565	0.650554	0.222471	-0.38616	-0.12358	-0.25301
436	-1.04841	-0.5154	0.864121	-1.05625	-0.19345	0.583053	0.041046	-1.37263	-0.5088	-0.37443	-0.5756	-0.38622	0.061837	-0.04879	-0.22685	-0.61535	0.016543	-1.73527	-0.13279	-1.00821		-0.07705	-0.19337	0.222903	-0.61738	-0.81308	-0.58523	-0.22985	-0.55386	-1.25127	-0.13414	0.007015	0.256852	0.144564	-0.27356	0.272099	-0.59807	-0.79047	-0.84816	-0.18373	-0.69067		-0.12822	-0.07223	0.407646	0.061648	-0.50498	-0.12624	-0.04279
437	-0.86095	-0.5154	0.840063	-1.05935	-0.09136	0.33655	-0.30101	-1.61006	-0.57414	-0.39881	-0.64703	-0.3462	-0.76613	-0.1536	-0.19619	-0.7337	-0.00815	-1.5715	-0.23764	-0.92152		-0.42306	-0.05629	0.312658	-0.678	-0.99452	-0.63237	-0.39324	-0.55386	-1.10654	-0.13414	-0.32566	0.441667	0.37552	-0.22191	-0.15974	-0.57426	-0.75501	-0.66404	0.085597	-0.87284		-0.26231	-0.35675	0.148314	-0.09084	-0.72696	0.052187	-0.06094
438	-0.52878	-0.58852	0.322401	-1.17857	-0.13464	0.278763	-0.29288	-1.27388	-0.37607	-0.2713	-0.51485	-0.25387	-0.82912	-0.2203	-0.1308	-0.68052	0.132363	-1.24875	0.179249	-0.61459		-0.5675	-0.10296	0.101628	-0.94854	-0.86039	-0.68941	-0.53181	-0.49809	-1.06965	-0.041	-0.79152	0.405866	-0.04436	-0.06152	-0.67151	-0.70623	-0.68392	-0.38866	0.267337	-1.14712		-0.1206	-0.58065	0.134032	0.035881	0.014933	-0.02359	-0.12163
439	-0.40003	-0.4648	-0.62962	-1.78527	-0.13464	0.211865	-0.6189	-1.22568	-0.00755	-0.44828	-0.83732	0.13528	-0.85441	-0.70808	-0.39334	-0.40328	-0.43775	-1.53021	-0.00038	-0.57749		-0.93505	-0.29154	-0.31306	-0.65562	-0.41216	-0.60699	-0.52959	-0.46213	-0.57797	-0.07154	-0.6494	0.364161	-0.77617	0.171494	-1.03105	-0.31216	-0.55381	-0.32686	0.24463	-0.94891		0.127183	-0.75237	0.27199	-0.17378	-0.03893	0.053388	0.074669
440	-0.39431	-0.3588	-0.87845	-1.92412	-0.19658	0.64715	-0.6528	-1.13132	0.171328	-0.81697	-0.82232	0.119981	-1.31233	-0.23581	-0.67468	-0.56877	-0.41392	-1.25958	-0.55631	-0.15016		-1.49621	-0.30747	-0.27723	-0.97725	-0.2956	-0.69069	-0.45907	-0.76773	-0.30996	-0.16906	-0.3535	0.950629	-0.59311	0.484108	-0.86529	-0.32538	-0.33496	-0.64174	0.037236	-0.87926		-0.01079	-0.96096	-0.16089	-0.36999	-0.10814	0.109384	0.086138
441	-0.4825	-0.53529	-0.72792	-1.60298	-0.32736	0.391927	-0.65124	-0.87841	0.03652	-0.63153	-0.87946	-0.27899	-1.26476	0.233422	-0.51512	-0.59678	-0.6281	-0.40725	-0.99409	-0.33221		-1.64462	-0.09824	0.079278	-0.89056	-0.75362	-0.34753	-0.44387	-0.51672	-0.1572	-0.12728	-0.35753	1.21092	0.059351	0.800778	-0.89096	-0.14226	-0.81759	-0.01211	-0.22683	-0.68735		-0.3467	-0.59599	-0.31377	0.137183	-0.00959	-0.10168	-0.06644
442	-0.64715	-0.17063	-0.70814	-1.41836	0.329164	-0.26337	-0.2391	-0.61951	-0.07447	-0.66169	-0.58827	-0.03498	-0.29623	0.746845	-0.3459	-0.61023	-0.89049	-0.68688	-0.68005	-0.5134		-1.62804	0.209677	0.059403	-0.92076	-0.0519	-0.68634	-0.31964	0.014838	-0.07974	-0.34895	-0.29698	1.34435	0.126586	0.518686	-1.00336	-0.29662	-0.85616	-0.29089	0.074151	-0.53627		-0.69767	-0.57978	-0.26107	0.166112	0.295026	-0.36466	-0.35683
443	-0.7566	-0.35958	-0.65169	-1.24047	0.082617	-0.1339	-0.59407	-0.09586	0.239516	-0.60902	-0.46171	0.162228	-0.69623	0.445899	-0.63015	-0.66347	-1.0185	-0.99446	-0.79884	-0.46652		-1.54312	0.011625	0.399893	-0.4702	-0.42485	-0.45293	-0.20434	0.095186	0.234181	-0.25672	-0.32838	1.59694	-0.1649	0.169329	-0.85199	-0.114	-0.95115	-0.49742	-0.31767	-0.3346		-0.47539	-0.37125	-0.11674	0.386122	-0.1333	-0.28706	0.06384
444	-0.65723	-0.24238	-0.3766	-0.78578	0.051319	-0.34467	-0.54755	0.15492	-0.20661	-0.46501	-0.14587	-0.00691	-0.75005	0.763092	-0.79661	-0.58146	-1.14423	-0.49851	-0.55984	-0.46014		-1.0092	0.36176	1.00499	-0.41346	-0.56387	-0.28231	-0.01734	0.433897	-0.13371	-0.36444	-0.61828	1.47955	0.270588	-0.30742	-0.78588	-0.2628	-1.25834	-0.5973	-0.0553	-0.29809		-0.62506	0.47552	-0.39636	0.554505	-0.05954	-0.30624	-0.42802
445	-0.41475	-0.34483	-0.49514	-0.62354	-0.37269	-0.57677	-0.28411	0.276617	0.016168	-0.2852	-0.07173	-0.24771	-0.76955	0.262918	-0.57754	-0.49637	-1.3192	-0.56608	-0.36435	-0.53523		-0.56034	0.361954	0.921453	-0.12326	-0.65441	0.367427	-0.01771	0.542042	0.204013	0.026092	-0.49808	0.772431	0.130406	-0.49756	-0.94037	-0.14463	-1.24136	-0.13946	0.039279	-0.26659		-0.81809	0.079185	-0.29925	0.466851	0.193184	-0.45919	-0.48327
446	-0.45556	-0.69364	-0.41082	-1.05874	-0.26129	-0.51669	-0.01114	0.291709	-0.11635	-0.34185	0.259502	0.179461	-0.86898	-0.16316	-0.75977	-0.46959	-1.19911	-0.72934	0.02048	-0.45134		-0.16567	0.45693	0.620711	-0.02218	-0.22061	0.279706	-0.02355	0.442791	0.059254	0.217321	-0.46489	0.202765	-0.16369	-0.99891	-1.17478	-0.39227	-0.79426	-0.423	-0.07162	-0.82538		-0.46241	-0.01393	-0.12128	0.189726	0.321966	-0.51909	-0.63311
447	-0.25131	-1.21898	-0.56315	-1.00311	-0.91322	-0.29351	-0.10982	0.161056	0.102432	-0.07651	0.347365	-0.40081	-1.289	-0.84918	-0.77586	-0.37557	-0.88602	-0.67471	-0.27467	-0.60595		-0.01715	-0.21881	0.286727	0.181047	-0.76338	0.64517	0.584484	-0.26632	0.011243	0.503979	-0.3399	-0.18485	-0.32645	-0.72657	-0.58968	-0.37735	-0.92025	-0.4767	-0.75901	-0.88945		0.128211	0.544188	-0.20839	0.378468	0.281937	-0.21495	-0.45104
448	-0.01429	-0.95105	-0.34772	-1.00317	-0.64389	-0.40129	0.159514	-0.55899	0.15304	-0.23211	0.205115	-0.30174	-1.33184	-0.26075	-0.34321	-0.70317	-0.7775	-0.60215	-0.31125	-0.93986		-0.19367	-0.31434	-0.21814	-0.07739	-0.36717	0.597008	0.679075	-0.55918	-0.21513	0.307313	0.142393	0.430439	-0.15077	-0.38157	-0.68235	-0.67722	-1.18655	-0.53588	-0.36996	-1.03843		-0.26132	0.436779	-0.37234	-0.22351	0.225783	-0.43639	-0.70578
449	-0.08891	-1.27163	-0.71161	-1.27786	-0.78806	-0.38398	-0.02653	-0.52062	0.220998	-0.14861	0.157895	0.671786	-1.44336	-0.22083	0.40904	-0.7197	-0.70145	-0.45423	-0.3523	-1.12538		0.125554	-0.90431	-0.70983	-0.46039	-0.52407	0.30173	0.692844	-0.42816	-0.10777	0.812745	0.15987	1.13645	-0.27181	0.06752	-0.34603	-0.81889	-0.97132	-0.71031	-0.25727	-0.99007		0.036327	-0.02953	-0.04822	-0.64518	0.014421	-0.75204	-0.3423
450	-0.08214	-1.1184	-0.88555	-0.6337	0.071884	-0.4175	0.018633	-0.35801	0.003738	-0.06298	-0.04789	1.02583	-0.91195	0.029578	0.566418	-0.67119	-0.85653	-0.5461	-0.05171	-0.68846		0.010616	-0.92021	-1.0765	0.686787	-0.3449	-0.3302	0.903472	-0.14182	-0.46006	1.28433	-0.01816	0.776616	-0.23729	0.899956	-0.42356	-0.78299	-0.992	-0.93424	-0.09967	-0.72891		0.168611	0.345558	-0.43348	-0.88083	-0.57761	-0.81552	-0.25329
451	0.904029	-0.66356	-1.20628	-0.0438	0.351894	-0.37583	-0.37572	-0.04475	-0.04269	0.119056	-0.10061	1.03598	-0.88446	0.367706	0.719481	-0.86584	-0.50803	-0.81516	-0.00082	-0.70875		-0.2325	-1.29096	-1.25814	0.891302	-0.48328	-0.21424	1.19099	-0.02301	-0.39814	1.1081	0.181825	0.641082	-0.45204	1.43457	-0.06454	-0.70839	-0.93078	-0.9277	0.053133	-0.21346		-0.08934	0.400595	-0.42735	-0.75312	-0.80111	-0.71171	0.038913
452	1.40449	-0.65783	-0.91367	-0.3065	0.410334	0.225908	-0.23459	-0.03583	-0.495	-0.2343	-0.33978	1.38398	-0.63132	0.834259	0.300045	-0.80992	0.293333	-0.85723	0.118293	-0.47104		-0.06417	-1.22344	-1.40832	0.594816	-0.62914	-0.36208	0.755985	0.361048	0.028314	0.958067	0.079392	0.754362	-0.53034	1.48255	-0.55265	-0.49987	-0.26496	-1.20135	0.100878	-0.32373		-0.12018	-0.05749	0.2503	-0.72451	-0.6814	-0.76308	0.528884
453	1.2433	-0.40736	-1.22379	-0.36511	0.505641	0.303296	-0.33868	0.351668	-0.469	-0.4819	-0.66221	1.37994	-0.44578	0.575031	0.140106	-0.3219	0.484318	-0.88409	0.035217	-0.21256		0.350931	-0.97404	-1.32779	0.428786	-0.76868	-0.29694	0.691915	0.728315	0.426973	1.3355	-0.25445	0.084804	-0.1992	1.41444	-0.55744	0.080628	0.334743	-0.9372	-0.35147	-0.31878		0.019859	0.004468	0.102017	-0.40785	-0.91069	-0.70641	0.495884
454	1.42312	0.028344	-1.31134	0.10869	0.587593	0.412758	-0.0585	-0.10081	-0.52979	-0.53244	-0.95943	0.327863	-0.63704	0.279486	-0.47788	-0.37815	0.437923	-1.13905	-0.01956	0.229942		0.127273	-0.54562	-1.34001	0.914341	-0.65238	0.278297	0.678228	0.257206	0.55045	0.830063	-0.23867	-1.03409	-0.2532	1.29691	-0.99285	0.165977	0.121579	-0.8001	-0.73471	-0.36116		-0.17294	0.001569	0.688203	-0.27039	-0.63334	-0.64504	0.060392
455	1.25734	-0.00899	-0.81182	-0.59101	0.187636	0.265735	-0.1703	-0.24696	-0.9618	-0.53524	-1.02594	-0.1107	-0.44912	-0.14704	-0.74625	-0.68451	0.767787	-0.61694	-0.25619	-0.16472		0.443922	-0.33034	-1.3041	-0.3682	-0.91792	0.74878	0.081852	0.346838	0.525696	0.261497	0.052044	-0.7803	-0.10585	0.552992	-0.42676	0.553668	0.719779	-0.58953	-1.22845	-0.36077		0.233843	0.226615	1.41249	-0.04647	-0.424	-0.74792	-0.12319
456	0.403899	-0.18466	-0.41863	-1.03738	-0.07781	0.448747	-0.74539	-0.99129	-0.80874	-0.49259	-1.08259	-0.16959	-0.3931	-0.88721	-0.71309	-0.58639	0.601962	-0.4712	-0.607	-0.1822		0.260308	-0.16655	-1.09902	-0.34732	-0.7684	0.558609	-0.88681	0.1198	0.743994	0.419826	-0.23356	-0.82548	0.124845	-0.01072	-0.47515	0.516122	0.693937	-0.43762	-1.42734	-0.57887		0.304823	0.595252	1.42195	-0.47573	-0.49881	-0.56556	-0.55137
457	-0.29252	-0.05313	-0.56907	-0.95923	-0.17165	0.365196	-0.91689	-1.3249	-0.58363	-0.35538	-0.63827	-0.24794	-0.35444	-1.21133	-0.64199	-0.59869	0.047442	-0.65954	-0.70598	0.028133		-0.12839	0.085292	-0.37452	-0.25601	-0.7606	0.859833	-1.03701	-0.1857	0.330023	0.673112	0.152013	-0.69177	0.147473	-0.22732	-0.20999	0.263757	0.386298	-0.32663	-1.11312	-0.35215		0.116389	0.608808	0.789907	-0.98602	-0.52869	-0.51819	-1.09626
458	-0.59304	-0.34194	-0.24027	-1.09285	-0.78181	0.299532	-0.88205	-1.59328	-0.82476	0.014436	-0.41248	-0.68737	-0.3564	-1.32314	-0.81049	-0.70289	-0.27739	-0.32312	-0.95442	-0.11389		-0.34051	0.0138	-0.35892	-0.18472	-0.83305	0.550021	-1.09158	-0.78933	-0.33724	0.498042	0.152013	-0.96608	-0.23921	-0.60708	-0.31489	0.048131	0.220778	-0.28	-0.87794	-0.08461		-0.03264	0.528947	0.831893	-0.75758	-0.36236	-0.49795	-0.82297
459	-1.05262	-0.54387	-0.06883	-1.39955	-0.76715	0.209346	-1.09837	-1.41965	-0.7215	0.370313	-0.22354	-0.05843	-0.56136	-1.15241	-0.78822	-0.59614	-0.45321	-0.10696	-1.20847	-0.5111		-0.82729	0.306699	-0.319	-0.50775	-1.08039	0.263595	-1.43707	-0.79331	-0.40191	0.490984	0.091422	-0.68426	-0.19292	-0.50195	0.219054	0.377539	0.346094	-0.27334	-0.4525	0.033303		0.021385	0.400261	0.232989	-0.82683	-0.57949	-0.76663	-0.55824
460	-0.79698	-0.31382	-0.45366	-1.11306	-1.18663	0.137969	-0.99094	-1.83784	-0.61712	0.551985	-0.67159	0.103241	-1.02882	-0.76325	-0.879	0.375624	-0.48097	-0.42766	-0.73665	-0.5234		-0.91238	0.347445	-0.19075	-0.2483	-0.95564	-0.16353	-0.9772	-1.50252	-0.76284	0.732235	-0.32414	-0.77477	-0.05154	-0.56965	-0.44353	0.265023	-0.12257	-0.71317	-0.21969	0.239284		-0.33631	0.29615	-0.44571	-0.12298	-0.09054	-0.67432	-0.66773
461	-0.97688	0.236636	-0.65472	-0.64123	-1.41923	0.162798	-0.33167	-0.74699	-0.81928	0.310368	-0.65219	-0.27507	-1.09634	-0.45471	-0.57476	0.922015	-0.77401	-0.28269	-0.70068	-0.51676		-0.96412	0.455204	-0.22621	-0.22572	-1.20966	-0.14805	-0.15296	-0.76978	-0.86027	0.36061	-0.04967	-0.77196	-0.12797	-0.51369	-0.65565	0.372527	-0.44805	-0.69404	-0.1315	0.605637		-0.44036	-0.16471	-0.39965	-0.06632	0.206785	-0.85466	-0.39822
462	-0.65806	0.376166	-0.62149	-0.03267	-1.74	-0.24116	-0.12032	-0.67014	-0.88126	0.219861	-0.86824	-0.06019	-1.51283	0.14138	-0.29916	1.05627	-0.79164	-0.11525	-0.3874	-0.8138		-1.09338	0.569219	-0.40018	0.187169	-1.44334	-0.63014	-0.18094	-0.93708	-1.00833	0.075557	-0.37907	-1.09876	-0.31635	0.180459	-0.78761	0.618716	-0.28497	-0.3568	0.203922	0.563605		-0.45643	-0.30536	-0.32108	0.44305	-0.12356	-0.85052	-0.36791
463	-0.53515	0.597588	-0.11795	0.085782	-1.12434	0.429496	-0.52785	-0.5443	-0.81218	-0.14884	-0.81855	1.07289	-1.47205	0.189199	-0.08303	1.02669	-0.55346	-0.08043	0.519925	-0.52959		-0.95514	0.321013	0.367996	0.134874	-1.05438	0.733151	-0.33796	-0.74714	-0.88662	-0.14599	-0.29921	0.359193	-0.35286	0.690522	-0.78551	0.401209	-0.31823	-0.61432	0.643203	0.677211		-0.22661	0.317926	-0.15426	0.823241	-0.17747	-0.04387	-0.68444
464	-0.18341	0.743971	-0.01397	-0.15277	-0.74819	0.672959	-0.62616	-0.68311	-0.77258	-0.5433	-0.54088	1.75217	-1.00763	0.230544	-0.29912	1.09292	-0.41821	0.144397	0.474367	-0.01072		-0.53222	-0.05514	0.509371	0.103243	-0.54828	0.925007	-0.30838	-0.40653	-1.03666	0.114404	-0.04312	1.09822	-0.04862	0.466504	-1.35465	-0.0179	-0.38032	-0.53972	0.589146	0.585709		-0.48014	0.472486	-0.14229	1.22145	-0.13242	0.418534	-0.67233
465	-0.37151	0.517682	0.245061	-0.08457	-0.41237	0.942699	-0.64568	-0.04358	-0.90247	-0.76697	0.057041	1.8094	-0.53511	0.275159	-0.01253	0.29666	-0.40151	0.077914	0.116161	0.033038		-0.69225	-0.43498	0.54006	-0.31141	-0.43336	0.88378	-0.5124	0.096364	-0.63624	0.029167	0.145964	1.4646	-0.24645	0.471919	-0.8286	-0.24356	-0.42486	-0.11208	0.420978	0.02387		-0.81454	0.158179	0.25116	0.553568	-0.44875	0.628821	-0.49566
466	-0.12536	-0.10516	0.780981	0.037333	-0.17943	1.27933	-0.31654	-0.74642	-0.85327	-0.54586	-0.03285	1.87228	-0.66804	0.242556	-0.30953	0.009615	-0.30616	0.756501	0.303219	0.059526		-0.40796	-0.51677	0.868725	-0.27641	-0.0916	1.08654	-0.56481	-0.38168	-0.68106	0.22152	0.205888	1.52468	-0.03777	0.650383	-0.99102	-0.26236	-0.06724	0.354457	0.561091	-0.25446		-0.96617	0.270904	0.496021	0.589245	-0.75613	1.04565	-0.70506
467	-0.28661	-0.22127	0.577337	-0.5858	0.36006	1.93673	-0.84377	-0.56432	-0.92753	-0.70926	-0.45335	1.50464	-0.45335	-0.43398	-0.38151	0.351376	-0.57527	0.37526	0.167361	-0.54193		-0.07484	-0.54464	0.746626	-0.68536	0.302617	1.46968	-0.52049	-0.11539	-0.5166	0.072773	-0.05142	1.53606	0.098384	-0.19191	-0.98308	-0.27506	0.188323	0.005872	0.267968	-0.5399		-0.86754	0.24472	0.209685	0.687162	-0.54755	0.940742	-0.55397
468	-0.44733	-0.19031	0.268556	-0.57063	0.334343	1.04435	-0.40634	-0.48183	-1.10878	-0.73655	-0.06735	0.500375	-0.31856	-0.39487	-0.98716	0.849985	0.111077	0.293737	-0.45122	-0.42115		-0.18004	-0.22494	0.04669	-0.72376	0.226211	0.433431	-0.47314	0.188931	-0.24177	0.129471	0.045891	0.210087	0.274263	-0.6785	-1.02558	0.22485	0.855247	-0.06647	-0.23804	-0.71532		-0.24646	-0.57034	0.174338	0.354194	-0.24087	0.201302	-0.47285
469	-0.7078	-0.41776	0.260441	-0.46488	0.032295	0.378988	-0.09171	-0.05486	-1.25455	-0.86938	-0.37711	-0.91667	-0.51822	-0.18235	-0.84667	0.56237	0.176367	0.062556	-0.20944	-0.37777		-0.27088	0.131479	-0.23809	-0.84449	-0.17822	-0.08945	-0.23943	-0.19235	-0.03528	-0.12386	-0.15796	-0.54739	-0.20733	-0.97903	-0.54737	0.253142	0.890569	-0.05061	-0.6073	-0.87699		0.228246	-0.83453	0.050306	-0.16169	-0.29763	0.0595	-0.3863
470	-0.58742	-0.61513	0.527271	-0.70698	0.378874	0.30404	0.407346	-0.37163	-0.78633	-0.87025	-0.45703	-0.95574	-0.61916	-0.55906	-0.70791	0.72293	0.339312	-0.4341	0.064319	-0.42676		-0.23953	0.448401	0.043095	-0.06631	0.013647	0.046401	0.168973	-0.1424	0.208269	-0.38514	-0.15357	-0.96287	-0.1338	-1.27591	-0.54977	0.071844	0.88733	-0.58026	0.090182	-0.66115		0.223078	-0.43798	-0.16342	-0.32052	-0.16651	-0.01031	-0.09149
471	-0.67092	-0.49458	0.395209	-0.59988	0.110492	0.170894	0.525618	0.410174	-0.54089	-1.14965	-0.19809	-0.61541	-0.41425	-0.35327	-1.05347	0.382969	0.531272	-0.81526	0.011985	-0.64382		-0.15969	0.385301	-0.39378	-0.38551	-0.36903	0.013241	0.190384	0.211039	0.525843	-0.331	-0.42969	-0.62313	-0.45324	-1.55891	-0.34164	0.269481	1.37549	-0.89712	-0.01536	-0.06888		0.492485	-0.58066	-0.31672	-0.3875	-0.19861	-0.63962	-0.22485
472	-0.72756	-0.28796	0.824022	-0.47802	-0.22491	-0.33459	0.480351	0.342244	-0.57786	-0.9095	0.009686	-0.3493	-0.74005	-0.5036	-1.22555	0.058152	0.772808	-0.16532	0.031948	-0.3185		-0.42026	0.448596	-0.3172	-0.3587	-0.4648	-0.24561	0.020638	0.090297	0.312018	-0.05797	-0.43687	-0.17491	-0.63704	-1.4397	-0.27226	0.265476	1.41846	-0.81367	-0.05396	0.542326		0.355177	-0.47069	0.281127	-0.9188	-0.25657	-0.52792	-0.60137
473	-0.51386	-0.46243	0.401583	-0.59871	-0.3698	-0.21051	0.411537	0.206846	-0.439	-0.91559	-0.32022	-0.4236	-0.8068	-0.51934	-0.55962	-0.77595	-0.17025	-0.43773	-0.01506	-0.43738		-0.58166	0.267062	-0.3172	-0.09485	-0.67282	-0.42998	-0.14624	-0.14106	0.38778	-0.33551	-0.58292	-0.14063	-0.58049	-1.4847	-0.06056	-0.1142	0.74598	-0.64629	-0.14185	0.431102		-0.14384	-0.50044	0.196852	-1.13323	-0.47141	-0.65433	-0.32441
474	-0.27758	-0.62176	0.401583	-0.40269	-0.36505	0.142452	0.411537	0.021655	-0.34098	-0.96043	-0.10212	-0.4801	-0.72044	-0.78803	-0.39048	-0.67034	0.028858	-0.44686	-0.2238	-0.89095		-0.64881	0.151246	-0.2137	0.293756	-0.78862	-0.41593	-0.14624	0.118747	0.237365	-0.28107	-0.61157	-0.25882	-0.31357	-1.40768	-0.38367	0.159783	0.882658	-0.7434	0.242137	0.566359		-0.50728	-0.42781	0.313447	-0.81203	-0.39293	-0.62751	-0.63682
475	-0.23936	-0.56683	-0.07201	-0.4631	-0.6587	-0.11521	-0.18634	0.168098	-0.61434	-0.88803	-0.31638	-0.59163	-1.03415	-0.51707	-0.5518	-0.96246	0.086773	0.008885	-0.6719	-0.80357		-0.07313	-0.01022	-0.35225	-0.14128	-1.14699	-0.52196	-0.39085	0.096589	-0.0263	-0.1758	-0.92801	-0.00762	-0.46609	-1.04851	-0.75836	0.368832	1.05202	0.068325	-0.18384	0.56645		-0.12571	-0.51325	1.60199	-0.98267	-0.59364	-0.85036	-1.18722
476	-0.4075	-0.36885	-0.51424	-0.83635	-0.42238	-0.52396	-0.40074	-0.25316	-0.7344	-0.93154	-0.09399	-0.37532	-1.38514	-0.50096	-0.21348	-0.85885	0.0925	-0.0379	-0.279	-0.40602		-0.11539	-0.1621	-0.2978	-0.20908	-0.87643	-0.65653	-0.19636	-0.36968	-0.47479	-0.04295	-0.70929	-0.05864	-0.35533	-0.99731	-0.771	0.363071	0.371451	0.203503	-0.0112	0.045577		-0.04546	-0.39321	1.44926	-0.62484	-0.62802	-0.62317	-1.08804
477	-0.33138	-0.46188	-0.7377	-1.14049	-0.13347	-0.5319	-0.48033	-0.36206	-0.60053	-0.77192	0.056422	-0.62767	-1.21843	-0.24519	0.090471	-0.89932	-0.0323	-0.05699	-0.6912	-0.26292		-0.02446	-0.0351	-0.48942	-0.44117	-0.89018	-0.47877	-0.15547	-0.27293	-0.57815	-0.05044	-0.4183	-0.18425	-0.38417	-0.84167	-0.68947	0.199233	-0.32166	0.484723	0.04744	-0.37612		0.349719	-0.41564	1.3275	-0.4642	-0.57108	-0.82072	-0.84923
478	-0.45012	-0.34992	0.214773	-1.0198	-0.28635	-0.48531	-0.7468	-0.479	-0.59011	-0.33851	-0.07395	-0.25573	-1.10134	-0.31491	-0.25678	-0.84161	0.2555	0.153935	-0.44005	-0.54977		0.516891	0.304403	0.16145	-0.44117	-0.91464	-0.3177	-0.07903	-0.22678	-0.91758	0.067267	-0.44941	0.227593	-0.4174	-0.41843	-0.78403	0.24339	0.157592	0.357249	0.135333	-0.3044		0.019528	-0.20994	1.42052	-0.63505	-0.521	-0.7302	-0.98182
479	-0.34135	-0.29564	0.288305	-1.22259	-0.15777	0.234072	-0.46477	-0.73241	-0.60943	-0.5028	-0.14792	0.408418	-1.00929	-0.05687	-0.33892	-0.78864	0.150563	0.092611	-0.04275	-0.47528		0.948286	0.108242	0.027648	-0.54462	-0.91158	0.569651	0.022979	-0.50985	-0.85145	-0.04594	-0.47967	0.970351	-0.50813	0.065325	-0.5069	0.017643	0.266488	0.360014	-0.07523	-0.34412		0.107767	0.070358	1.29372	-0.40266	-0.67953	-1.03548	-0.78659
480	-0.60645	-0.05871	0.665002	-0.95069	-0.08268	0.119031	-0.13739	-0.91318	-0.77922	-0.43085	0.074615	0.298655	-0.59415	-0.03303	-0.0927	-0.68091	-0.17227	0.276113	-0.01352	-0.75983		0.496971	0.464703	0.017028	-0.63692	-0.8123	0.686939	-0.07837	-0.78963	-1.00041	-0.0086	-0.15965	0.787072	-0.35561	0.236262	-0.01023	0.274532	-0.08578	0.18336	0.028782	-0.34412		0.029237	-0.14389	0.022771	-0.20354	-0.48982	-0.56517	-0.78232
481	-0.69999	-0.29446	0.824127	-0.93527	-0.07346	0.196947	-0.2275	-1.39073	-0.85617	-0.62958	-0.28653	0.03558	-0.26916	-0.29463	-0.33559	-0.66813	-0.17227	0.20155	-0.47903	-0.91746		0.261908	0.703592	0.005715	-0.29447	-0.5863	0.432959	-0.13072	-0.90188	-0.45406	-0.18126	-0.53581	0.560858	-0.35561	0.347858	-0.12058	-0.12262	-0.36247	-0.05655	-0.03152	-0.46429		-0.23162	-0.53674	0.183202	-0.53173	-0.21644	-0.62133	-0.50612
482	-1.02665	-0.60542	1.21151	-0.63112	-0.03474	-0.05064	0.040923	-1.20541	-0.73762	-0.81919	-0.22872	0.260917	-0.24577	0.522156	-0.28125	-0.97225	-0.29503	-0.13724	-0.20964	-0.65665		0.227726	0.28756	0.365449	-0.18696	-0.21561	0.359611	0.037851	-1.18007	-0.0193	-0.34989	-0.38854	0.62499	-0.34518	0.759299	-0.02762	-0.05579	-0.16053	-0.14998	-0.42579	-0.51028		-0.44716	-0.71972	-0.1335	-0.67952	-0.14729	-0.47748	-0.43074
483	-0.78662	-0.58068	0.311979	-0.82104	0.25737	0.021128	0.363611	-1.05242	-0.22808	-0.86119	-0.2545	0.355097	-0.38262	1.64997	0.098452	-0.17759	0.811382	0.043883	-0.2776	-0.7635		-0.10808	-0.20276	-0.29498	-0.35597	-0.1115	0.206043	0.13088	-0.86512	-0.01442	-0.51058	-0.35214	0.549862	-0.42424	0.866378	0.059983	0.104179	0.599507	0.154225	-0.74498	-0.43164		-0.30813	-0.62552	-0.08281	-0.55487	-0.3898	-0.69199	-0.39858
484	-0.97438	-0.26922	-0.01	-0.79481	0.224744	-0.67479	-0.18045	-0.7244	-0.37562	-0.57355	-0.64352	0.865212	-0.26657	2.00898	-0.08819	0.062434	1.10925	-0.00556	-0.40833	-0.55682		-0.26915	-0.24656	-0.53918	-0.16352	0.017725	-0.44664	-0.20947	-0.83267	-0.2518	-0.69075	0.010878	0.786347	-0.33998	0.879688	0.0772	0.111388	0.609443	0.310688	-0.05882	-0.4534		-0.25867	-0.99478	0.158795	-0.81961	-0.30292	-0.64552	-0.31602
485	-0.81038	-0.29638	-0.32415	-0.84516	0.310271	-0.6597	-0.45566	-0.77415	-0.0285	-0.67492	-0.3594	1.03232	-0.6036	1.89564	-0.1478	0.140888	1.41607	-0.29994	-0.05117	-0.07757		-0.14389	-0.64232	-0.3095	-0.10656	0.203963	-0.35691	-0.22374	-0.71744	-0.0527	-0.71485	-0.1169	0.852661	-0.44062	0.708751	0.027737	-0.30471	0.757318	0.114895	0.09397	-0.20118		-0.35995	-1.10535	0.441241	-0.88678	-0.07409	-0.83671	-0.0901
486	-0.59422	-0.35494	0.933691	-0.93992	0.438009	-0.39902	-0.29734	-0.40919	0.180815	-0.21896	-0.36635	1.03518	-0.81727	2.15723	-0.07211	-0.01701	1.34543	-0.25427	-0.10977	0.129578		0.119284	-0.64232	0.520861	-0.19248	0.916908	1.44966	-0.23978	-0.23229	-0.17921	-0.69647	0.271282	0.99497	-0.53003	0.765528	0.602574	0.561249	1.24367	0.607382	0.521696	0.602502		0.285003	-0.69475	0.757981	-0.85306	-0.34284	-0.94234	-0.37655
487	-0.20068	-0.40506	1.25913	-1.0852	0.472548	-0.09373	-0.4539	-0.742	-0.00713	-0.02937	-0.78009	1.44171	-1.00184	1.3141	-0.34706	-0.14878	0.893263	0.033864	0.161234	-0.12876		0.352902	-0.6108	1.02579	-0.08642	0.640083	1.47399	-0.16714	0.026008	-0.13376	-0.47957	-0.16788	0.497841	-0.41226	0.300682	0.422839	0.588236	1.54728	0.566458	0.850146	0.836991		0.171281	-0.78796	1.30375	-0.71843	-0.20484	-0.99823	-0.44085
488	-0.28311	-0.49631	1.38194	-0.91682	0.357714	-0.47815	-0.55621	-0.68675	-0.53887	-0.28193	-1.04164	1.18873	-0.85014	0.432452	-0.47588	-0.70205	-0.2674	-0.15151	-0.25557	-0.16102		0.459471	-0.37598	0.908928	-0.06976	0.659928	2.24149	-0.3138	-0.38835	-0.26748	-0.40088	-0.29535	0.382024	-0.28209	0.25833	0.585833	0.565542	0.1899	0.610972	1.07255	0.633159		0.548347	-0.7207	1.4523	-0.8189	-0.02886	-0.71106	-0.54417
489	-0.1172	-0.77488	1.32692	-0.60513	0.623407	-0.52374	-0.42839	-1.09734	-0.54579	-0.52857	-0.70001	0.140025	-0.93816	-0.08815	-0.35044	-0.87405	0.068989	-0.37887	-0.72226	-0.39285		0.175118	-0.46237	1.00998	-0.36789	1.00904	1.87325	-0.45811	0.018782	-0.20077	0.123113	-0.35675	-0.19349	-0.42037	0.00617	0.349442	1.12836	0.699547	0.127736	0.137266	0.398574		0.512145	-0.73191	0.896836	-0.47247	-0.04911	-0.54951	-0.62903
490	-0.34636	-0.67955	1.69602	-0.44229	0.645357	-0.58139	-0.53493	-0.964	-0.56063	-0.22823	-1.17068	-0.12259	-0.81531	-0.07765	-0.84614	-0.93533	0.153784	0.093198	-1.12425	-0.63586		-0.01389	-0.17421	0.949523	-0.5168	0.67226	1.76083	-0.65382	0.247263	-0.27559	0.514386	-0.53422	-0.46347	0.250364	-0.04928	-0.17859	1.44098	1.39838	-0.07479	0.271476	0.106616		0.569858	-0.39868	0.727331	-0.21207	-0.63893	-0.68212	-0.47098
491	-0.33855	-0.22999	0.466076	-0.0908	0.516851	-1.10564	-0.66184	-0.82701	-0.69383	0.105959	-1.57277	-0.25468	-0.35482	-0.30972	-0.78965	-0.67644	0.128329	-0.14277	-1.02829	-0.63866		-0.06254	-0.04041	0.353281	-0.7635	0.056014	-0.00626	-0.71413	-0.06896	-0.31129	0.341657	-0.49273	-0.63875	0.472667	0.219667	-0.76693	0.739297	1.08742	-0.28084	0.142089	-0.60327		-0.19201	-0.38552	0.162899	-0.28108	-0.60694	-0.24407	-0.33523
492	-0.52218	0.015434	-0.42985	-0.19322	0.231572	-1.03621	-0.59775	-0.43477	-0.61938	0.22387	-0.95284	-0.60738	0.115019	-0.52007	-0.75726	-0.60035	0.392885	-0.33706	-1.36709	0.258113		-0.15004	0.527252	-0.4819	-0.9811	0.251263	-0.12231	-0.82292	-0.08053	-0.95873	0.310472	-0.27786	-0.44849	0.51853	0.643288	-0.85192	0.879888	0.839155	0.107289	0.013838	0.101571		-0.09001	0.409959	-0.37431	-0.16816	-0.50528	0.043812	-0.45548
493	-0.76574	0.118793	-0.64639	-0.21898	-0.02942	-0.98433	-0.46383	-0.71823	-0.4787	0.746338	-0.5579	-0.86334	-0.15767	-0.97143	-0.70128	-0.74319	0.38504	-0.49788	-0.7342	1.36012		-0.49882	0.744871	0.147402	-0.65572	0.159299	-0.74874	-0.40873	-0.01616	-0.2585	0.468739	-0.07485	-0.81124	0.519864	0.327412	-0.84651	0.437982	1.01893	-0.25792	0.175129	2.14284		0.216811	0.268054	-0.43756	-0.11873	-0.24337	0.337565	-0.27887
494	-0.7837	0.283596	-0.4571	-0.10211	-0.62258	-0.77715	-0.25619	-0.35831	-0.35282	1.01337	-0.87861	-0.78468	-0.18277	-0.86168	-0.8188	-0.7552	-0.0811	-0.37326	-0.06548	1.78899		-0.42516	0.389389	0.425317	-0.78291	-0.01943	-0.29937	-0.05446	-0.17019	-0.10467	-0.08215	-0.4311	-0.93893	0.479891	0.33709	-0.73597	-0.12203	0.426181	-0.00318	0.343469	2.77633		1.81551	0.474871	-0.17433	-0.44096	-0.28976	1.60924	-0.12777
495	-0.55749	-0.14334	-0.69545	-0.29436	-0.70155	-0.45055	-0.07991	-0.57627	-0.46214	0.587482	-0.67343	-0.90693	-0.0909	-0.84439	-0.52376	-0.66864	-0.3468	-0.73311	0.154953	1.74636		-0.42175	-0.027	0.125439	-0.71185	0.284542	-0.43156	0.185001	-0.29374	-0.22892	-0.57416	-0.2537	-0.79656	-0.06658	0.335164	-0.50469	-0.41849	-0.26312	0.155783	-0.25924	2.59092		3.58543	0.279516	-0.20444	-0.74334	-0.13644	2.69905	-0.20639
496	-0.57422	-0.47204	-0.69037	-0.6512	-0.92029	-0.33206	-0.07986	-0.63644	-0.4804	0.224596	-0.46298	-0.67674	-0.39799	-0.72835	-0.88665	-0.5679	-0.38128	-0.71287	0.227612	1.69189		-0.65176	-0.31638	-0.0635	-0.75616	-0.29007	-0.22218	0.213736	-0.42937	-0.6685	-0.41459	-0.63227	-0.58534	-0.16076	0.103432	-0.32454	-0.43079	-0.30441	-0.79727	-0.64545	2.53157		4.75185	0.261754	-0.21883	-0.55041	0.203718	3.15681	-0.11518
497	-0.89712	-0.63798	-0.87471	0.096875	-1.4398	-0.22093	0.244044	-0.74872	-0.30809	0.027252	-1.36684	-0.62617	-0.24437	-0.69936	-0.57587	-0.24269	-0.20919	-0.3427	0.503561	0.92262		-0.89849	-0.99224	-0.24512	-0.00495	-0.65915	0.123558	0.25275	-0.32289	-0.112	-0.55236	-0.46227	-0.57641	-0.21459	-0.43031	-0.01013	-0.32358	-0.42131	-1.02031	-0.57785	1.73617		4.68147	-0.01947	-0.45215	-0.32466	0.283782	3.04505	-0.01139
498	-0.22195	-1.27872	0.297113	0.136473	-1.40557	0.122571	-0.15563	-0.38034	-0.50513	-0.36342	-1.55572	-0.46165	-0.1429	-0.50532	-0.7979	-0.25161	0.547099	-0.38348	-0.09109	-0.35523		-0.25622	-1.51166	0.028559	-0.28071	-0.74281	0.204197	-0.03783	-0.36141	-0.61021	-0.70073	-0.54555	0.165947	-0.38849	-0.4456	-0.37292	-0.12615	0.029306	-0.83061	-0.80533	-0.3447		4.67859	0.17557	-0.71837	-0.30444	0.035483	3.01222	-0.13764
499	-0.04507	-1.22344	0.531272	-0.00482	-1.20771	-0.01174	-0.6509	-0.50894	-0.40887	-0.53281	-1.11364	-0.10429	-0.16015	-0.24349	-0.53703	-0.38278	0.697802	-0.19097	-0.43037	-0.84126		0.045275	-1.07928	0.027588	-0.02761	-0.78401	0.31789	-0.00944	-0.619	-0.5849	-0.63537	-0.3424	0.094622	-0.43938	-0.12953	-0.12917	-0.06668	0.067007	-0.42813	-0.59543	-0.92356		2.83691	0.286601	-0.87424	-0.43337	-0.10758	1.56237	0.172856
500	-0.12491	-0.69613	0.332545	-0.39906	-1.33669	-0.05738	-0.76852	-0.34322	-0.32067	-0.60847	-1.17619	0.088078	-0.70206	-0.47641	-0.77011	-0.17386	0.067798	0.002078	-0.20752	-0.86445		-0.03757	-0.91175	0.168868	-0.15339	-0.70313	0.137817	-0.03555	-0.80296	-0.43598	-0.71387	-0.28677	0.064275	-0.74804	-0.30316	-0.27238	0.076355	-0.00751	0.329008	-0.62246	-0.40729		1.16795	0.556507	-0.4625	-0.26465	0.058705	0.59939	-0.12012
501	-0.14414	-0.53285	0.279874	0.055983	-1.36326	-0.0179	-0.79951	-0.49293	-0.27828	-0.6604	-0.97759	0.066554	-0.77696	-0.4923	-0.31786	0.046211	-0.04139	0.316385	-0.28832	-1.06777		0.204015	-0.93443	1.0135	0.149228	-0.48036	-0.03979	-0.23258	-0.7993	0.226297	-0.63791	-0.09934	0.024928	-1.08774	-0.18704	0.408591	-0.0816	-0.05624	1.29086	-0.37646	-0.31981		0.344125	0.3796	-0.60374	-0.17829	-0.27763	0.743789	-0.10054
502	0.290866	-0.32213	0.830863	-0.6591	-1.06521	-0.25708	-1.1183	-0.78713	-0.29593	-0.63611	0.018394	-0.21882	-0.86058	-0.45353	-0.4446	0.053888	-0.32928	0.221173	-0.26225	-1.13787		0.145742	-0.589	1.46327	-0.45004	-0.51107	-0.26737	-0.27543	-1.12097	0.079687	-0.36487	0.21123	0.303606	-1.12721	0.122167	0.335958	-0.28436	-0.05583	1.16898	-0.08272	-0.34158		0.513207	0.307748	-0.05788	-0.52327	-0.80572	0.712439	-0.16647
503	-0.27958	0.501498	0.35655	-0.56013	-0.49981	-0.28754	-0.94589	-0.76581	-0.3178	-0.65906	-0.07882	0.24387	-0.96897	-0.49487	-0.3091	0.222992	-1.17649	0.467259	0.011852	-1.04247		-0.53987	0.334119	0.974816	-0.4384	-0.41215	-0.20322	0.09044	-0.93084	0.089084	-0.29799	-0.0112	-0.27475	-1.3378	-0.03611	0.559443	-0.38616	-0.82155	1.22645	-0.01857	-0.07414		0.341962	-0.14984	-0.11758	-0.45026	-0.84098	1.05256	-0.36997
504	-0.35113	0.535366	0.642432	-0.72488	-0.45218	-0.25431	-0.59133	-0.60685	-0.85509	-0.48284	-0.32626	0.048223	-1.25906	-0.8077	0.240647	0.301513	-1.60171	0.236461	-0.01729	-0.84355		-0.7213	0.382188	1.37224	-0.65132	-0.42006	-0.34385	0.17595	-0.69711	0.020047	-0.00726	-0.21567	-0.19218	-0.97578	-0.62655	0.198192	-0.68373	-1.07887	0.698674	-0.44809	0.01214		0.921505	0.13356	-0.23188	-0.34613	-0.7247	1.23867	-0.94081
505	-0.49	0.80893	0.894137	-0.34881	-0.21294	-0.24803	-0.3917	-0.69496	-1.00182	-0.48311	-0.40196	-0.16455	-0.84619	-0.39934	0.381897	-0.04387	-1.15113	-0.39449	-0.6151	-0.69874		-0.95194	0.201685	1.07081	-0.2969	0.305743	-0.08388	0.079434	-0.74842	-0.1807	-0.07422	-0.49197	-0.19245	-0.71168	-0.56736	0.264352	-0.94196	-1.0058	-0.14502	-0.41968	-0.40523		0.919288	0.220975	-0.71429	0.14193	-1.08028	1.31059	-0.43841
506	-0.46191	0.896119	1.40865	-0.50725	0.541524	-0.09842	-0.53387	-0.62835	-1.01172	-0.54709	-0.51683	0.163295	-0.92486	-0.38677	0.633431	0.306455	-0.79307	-0.73978	-0.38197	-0.65781		-0.76781	0.114298	0.658459	-0.38234	0.704475	-0.00909	-0.07065	-0.50336	-0.57948	-0.18161	-0.22235	-0.10575	-0.52685	-0.78122	0.084801	-0.3502	-0.84158	-0.62409	-0.71523	-0.50226		0.772366	0.545912	-0.58663	0.052165	-0.92568	0.752653	-0.01377
507	-0.41022	0.874092	1.8119	-0.30019	1.68913	-0.07524	-0.43798	-0.23237	-1.01234	-0.51656	-1.21733	0.399572	-0.90827	-0.15927	0.747104	0.436359	-0.41861	-1.05813	-0.40717	-0.89002		-0.39526	0.04701	1.69608	-0.34928	1.26017	0.248637	-0.07366	0.585792	-0.68783	-0.18527	-0.71305	-0.16854	-0.47927	-0.8855	0.106306	-0.20527	-0.94638	-0.90432	-1.01554	-0.65989		0.710589	0.536591	-0.77228	0.551841	-0.90515	0.597821	0.397136
508	-0.3635	0.141826	1.43173	-0.53222	1.85004	-0.11665	-0.36393	-0.10471	-1.09315	-0.58059	-0.8958	-0.34085	-0.54427	0.055772	0.737698	0.409229	-0.43398	-1.15465	-0.27434	-0.31145		-0.21337	-0.53199	1.42154	0.026369	1.33236	0.288479	-0.69829	1.01419	-0.59253	0.222435	-0.54064	-0.06642	-0.01837	-0.38998	0.044142	-0.07945	-0.85379	-1.10895	-0.89986	-0.44473		0.223435	0.78953	-0.6803	0.83812	-0.87727	-0.09141	0.600978
509	-0.43183	-0.03413	1.12294	-0.26642	1.70996	-0.34914	-0.40115	-0.35601	-0.4664	-0.59094	-0.82944	-0.17091	-0.5213	0.074022	0.04692	1.60675	0.006252	-1.19915	-0.14696	-0.31512		-0.44017	-0.75	0.84757	-0.12978	1.37354	0.141957	-0.77868	1.04146	-0.66366	0.157285	-0.10703	-0.03146	-0.14478	-0.47151	0.151612	1.23243	-0.54277	-1.2196	-0.43288	-0.49926		-0.1001	0.576697	-0.27852	0.911659	-0.66203	-0.38055	0.877745
510	-0.01053	-0.56855	1.22421	0.012408	1.29865	-0.24619	-0.33583	-0.34905	-0.46805	-0.22405	-0.84306	0.229598	-0.33152	0.17208	0.284526	1.97819	-0.0705	-0.66662	0.074959	-0.33787		0.011102	-0.73921	1.20192	-0.45158	0.452705	0.333225	-0.59204	1.40836	-0.56247	0.480547	-0.08754	0.204076	-0.12847	-0.66494	0.292347	1.67619	-0.7118	-1.37656	-0.46009	-0.16227		-0.04259	0.438195	-0.24108	0.386558	-0.4006	-0.82357	0.580578
511	-0.11934	-0.8788	0.672588	-0.16326	0.674158	-0.24386	-0.13458	-0.35344	-0.58427	-0.11627	-0.81417	-0.30169	-0.23323	0.27411	-0.01375	1.08483	-0.15321	-0.57187	0.020311	-0.18121		-0.20726	-0.61647	1.09055	-0.4526	-0.15658	0.423324	-0.35828	1.31528	-0.73003	0.5207	-0.31288	0.15821	-0.32247	-0.54149	-0.46338	0.989695	-0.62426	-1.27908	-0.13808	-0.1752		-0.03471	0.115728	-0.30851	0.312879	0.618916	-0.77673	-0.06303
512	-0.1574	-0.72756	-0.06665	0.092982	-0.13972	0.172711	-0.31921	-0.3093	-0.52405	-0.33306	-0.40463	-0.26409	-0.23458	0.179268	-0.27306	0.511331	-0.30615	-0.51967	-0.40026	0.091462		-0.23779	-0.40256	-0.1698	-0.58473	-0.36647	0.438841	-0.12455	0.642941	-0.41758	0.034149	-0.00682	0.121862	-0.26601	-0.6344	-0.52478	0.688896	-0.77048	-1.2954	0.1306	-0.31422		0.565452	0.074672	-0.65619	-0.16347	1.27633	-0.53076	-0.20642
513	-0.27763	-0.61268	-0.39366	0.233755	-0.47007	0.233005	-0.37192	-0.53593	-0.15859	-0.2117	-0.30866	0.137599	-0.56705	-0.03233	-0.36325	0.275493	-0.08002	-0.29896	-0.82616	-0.44235		-0.15384	-0.50949	-0.71042	-0.8597	-0.07403	0.245198	0.139054	0.096994	-0.6314	-0.31323	-0.32003	-0.32525	-0.39485	-1.01339	-0.44738	0.772084	-0.84733	-0.94887	-0.19205	-0.54061		0.526628	-0.14206	-0.872	-0.64466	2.01688	-0.75458	-0.50704
514	-0.04861	-0.13009	-0.59556	0.054626	-0.20765	0.085876	-0.78857	-0.18577	-0.51413	0.062153	-0.24863	0.055564	-0.44415	-0.2616	-0.52276	-0.68589	-0.45712	-0.31516	-0.9871	-0.45994		-0.33239	-0.54596	-0.27534	-0.78602	-0.14376	0.263513	0.214408	-0.03804	-0.80979	-0.4898	-0.59452	-0.42637	-0.64594	-0.70909	-0.33541	-0.39383	-0.98176	-0.86549	-0.32669	-0.56677		0.869644	-0.49285	0.103815	-0.80234	1.81656	-0.56744	-1.05649
515	0.087997	0.112284	-0.20655	0.038654	-0.03476	0.052461	-0.48849	-0.0478	-0.31273	0.101638	0.232832	0.168757	-0.35086	-0.43296	-0.79266	-0.81968	0.106519	-0.37195	-0.72544	-0.36201		-0.53367	-0.59572	0.156102	-0.38664	-0.26369	0.090508	0.461932	0.013894	-0.8784	-0.36471	-0.34487	-0.8563	-0.92603	-0.34384	-0.33722	-0.34316	-0.33219	-0.41527	-0.19821	-0.78384		1.11463	-0.31238	0.230784	-0.70543	2.11503	-0.11565	-1.39955
516	-0.029	0.34549	-0.24024	0.014329	1.00507	0.176244	-1.2144	0.032529	-0.27951	0.131055	0.211583	1.29926	-0.25771	-0.26705	-0.69634	-0.49369	-0.04173	-0.30112	-0.56429	-0.46965		-0.47174	-0.62607	-0.02233	-0.41436	0.531125	-0.00807	0.30606	0.19435	-0.73899	-0.37864	-0.00322	-0.44078	-0.6049	-0.56077	-0.12201	-0.01472	-0.2469	-0.62637	-0.28811	-0.5725		0.99827	-0.27112	0.084203	-0.49673	1.11756	-0.35447	-0.85769
517	0.485342	0.571087	0.284453	0.100877	1.36393	-0.15143	-1.12029	-0.14589	-0.61455	0.345054	-0.11796	1.81543	-0.13071	0.374757	-0.54063	0.156165	-0.18992	0.181062	0.127597	-0.39461		0.089404	-0.59479	0.226255	0.282354	0.473048	-0.23441	-0.25336	-0.09759	-0.84925	0.307251	0.026838	0.05401	-0.55984	-0.2697	-0.117	0.613863	-0.1861	-0.04823	-0.61546	-0.29115		0.367071	-0.41409	0.436797	-0.20712	0.768355	-0.22625	-0.85983
518	0.511642	1.05984	0.655558	0.100877	1.03887	-0.43286	-1.12019	-0.10906	-0.70235	0.539226	-0.20176	1.96804	0.253625	0.899811	0.016385	0.852178	-0.44198	-0.20089	0.576875	-0.39724		0.232855	-0.20936	1.09736	0.272779	0.082851	-0.35496	-0.17607	0.012296	-0.54962	0.529435	0.361394	0.743182	0.16099	0.291025	-0.07304	0.817307	0.051582	-0.15459	-0.46817	-0.50403		0.270782	-0.30796	0.490877	0.053354	0.16798	0.424897	-0.3923
519	-0.37579	0.739288	0.576338	0.190154	0.902554	-0.13721	-0.59905	-0.25742	-0.782	0.341403	-0.0807	1.7985	0.472082	1.09813	0.441635	0.822563	-0.29375	0.111598	0.776828	-0.28592		0.680364	0.089153	0.838825	0.473003	0.119303	-0.23381	-0.25655	0.147331	-0.23106	0.68089	0.521542	0.863244	0.412077	0.207854	-0.11424	1.2081	0.058884	0.067237	-0.62097	-0.26819		-0.09852	-0.03355	-0.84817	0.170472	0.318121	0.616219	0.056528
520	-0.32608	0.58882	0.052232	-0.29026	0.986502	0.072561	-1.35532	-0.08864	-1.1028	0.163445	-0.25254	1.32932	0.339069	0.819913	0.579802	0.737463	-0.24849	0.511843	0.680706	-0.32367		0.801785	0.124554	0.748869	0.098821	0.331566	0.38327	-0.85943	0.052504	-0.26779	0.465478	0.33002	0.88836	0.696783	0.207854	-0.0852	0.971894	-0.06551	-0.31229	-0.77596	-0.21077		-0.4183	-0.40288	-1.25759	0.114242	0.061632	0.613572	0.17896
521	-0.08896	0.434232	0.122423	0.189128	-0.01066	0.341732	-0.89766	-0.28806	-1.15305	0.170325	-0.36259	0.157956	0.30628	0.485227	0.568741	0.666611	-0.13583	0.340193	0.513693	-0.26859		0.808634	0.572806	0.939199	0.076299	-0.14327	0.911385	-0.83801	-0.09183	0.073022	0.465478	0.050277	0.738993	0.60136	0.467192	0.035111	1.04359	-0.11647	-0.19993	-1.0178	-0.36652		-0.1629	-0.40288	-0.92883	0.08507	0.117934	0.746409	-0.30189
522	-0.42965	0.03671	0.116317	-0.12289	-0.37966	0.203187	-0.55676	-0.39765	-0.83311	0.197749	-0.0993	-0.58932	-0.08006	-0.05824	0.42923	0.370699	0.16012	-0.03126	0.127202	-0.19965		0.374575	0.314209	1.34596	-0.37514	-0.21081	0.939914	-0.61649	0.053956	0.34272	0.099442	-0.19868	0.36508	0.636367	0.095212	-0.15482	0.525823	0.164745	-0.5886	-1.07087	-0.14948		-0.07782	-0.52892	-1.17211	-0.20257	-0.04138	0.480937	-0.37274
523	0.100348	0.053255	-0.02053	-0.2961	-0.28438	0.406553	-0.42911	-0.62449	-0.61936	0.017974	-0.33407	-0.95261	-0.29015	-0.74541	-0.31047	-0.3626	0.027798	-0.11666	0.054009	0.300797		-0.01089	0.237865	1.07866	-0.37514	-0.12665	1.1768	-0.51647	0.105621	0.730558	-0.01801	-0.48826	0.05348	-0.32108	-0.26208	-0.20749	0.453498	0.083354	-0.42002	-0.70976	0.193371		-0.18989	-0.25306	-1.1325	-0.09829	-0.24239	0.214096	-0.56913
524	0.581629	-0.26999	0.435906	-0.18256	-0.7409	0.406553	-0.6605	-0.60941	-0.69842	0.068782	-0.36874	-1.24268	-0.30574	-0.85752	-0.5378	-0.51341	-0.03737	-0.14407	0.364273	0.599261		-0.15985	0.174601	1.12384	-0.51372	-0.38646	0.936636	-0.63973	-0.03362	0.378143	0.211218	-0.58225	-0.21951	-0.19147	-0.37469	-0.4113	-0.10206	-0.11204	-0.40718	-0.4936	0.0836		-0.12773	-0.24625	-0.85187	-0.09299	-0.38135	0.240557	-0.63687
525	0.046278	-0.22298	0.298415	-0.40061	-1.02357	0.000402	-0.34845	-0.95214	-0.61774	0.231367	-0.32301	-1.23207	-0.39224	-0.68739	-0.82003	-0.28888	-0.68937	-0.51942	0.435405	0.274105		-0.24739	0.206035	0.553509	-0.60836	-0.38646	0.292939	-0.3184	-0.30084	0.504569	0.211218	-0.23871	-0.24229	-0.19147	-0.50314	-0.4837	-0.23083	-0.57593	-0.39684	-0.19494	-0.18884		0.331474	-0.03942	-0.96724	-0.09663	-0.64032	0.255546	-0.34568
526	-0.25728	-0.06839	0.154697	-0.63215	-0.80407	-0.664	-0.18938	-0.65447	-0.25528	0.278309	-0.10575	-1.0067	-0.97438	-0.59325	-0.89566	-0.12409	-0.88096	-0.39969	0.173562	0.082708		-1.00644	-0.11232	0.573328	-0.47666	-0.53409	-0.44173	-0.067	-0.01921	0.664295	0.211218	-0.51858	-0.5671	-0.32335	-0.20958	-0.4837	-0.29635	-1.16233	-0.03315	-0.14677	-0.04456		0.44863	-0.31798	-1.37168	-0.17935	-1.20676	0.012005	-0.48285
527	-0.50161	0.021672	-0.34676	-1.33159	-1.06533	-0.44529	-0.42412	-0.64129	-0.00224	0.423366	-0.11473	-0.91875	-0.57173	-0.52516	-0.87567	-0.91972	-0.80102	-0.70249	-0.15171	-0.0753		-1.43341	0.151676	-0.35212	-0.79121	-0.53409	-0.64281	0.040643	-0.01921	0.204248	0.2773	-0.54262	-0.83251	-0.37374	-0.27061	-0.54682	-0.47113	-1.3262	0.113198	0.030317	-0.2058		0.3782	-0.14237	-0.94889	-0.06403	-1.09032	-0.00557	-0.68728
528	-1.40629	0.237649	-0.5965	-1.26215	-1.12861	-0.67848	-0.66874	-0.6351	-0.06678	0.445922	0.284067	-0.89215	-0.47979	-0.79942	-0.28518	-0.38298	-0.79722	-0.11772	-0.36357	-0.59626		-1.57652	0.004739	-0.88981	-1.03643	-0.781	-1.03077	-0.51857	-0.23942	-0.32927	0.007461	-0.32586	-1.08882	-0.41493	-0.71127	-0.27012	-0.78383	-1.56233	0.253111	-0.04206	-0.33325		0.50208	-0.33519	-1.35125	-0.01986	-1.24209	0.096108	-0.63648
529	-1.31031	0.505453	-1.15398	-1.47297	-1.16365	-1.20896	-0.63044	-0.65018	0.508624	0.204203	0.339701	-0.33845	-1.04126	-0.75114	-0.20311	0.026972	-1.28694	0.055202	-1.17409	-0.10291		-1.45129	-0.17801	-0.95939	-0.66519	-0.50373	-1.1951	-0.44175	-0.13469	-0.02216	-0.48426	-0.11249	-0.62368	-1.037	-0.76069	-0.11516	-0.17808	-1.55734	0.054905	0.020998	1.05231		0.679161	-0.19759	-1.02001	-0.17012	-1.36172	0.091034	-0.64213
530	-1.06724	0.451398	-1.24091	-1.23489	-0.66414	-1.21991	-0.14269	-0.4313	-0.01724	0.184546	-0.03888	-0.57977	-0.49275	-1.04744	0.231999	-0.52423	-1.18978	0.001197	-1.32328	0.243306		-1.14614	-0.08351	-0.89291	-0.41623	-0.85898	-1.38359	-0.44054	-0.10812	0.214414	-0.24167	-0.16615	-0.66545	-0.67674	-0.9598	0.176939	-0.70242	-1.25231	0.261703	-0.37062	1.48239		0.481311	0.01761	-0.4282	-0.31982	-1.15273	0.151423	-0.63605
531	-0.8575	0.54948	-1.23263	-1.11666	-0.79674	-1.06316	-0.30916	-0.62167	-0.13046	0.137604	-0.07426	-0.51407	0.137932	-1.0781	0.135758	-0.68777	-0.93942	-0.01672	-1.13194	0.565985		-0.38709	0.018874	-1.05021	-0.33544	-0.77319	-1.23718	-0.63528	-0.4057	-0.19391	-0.35431	0.216137	-0.62598	-0.5166	-1.50217	0.15513	-0.64311	-0.63168	0.005315	-0.43741	1.7148		0.242489	0.394261	-0.0653	-0.35357	-0.55083	0.461913	-0.35973
532	-0.83042	0.528343	-0.8965	-0.24941	-0.46784	-1.56258	-0.37506	-0.41193	-0.29443	-0.0933	-0.10524	-0.42837	0.07064	-1.00381	0.181635	-0.0093	-0.90346	-0.17786	-1.06202	0.926929		-0.79316	-0.52545	-0.53154	-0.63695	-1.55317	-1.19548	-0.80853	-0.50336	0.164658	-0.42754	0.323338	-0.42718	-0.45784	-1.62038	0.075334	-0.57046	-0.22015	-0.00354	-0.08189	1.9058		0.167448	0.274577	-0.35671	-0.63635	-0.60366	0.713293	-0.57777
533	-0.04991	-0.1394	-0.91323	-0.41529	-0.14492	-0.95419	0.089352	-0.0894	-0.06683	-0.13682	0.281843	-0.30774	-0.11698	-0.65031	-0.11136	-0.52097	-0.88877	-0.67789	-0.88249	0.898009		-0.86345	-0.26527	-0.36253	-0.43087	-1.3049	-0.62415	-0.42551	-0.53405	1.02267	-0.1577	0.624896	-0.09387	-0.00796	-0.87258	-0.60806	-0.23161	-0.23113	-0.3312	-0.33738	1.96361		0.424169	0.212143	0.26571	-0.43524	-0.68637	0.295774	-0.48963
534	-0.61097	-0.04977	-0.62814	-0.36873	0.229821	-0.77821	0.282446	-0.27387	0.094105	0.021867	0.274527	-0.66446	0.441425	-0.709	-0.40231	-1.00204	-0.36439	-0.96084	-0.59202	0.307156		-0.85771	0.690634	-0.38911	-0.79617	-1.3629	-0.23418	-0.40965	-0.62853	1.47962	0.104803	0.779969	0.036867	0.588899	-0.88985	-0.89271	-0.71152	-0.07619	0.208863	-0.61229	0.742991		0.397734	0.067733	-0.31329	-0.6028	-0.62165	0.195046	-0.5504
535	-0.85777	0.802723	-0.40372	-0.02011	-0.04619	-0.59132	-0.41851	-0.00827	0.582873	-0.17686	0.509865	-0.14555	-0.07555	-0.13692	-0.63218	-0.68173	-0.5372	-1.05072	-0.33413	0.171721		-1.12727	0.901002	-0.53315	-0.78282	-0.94323	-0.21255	-0.35013	-0.27772	1.30313	0.098061	0.633558	0.373237	-0.02364	-0.64426	-1.33924	0.006914	0.018706	0.704195	-0.18122	0.259689		0.109521	-0.37888	-0.33991	-0.53205	-0.57167	0.179008	-0.86484
536	-1.02588	0.865015	-0.29455	0.050257	0.024802	-0.62303	-0.35439	-0.25522	0.615133	-0.06522	0.750885	0.135693	-0.71891	0.095857	-0.25699	-0.86192	-0.38929	-1.30134	-0.23458	-0.14721		-1.25394	0.841974	-0.53315	-0.86118	-1.12503	-0.06058	-0.59539	-0.35671	1.45044	0.22932	0.863181	0.567697	-0.14426	-0.35179	-1.53224	-0.06026	0.368205	0.776545	-0.139	-0.28638		0.069517	-0.72248	-0.40494	-0.55348	-0.48253	0.307294	-0.8626
537	-1.22463	0.518429	-0.52385	-0.30296	-0.04283	-0.35501	-0.27681	-0.13669	0.389857	0.019021	1.07322	0.279207	-0.71384	-0.38719	-0.39728	-0.88686	-0.67149	-0.72563	-0.07346	-0.6133		-0.88471	1.20241	-0.48414	-0.34617	-0.1196	0.022314	-0.42235	-0.36519	1.02224	0.392758	1.16349	0.801591	-0.08638	0.427218	-1.39505	-0.06415	0.161303	1.02131	-0.82243	-0.30225		-0.21494	-0.56103	-0.27677	-0.355	-0.26058	0.064411	-0.30918
538	-1.55468	0.454965	-0.30068	0.039412	-0.33524	-0.51386	-0.49182	-0.23147	-0.06134	0.022007	0.410303	0.461135	-0.6095	-0.3518	-0.54466	-0.93594	-0.63392	-0.69488	-0.25622	-0.35006		-0.45451	0.942226	-0.51147	-0.15304	0.039675	0.152576	-0.58117	-0.18844	0.450961	0.392758	0.89364	0.487276	-0.4378	-0.18159	-0.92932	-0.37214	0.489807	1.30355	-0.83881	-0.40632		-0.11659	-0.50922	-0.60242	-1.00591	0.200631	0.244312	-0.24739
539	-1.14541	-0.0814	-0.30068	0.604064	-0.08688	-0.05719	-0.64783	0.013916	-0.49497	-0.17505	0.10768	0.317442	-0.7783	-0.42445	-0.33419	-0.90661	-0.6135	-0.35824	0.001701	-0.47975		-0.78567	0.049708	-0.39742	0.76776	0.351395	0.466791	-0.74078	-0.16607	0.105139	0.071715	0.318226	-0.05811	-0.71533	0.074903	-0.72294	-0.29118	0.360547	0.701724	-0.8933	-0.18875		-0.00302	-0.53032	-0.64229	-1.05619	0.071633	0.432214	0.118513
540	-1.1346	-0.94247	-0.39367	0.019561	-0.41334	-0.31151	-0.79062	-0.23512	-0.36812	0.161239	-0.12936	0.473128	-0.90127	-0.42705	-0.23522	-0.83282	-0.49536	-0.89621	-0.11167	-0.29065		-1.06926	-0.22569	0.021401	0.140252	0.088482	0.423603	-0.83445	-0.37935	0.102349	-0.25826	0.298678	-0.25945	-0.46305	-0.12371	-0.56678	-0.41495	0.024813	0.163834	-1.11961	-0.23613		-0.23964	-0.34246	-0.9032	-0.99714	0.104546	0.130876	0.200945
541	-0.94557	-1.25605	-0.05237	-0.21821	0.019453	-0.35341	-0.62887	0.059391	-0.3684	0.027815	-0.91943	0.052836	-0.3821	-0.38481	-0.45971	-0.55516	-1.04484	-0.63565	-0.09258	-0.2722		-1.29978	-0.35188	0.233849	0.087766	0.446362	0.325957	-0.41865	-0.5199	0.118502	-0.62652	-0.50868	-0.80821	-0.39525	-0.04957	-0.37771	-0.49264	-0.32654	0.576558	-0.85688	-0.15136		-0.03084	-0.44222	-0.5918	-1.14917	0.299118	-0.26009	0.398216
542	-1.03569	-0.86033	-0.00802	-0.08636	-0.02119	-0.12936	-0.73903	-0.28742	-0.59151	-0.10948	-0.66249	0.248863	-0.54676	-0.37496	-0.18048	-0.7468	-0.84234	-1.00102	-0.03098	-0.32611		-1.22783	-0.00273	0.109815	0.228676	0.44498	0.147297	-0.34417	-0.78336	-0.0078	-0.87855	-0.52062	-1.08003	-0.60065	-0.64774	-0.38475	-0.51412	-0.38008	0.08719	-0.55332	-0.81483		0.182602	-0.57296	-1.15989	-1.22628	-0.35006	-0.58061	0.359969
543	-0.9777	-0.6176	0.12065	-0.10379	0.138058	-0.27655	-0.88845	-0.45994	-0.51106	0.020625	-0.40147	-0.17369	-0.61151	-0.40276	-0.28421	-0.4067	-0.62661	-1.12595	0.148096	-0.13621		-1.49441	-0.24369	0.354181	0.302612	0.152208	-0.23453	-0.1236	-0.35405	-0.46242	-0.87855	-0.55467	-0.77509	-0.4213	-0.38108	-0.66146	-0.3634	-0.38008	-0.17589	-0.41168	-0.84416		0.015132	-0.44905	-0.58722	-0.87924	-0.43302	-0.02093	0.332506
544	-0.76133	-0.07936	0.12065	-0.95326	-0.24176	-0.1518	-0.97963	-0.83855	-0.43735	0.288553	-0.43106	-0.23942	-0.56573	-0.12413	-0.1832	0.456506	-0.47081	-1.32516	-0.13516	-0.02911		-1.14525	-0.06106	0.076646	-0.67336	-0.10056	-0.34569	-0.1882	-0.24743	-0.52824	-0.70083	-0.48913	-0.55259	-0.24817	0.160738	-0.53435	-0.20961	-0.21537	-0.20151	-0.33392	-0.79603		-0.2237	-0.42795	-0.31418	-0.56351	-0.39072	-0.12949	-0.17094
545	-0.82486	-0.06373	0.213637	-0.42193	0.541192	0.122965	-0.96259	-0.80291	-0.44596	-0.17849	-0.16797	-0.7037	-0.69353	-0.62255	-0.20517	0.440775	-0.23938	-0.62587	-0.40626	-0.48871		-0.8073	0.062108	-0.08869	-0.05353	0.097932	-0.13564	-0.21135	-0.17342	-0.49606	-0.6067	-0.84943	-0.64653	-0.24817	0.742639	-0.65086	-0.15118	-0.14328	-0.32471	-0.44391	-0.47405		0.039777	-0.43423	-0.19436	-0.7845	-0.42364	0.040238	0.054984
546	-0.94148	0.089475	-0.00077	-0.33381	-0.1122	0.311273	-1.23543	-0.71961	-0.83588	-0.33181	0.333065	-0.63408	-0.56269	-0.51038	0.03721	0.336864	0.30867	-0.56597	-0.4544	-0.59258		-0.79709	0.08488	-0.30114	-0.01519	-0.20119	-0.03474	-0.27533	0.062071	-0.64283	-0.34037	-0.1243	-0.32411	-0.22004	0.439817	-0.34873	-0.08329	-0.27236	-0.92436	-0.52281	-0.43963		-0.00735	-0.08898	-0.39919	-0.73192	-0.74281	0.127737	-0.0858
547	-0.88555	-0.02859	0.08538	-0.28025	0.04008	-0.0238	-0.99567	-0.79288	-0.61064	-0.1929	-0.53998	-1.23007	-0.51216	-0.17956	0.258675	0.409386	0.207987	-0.56726	-0.73459	-0.33238		-0.2086	-0.34439	-0.28938	-0.26746	-0.43162	0.191873	-0.34981	0.431669	-0.34333	-0.22663	-0.49582	-0.28619	-0.08091	0.57065	-0.39245	0.285687	-0.25958	-0.67068	-0.50386	0.0487		0.087548	-0.20392	0.155451	-0.7392	-0.50734	0.457332	-0.164
548	-0.87016	-0.1708	0.229229	-0.46156	-0.01635	-0.87729	-1.10717	-0.90166	-0.84008	-0.53347	-0.86401	-1.07054	-0.5795	-0.20171	0.594899	0.313535	0.326589	0.043071	-0.88244	-0.43615		-0.1648	-0.09937	-0.41062	-0.49538	-0.08228	-0.0628	-0.48659	0	-0.12282	-0.38757	-0.47917	-0.39916	-0.08091	0.554932	-0.04039	0.285687	-0.46275	-0.75386	-0.60299	0.08193		-0.12789	-0.03384	-0.09157	-1.02865	-0.52997	0	-0.29251
549	-0.90268	-0.39438	0.494415	-0.12603	0.231918	-1.18572	-0.77199	-0.58397	-0.77705	-0.77367	-0.54544	-1.06086	-0.43784	-0.32633	0.594899	-0.61542	0.180872	-0.20969	-0.93488	-0.61452		0.317392	-0.09937	-0.35654	-0.21241	-0.06895	-0.25133	-0.062	-0.20759	-0.12865	-0.24425	-0.43387	-0.01369	-0.08091	-0.12428	-0.23558	0.241477	-0.46275	-0.48596	-0.36136	-0.23894		-0.39059	-0.22633	-0.28008	-0.80502	-0.5078	-0.22564	0.092088
550	-0.65807	-0.46554	0.570839	-0.0834	-0.21538	-0.89526	-0.26765	-0.58058	-0.96092	-0.66549	-0.85439	-1.04639	-0.16305	-0.14508	0.196275	-0.61542	0.077194	-0.31817	-0.92252	-0.17399		0.317392	-0.15307	-0.28464	-0.44132	-0.06895	-0.13098	0.331782	0.01706	-0.13964	-0.10823	0.00118	-0.03688	-0.06325	-0.34287	-0.12887	0.198482	-0.26486	-0.5525	-0.07266	-0.01827		-0.30489	-0.31365	-0.17864	-0.65103	-0.5078	-0.46042	0.068286
551	-0.4575	-0.59223	0.560951	-0.02543	-0.26132	-1.2373	0.446786	-0.75162	-0.82167	-0.62335	-0.7832	-1.13302	-0.29219	-0.84679	-0.03169	-0.66136	-0.43245	-0.62776	-1.28386	-0.18402		0.534792	-0.02823	-0.56769	-0.54013	0.007515	-0.42293	1.03976	0.171143	-0.13964	-0.02492	-0.24862	-0.20743	0.068234	-0.27303	-0.68616	0.198482	-0.26816	-0.66704	-0.32498	0.088158		-0.30489	-0.31098	-0.23807	-0.57376	-0.68549	-0.58364	0.175423
552	-0.33787	-0.84248	0.560951	-0.16293	-0.62963	-0.99128	0.642955	-0.93616	-0.99058	-0.62335	-0.78453	-0.94187	-0.50015	-1.1349	-0.31845	-0.40013	-0.45445	-0.36984	-0.91217	-0.47295		-0.13682	0.132577	-0.83615	-0.25344	-0.19735	0.074653	0.934136	0.171143	-0.00351	0.002422	-0.28727	-0.48307	-0.16494	-0.50179	-0.33762	-0.3179	-0.1376	-0.66727	0.10626	0.088158		-0.30489	0.849425	-0.32873	-0.62747	-0.74079	-0.58364	0.04204
553	-0.02228	-0.63561	0.331722	-0.0369	-0.87502	-0.29613	0.597386	-1.13304	-0.99832	-0.47722	-0.8861	-1.49502	-0.72502	-1.00547	-0.54232	-0.50048	-0.78509	-0.96164	-1.08523	-0.4671		0.230405	0.128533	-0.89585	-0.5469	-0.38218	0.057892	0.876824	-0.08187	0.089535	0.313941	-0.03202	-0.31256	-0.0805	-0.51354	-0.40725	-0.34751	-0.20422	-0.76645	0.205392	0.12799		-0.04703	0.72887	-0.50275	-0.40871	-0.80164	-0.5007	-0.50635
554	0.054763	-0.68663	0.066536	-0.37749	-1.1271	-0.39127	0.175524	-1.08546	-0.9984	-0.30593	-0.63795	-1.09429	-0.75944	-1.55536	-0.51253	-0.48459	-0.98766	-0.91201	-1.00535	-0.65261		-0.22702	0.190551	-0.69904	-0.78601	-0.45266	-0.01027	0.575025	0.085113	-0.07099	0.343296	0.22813	-0.61464	-0.1992	-0.22813	-0.3502	-0.54415	-0.50963	-0.90138	0.088354	-0.01083		-0.12975	0.751209	-0.13649	-0.89428	-0.72855	-0.52875	-0.32319
555	-0.17959	-0.51925	0.042602	-0.66917	-1.80255	-0.68172	-0.31582	-1.42757	-0.79162	-0.09517	-0.24434	-1.09885	-1.22674	-1.60355	-0.31539	-0.45304	-0.85511	-0.78657	-1.05137	-0.67994		-0.20421	0.244246	-0.89496	-0.7983	-0.52337	-0.10348	-0.12697	-0.27456	0.050695	-0.05996	0.22813	-0.48598	-0.30192	-0.49809	-0.48464	-0.3813	-0.85425	-0.75124	-0.1343	-0.35682		-0.45055	0.333178	-0.33463	-0.99521	-0.89095	-0.1762	-0.39289
556	-0.48185	-0.60532	0.008474	-1.16554	-2.14498	-0.38826	-0.67649	-1.09085	-0.76236	0.037771	-0.65783	-1.18153	-1.17397	-1.3741	-0.48782	-0.47736	-0.61673	-0.61281	-0.87409	-0.86729		-0.26986	0.01332	-0.61191	-1.09734	-0.75246	0.528295	-1.15606	-0.5924	-0.24391	-0.32397	-0.00965	-0.4406	-0.3525	-0.38292	-0.79361	-0.68274	-0.8411	-0.34391	-0.20134	-0.10199		-0.48908	0.250371	-0.58397	-0.84865	-0.93576	-0.1397	-0.82254
557	-0.35578	-0.51192	-0.01346	-1.03719	-1.98211	-0.32171	-0.91463	-0.66379	-0.36359	-0.16642	-0.57832	-1.32387	-0.86552	-1.33951	-0.66147	-0.47462	-0.73602	-0.61582	-1.13124	-0.5179		-0.24427	0.520129	-0.34156	-1.35008	-0.54123	0.237104	-0.80818	-0.59158	0.030928	-0.52843	-0.3298	0.222089	-0.35276	0.060759	-0.89325	-0.26797	-1.27847	-0.04762	-1.11767	-0.41579		-0.7819	-0.85053	-0.38865	0.009123	-0.49951	-0.25651	-0.7406
558	-0.62555	-0.81188	-0.04097	-1.33037	-1.69435	0.025322	-0.58001	-0.354	-0.68904	-0.13357	-0.47668	-0.28871	-0.5108	-1.57456	-0.82701	0.105559	-0.36683	-0.36519	-0.87747	-0.18825		0.047167	3.41608	0.495136	0.900455	1.39264	0.599919	2.15789	-0.28667	1.75987	-0.53978	1.11962	1.30588	0.320893	1.37988	1.82983	2.27877	-0.69667	1.42235	-0.67827	1.2637		-0.20369	-0.55162	2.45723	2.73918	1.50587	-0.55205	1.32527
559	-0.80141	-0.86995	-0.09046	-1.25983	-1.35752	0.128968	-0.23384	-0.5269	-1.012	-0.36979	-0.92148	-0.43333	-0.27617	-1.307	-1.0614	0.09086	-0.29225	0.121813	-0.83846	-0.11929		0.55959	4.21159	0.537193	2.99898	3.07849	0.633099	3.1943	-0.19451	2.601	-0.68879	1.39328	2.56001	2.04948	2.17846	3.67305	4.05933	-0.52056	2.56048	-0.73677	1.97445		-0.16566	-0.36805	3.86429	5.47883	3.23303	-0.36245	1.41096
560	-0.64106	-1.22467	-0.20449	-1.32062	-0.676	0.237814	-0.10471	-0.24725	-0.70971	-0.62334	-1.39464	-0.29182	0.135162	-1.50658	-1.19648	-0.01251	-0.27228	0.134934	-0.62966	-0.4719		1.52418	5.40305	0.734322	7.89916	7.54065	0.912272	4.11665	0.203676	5.08415	1.69437	1.46805	3.74975	6.55736	4.79615	5.89559	5.33042	0.399401	5.67288	-0.50179	2.14459		-0.15141	0.456828	6.09047	9.36304	7.4052	-0.52731	2.44892
561	-0.60396	-1.08974	-0.07609	-1.23026	-0.05665	0.112487	-0.23552	-0.26027	-0.71608	-0.85052	-1.05874	0.11426	0.839982	-1.55807	-1.19069	0.113594	0.013739	0.223126	-0.46484	0.064014		2.60002	6.22811	0.924344	11.3903	10.9492	0.689332	4.56033	0.499041	6.55396	3.7317	2.79597	3.83503	9.74909	6.34471	8.1523	6.70104	1.53332	7.78908	0.0736	1.9983		-0.21624	0.489599	7.24278	12.4431	10.3968	-0.41527	3.70957
562	-0.44588	-1.26636	-0.2157	-1.47455	-0.34582	-0.16208	0.142168	-0.24796	-1.09704	-0.7547	-1.00997	0.666457	0.882378	-1.54602	-1.40123	0.140432	-0.22771	-0.05393	-0.10184	0.019689		4.66406	5.72721	1.49811	12.9962	11.2366	0.229731	4.36488	1.0366	6.82169	5.54207	3.78239	3.585	12.9077	8.09904	8.78563	6.82707	1.99545	8.44433	0.477112	2.23975		-0.2124	0.813928	7.39896	15.2964	11.537	-0.59677	6.00987
563	-0.52416	-0.9194	-0.28222	-0.80424	-0.48529	-0.48555	-0.04431	0.056551	-0.58198	-0.92055	-0.75941	0.367808	0.577798	-1.23035	-1.28461	-0.0068	-0.18084	0.146299	-0.16498	-0.72726		5.17987	2.93028	0.968019	12.3804	9.85484	0.027485	1.57275	1.03866	5.51048	6.1304	2.33827	2.65158	13.9024	8.0219	6.36873	4.36119	1.61484	8.12352	-0.06253	0.359266		-0.92032	0.81974	4.98002	15.5303	10.0485	-0.55216	8.97039
564	-0.54812	-1.1245	-0.08281	-0.44103	-0.72405	-0.67124	-0.36887	-0.20857	-0.49096	-0.90452	-0.74295	0.756943	0.233871	-0.92704	-1.01714	0.368066	-0.09023	0.038481	-0.18327	-0.5537		5.34707	1.97527	0.75329	11.3965	8.31806	0.527263	0.279344	0.697905	5.13485	7.70895	2.25199	1.27466	13.5189	7.86554	5.15852	2.92741	1.5828	7.22426	0.239917	-0.11831		-0.55436	0.888753	3.77573	15.9885	8.38406	-0.11927	13.4659
565	-0.45936	-0.69919	-0.15189	-0.28526	-0.74697	-0.35257	-0.20449	-0.08078	-0.68518	-0.40283	-0.61305	1.16414	0.356052	-0.58793	-0.6547	0.06061	-0.06643	0.354014	0.138721	-0.39496		4.49994	0.861066	0.390245	6.69273	3.73991	0.520968	-0.40401	0.428821	2.53	6.75467	2.63985	0.519553	9.03182	5.42007	3.14956	1.29343	0.977681	4.48064	-0.21241	-0.26771		-0.53581	0.659794	1.60085	13.0794	4.41603	-0.05099	13.5846
566	-0.00311	-0.67416	-0.23628	0.092142	-0.75735	0.06297	-0.30845	-0.23345	-0.81166	0.081892	-0.83407	1.14642	-0.03594	-0.17841	-0.58912	0.004771	-0.31653	0.318589	0.170224	-0.74994		4.0023	0.373246	0.092781	3.34918	0.404463	0.780225	-0.90119	0.059635	1.31524	5.23832	1.30902	0.822991	5.94273	3.99353	1.52394	0.20313	-0.26063	2.52679	-0.46844	-0.34088		-0.51287	0.435102	1.00059	10.1677	1.57905	-0.0763	12.7219
567	-0.40629	-0.34076	-0.33467	0.512039	-0.13518	0.275675	-0.71488	-0.47119	-0.6284	0.190259	-0.69869	0.961756	-0.47431	-0.2116	-0.12219	-0.29228	0.130673	0.311429	-0.10253	-0.58348		2.17854	-0.06155	-0.79123	1.69244	0.203347	0.758968	-1.25024	-0.58526	0.604654	3.61057	0.964998	0.779536	3.01385	1.94101	0.694381	-0.06276	-0.36065	1.51362	-0.47629	-0.09106		-0.24915	0.520663	0.668888	6.71613	0.046031	-0.05699	10.2785
568	-0.27697	-0.33315	-0.28061	0.13491	0.018352	0.097187	-0.65695	-0.89492	-0.3224	0.132796	-0.91516	0.640328	-0.28195	-0.41637	0.08083	-0.77701	-0.01673	0.045976	-0.28055	-0.16618		1.22763	-0.49756	-0.91769	0.137886	-0.32647	0.866495	-1.39642	-0.87762	0.176493	3.01222	0.735734	0.591853	1.48134	0.756403	0.120272	-0.11402	-0.49222	0.26454	-0.26778	-0.13773		-0.19436	-0.0462	0.150027	3.57863	-0.62793	0.041218	5.79924
569	-0.12166	0.198274	-0.43051	0.041753	0.130503	0.127719	-0.4389	-0.50449	0.045766	0.140927	-0.73497	0.287919	-0.13823	-0.20037	0.017944	-0.89473	-0.2315	-0.13008	-0.09359	-0.22319		0.523234	-0.56644	-0.98662	-0.73766	-0.68573	0.107532	-1.05904	-0.58842	-0.33152	1.38895	0.478342	-0.04892	0.255016	0.023742	-0.37459	-0.26415	-0.53586	0.16545	-0.67556	-0.23209		-0.5188	-0.07528	-0.4159	0.442145	-0.76105	-0.32759	0.937621
570	-0.12509	-0.16448	-0.50283	0.195826	0.197353	-0.2998	-0.25621	-0.5732	0.020732	-0.49213	-0.78265	-0.2633	-0.17349	-0.45607	-0.00792	-0.77273	-0.50863	-0.4757	-0.31156	-0.12574		0.382958	-0.52552	-0.63917	-1.01523	-0.50362	-0.19249	-0.98983	-0.5825	-0.3315	0.04463	0.08244	-0.6134	0.319238	0.038758	-0.37325	-0.19925	-0.57121	-0.36076	-0.26202	-0.12751		-0.31648	-0.16584	-0.40884	-0.12457	-0.80278	-0.61266	-0.44007
571	-0.27943	-0.32169	-0.50283	-0.10964	-0.06805	-0.75275	-0.11213	-0.66658	0.300775	-0.74966	-0.57384	-0.48233	-0.40995	-0.60642	0.126963	-1.34442	-0.47853	-0.39263	-0.32382	0.182596		0	-0.65326	-0.76547	-0.25929	-0.52237	-0.56863	-0.89053	-0.34492	-0.29195	-0.21234	0.442592	-0.86332	0.216583	-0.08327	-0.41446	-0.17813	-0.19862	-0.92275	-0.32182	-0.35127		-0.23608	0.106211	-0.69426	-0.54912	-0.73488	-0.61266	-0.51552
572	0	-0.32163	-0.24291	-0.55284	-0.30725	-0.75275	-0.09245	-0.02931	0.402689	-0.71427	-0.57837	-1.25905	-0.11447	-0.33176	0.044227	-1.35451	-0.47853	-0.10842	-0.30957	-0.06295		-0.24952	-0.38518	-0.45712	0.065191	-0.60871	-0.29416	-0.84813	-0.01059	-0.21929	-0.21784	0.449204	-0.95688	0.220267	0	-0.25585	-0.07134	0.288138	-0.87909	-0.2324	-0.52874		-0.21081	-0.15927	-0.6667	-0.52749	-0.47166	-0.33366	-0.32097
573	0.177646	-0.12045	-0.20294	-0.55284	-0.73101	-0.76535	-0.11294	0.280117	-0.04444	-0.71059	-0.29122	0.476714	0	-0.08023	-0.18367	-1.35365	-0.45665	-0.24326	-0.15533	-0.16389		-0.29401	0.112607	-0.61646	0.27851	-0.69547	-0.33647	-0.85548	0.009236	-0.20557	-0.53625	0.498879	0.60967	-0.17093	-0.2007	-0.23599	-0.07134	0.273776	-0.85007	-0.61733	-0.28107		-0.40254	-0.15453	-0.69021	-0.28326	-0.49211	-0.26388	-0.38769
574	0.171823	-0.44405	-0.20162	-0.76507	-0.37177	-0.66129	-0.06604	0.001723	-0.20952	-0.49569	-0.62758	2.67583	0.008299	-0.19331	-0.35943	-1.35365	-0.13845	-0.43858	-0.4389	-0.36983		-0.47775	0.066511	-0.53406	0.129302	-0.5353	-0.22677	-1.01552	0.031997	-0.26953	-0.43383	0.696514	4.59893	-0.05751	-0.14424	-0.43549	-0.21784	0.537524	-0.8629	-0.46389	-0.12258		0.006075	-0.27693	-0.28852	-0.1116	-0.12543	-0.66827	-0.38233
575	0.171823	-0.60963	-0.01625	-0.4249	-0.57095	-1.13529	-0.41745	-0.0794	-0.32889	0.123629	-0.39547	3.21851	-0.09413	-0.13212	-0.50236	-1.12501	-0.08695	-0.48306	-0.08417	-0.30573		-0.7323	-0.28455	-0.56674	0.823197	-0.63576	-0.19794	-1.09918	-0.30944	-0.59984	0.015436	0.65634	5.82915	0.642842	0.151191	-0.26959	-0.09347	0.867364	-0.50531	-0.15361	-0.02261		-0.07904	-0.25815	-0.22224	-0.64903	-0.2371	-0.4019	-0.34053
576	0.220667	-0.46545	-0.19425	0.102053	-0.67956	-0.91274	-0.52965	-0.12603	-0.42587	0.328443	-0.39441	3.42541	0.013556	-0.18958	-0.35356	-0.52419	-0.18611	-0.59627	-0.09572	-0.32113		-0.74464	-0.32162	-0.3933	0.658259	-0.43802	-0.15854	-0.79196	-0.32753	-0.52451	0.046398	0.644675	7.23142	0.866119	0.104067	0.130267	0.48558	0.655087	-0.53264	-0.09319	0.361507		-0.02141	-0.29912	-0.26979	0.812044	-0.16623	-0.60728	-0.70362
577	0.220667	-1.1357	-0.25133	0.469725	-0.72293	-0.97859	-0.71466	-0.79487	-0.51045	0.085465	-0.51119	4.13954	-0.14578	-0.07287	-0.47957	-0.34145	-0.29595	-0.79421	-0.29898	-0.49286		-0.77002	-0.32162	0.033453	1.671	-0.49198	0.965522	-0.7473	-0.65045	-0.07656	0.875622	1.84647	8.39814	1.27384	2.48509	0.375909	1.39554	1.01185	-0.6673	0.489348	0.201137		-0.03865	-0.59353	1.16564	3.68912	1.13921	-0.1399	-0.28966
578	-0.23969	-1.42098	-0.7427	0.441638	-0.36103	-0.79122	-0.70597	-0.6209	-0.57184	0.336573	-0.57198	2.62235	-0.04994	-0.11288	-0.32369	-0.10359	-0.43016	-0.58973	-0.26411	-0.51265		-0.55973	-0.71927	0.784205	3.15856	-0.11482	1.48047	-0.77272	-0.23457	-0.23473	1.59588	1.98085	7.20907	1.45569	3.11551	2.5414	2.6252	1.3129	-0.29007	2.17204	0.001925		-0.01126	-0.22971	1.41379	6.68244	3.06703	0.795338	-0.32893
579	-0.39321	-1.35501	-0.67051	0.581535	-0.96185	-0.90302	-0.37639	-0.65065	-0.66058	0.306272	-0.46298	0.372106	-0.27693	-0.48716	-0.43592	0.010101	-0.49255	0.208704	-0.18603	-0.41179		-0.06603	-0.36231	1.67131	4.70634	-0.19498	1.82495	-0.17226	-0.28874	0.249561	1.91911	2.21591	3.89721	2.31403	4.92355	4.65451	3.70243	1.9661	-0.27323	3.49455	-0.07811		-0.38476	0.067595	1.64455	8.7039	3.711	1.75869	-0.08515
580	-0.40512	-1.05961	-0.34165	0.459464	-0.89413	-0.50085	-0.59705	-0.51409	-0.42715	-0.08496	-0.48096	-0.05433	-0.50912	-0.06232	-0.29298	-0.2558	-0.2787	0.214769	-0.72388	-0.64203		0.205793	-0.44638	1.64647	4.44001	-0.11423	1.92047	-0.69709	-0.21326	0.551453	2.00932	2.59411	2.90143	1.37177	4.91101	4.3634	3.92476	1.9156	-0.43981	3.25584	-0.12389		-0.27607	-0.29462	1.54604	9.45062	3.84188	1.8605	0.089016
581	-0.32969	-0.74949	-0.08033	0.208595	-0.30877	-0.81433	-0.36127	-0.44294	-0.1326	-0.33723	-0.67122	-0.55296	-0.57893	-0.25234	-0.48602	-0.3307	-0.24043	0.261181	-0.38126	-0.62663		0.205499	-0.65156	1.43569	4.09926	0.15788	1.88107	-0.57193	-0.3983	0.844265	2.0089	2.48945	1.49916	0.998117	4.7497	3.92956	3.34572	1.97665	-0.38586	3.29794	-0.0787		-0.55152	-0.13728	1.37113	8.29408	4.15655	2.50017	0.563241
582	-0.42065	0.053027	-0.32162	0.31757	-0.06013	-0.86048	-0.29101	0.151136	-0.15789	-0.33156	-0.42775	-0.77243	-0.62371	-0.54634	-0.21794	-0.60327	-0.21218	0.243537	0.220926	-0.39522		0.308295	-0.45635	1.05865	3.01546	0.144701	0.672295	-0.41181	-0.24368	0.032813	1.15074	1.08467	0.445124	0.272871	2.29708	3.8128	2.16084	0.91067	-0.35344	2.82742	0.155316		-0.76307	-0.13018	0.464975	5.08753	3.1151	2.05269	-0.04092
583	-0.03738	0.527884	0.03457	0.125855	0.088101	-0.84696	-0.47218	-0.08421	-0.00184	-0.54725	-0.52017	-0.74261	-0.49112	-0.3916	-0.04271	-0.47272	-0.25936	0.048786	0.161982	-0.14181		0.180366	0.248113	0.488868	1.45953	0.011835	0.187857	-0.031	-0.58557	0.39441	0.68203	0.999997	0.157767	0.402729	1.48947	1.87464	1.15389	0.798389	-0.53058	1.32581	0.089302		-0.85721	-0.48983	0.540639	2.17115	1.62984	0.953603	-0.18557
584	0.043708	0.674159	0.362049	-0.05629	0.238779	-1.07073	-0.23479	0.276847	0.147634	-0.8023	-0.00059	-0.93721	-0.27243	-0.27568	0.281038	-0.60175	-0.25808	-0.384	0.195696	-0.15533		-0.29597	0.324709	0.051932	-0.09699	-0.08612	-0.04161	-0.08764	-0.84941	0.021063	0.3007	0.442917	0.298945	-0.81584	-0.19631	-0.11134	0.304635	-0.2173	-0.57075	0.074243	-0.3139		-1.01351	-0.75902	-0.13094	0.002235	1.33206	0.423297	-0.48833
585	0.1071	0.701463	0.352691	-0.07757	0.605164	-1.07138	0.249581	0.197455	0.048862	-0.77787	0.132712	-0.76047	-0.01657	-0.56519	0.02211	-0.39475	-0.22369	-0.29357	0.433188	-0.0775		-0.23079	0.471006	0.016561	-0.08186	0.095229	-0.01525	0.572059	-0.65781	0.133799	0.018541	0.198591	0.53636	-0.37404	-0.3506	-0.01537	0.1891	-0.41792	-0.26168	-0.09943	-0.37266		-0.95704	0.00249	-0.25204	-0.19302	1.55199	0.250203	-0.3251
586	0.009042	0.558146	0.337719	0.149313	0.560242	-1.01923	0.018818	0.449769	0.110482	-0.48498	0.53953	-0.25583	-0.28444	-0.16633	-0.12123	-0.53918	-0.30628	-0.278	0.023844	-0.2062		-0.34512	0.907096	-0.02134	-0.37552	0.036271	-0.0021	0.3464	-0.37671	-0.54491	0.193116	0.039312	1.12342	-0.31338	-0.18345	-0.10775	0.41832	-0.7586	-0.32419	-0.38454	-0.70537		-0.74589	-0.43304	-0.21557	-0.26376	1.13122	-0.3166	-0.31909
587	0.219482	0.595994	0.325711	-0.04057	0.453614	-0.8486	-0.04294	-0.07649	0.096995	-0.60906	0.276198	-0.0099	-0.34284	0.012921	-0.06358	0.227185	-0.38788	-0.40834	-0.6035	-0.43636		-0.00763	0.401425	-0.06401	-0.52655	-0.21446	0.049016	0.228068	-0.27805	-0.22536	0.441557	0.042355	0.842057	-0.27564	-0.27299	-0.49414	1.16414	-0.30079	-0.20398	-0.6232	-0.77902		-0.85099	-0.19564	-0.657	-0.04106	0.808288	-0.35026	-0.1658
588	0.150262	-0.03879	0.460889	-0.025	0.214221	-1.07395	0.152942	-0.12363	0.175578	-0.54973	0.085157	-0.19335	-0.82139	-0.22741	-0.27422	0.222975	-0.43876	-0.35115	-0.45609	-0.53466		-0.25979	-0.11702	-0.1575	-0.49316	-0.06498	-0.06907	-0.01674	-0.16995	-0.53955	0.379211	0.159797	0.639634	-0.52289	-0.20805	-0.44135	1.20301	-0.46837	-0.14803	-0.4097	-0.68942		-0.60536	-0.06301	-0.68073	-0.15667	0.42673	-0.33441	0.079251
589	-0.00643	-0.05382	0.059906	-0.07152	0.226681	-0.39248	-0.55377	-0.15705	-0.35583	-0.276	0.117853	-0.26782	-0.75188	0.218475	-0.45149	0.169631	-0.74923	-0.64788	-0.35098	-0.18456		-0.14877	-0.40852	-0.41379	-0.51942	0.063548	-0.22667	-0.43267	0.275627	-0.60325	0.614317	0.078517	0.456587	-0.61443	-0.38735	-0.32898	1.26646	-0.33311	-0.31402	-0.41138	-0.35202		-0.24471	0.036362	-0.48494	0.093589	-0.18862	-0.72157	0.010159
590	-0.37247	-0.07276	0.309279	-0.26833	0.22477	-0.44003	-0.61929	-0.18717	-0.2714	-0.34026	0.057379	-0.24959	-0.96751	0.237516	-0.4895	0.293677	-0.9571	-0.51112	-0.26762	-0.11052		-0.37899	-0.46517	-0.02907	-0.91908	-0.0143	-0.07967	-0.34787	0.268315	-0.72484	0.32158	-0.2858	-0.0177	-0.98634	-0.51594	-0.60639	1.13815	-0.29298	-0.81149	0.013194	-0.29335		-0.28755	-0.52713	-0.27745	0.134183	-0.68171	-0.603	-0.18559
591	-0.51196	-0.48081	0.403673	-0.58001	-0.24924	-0.40471	-0.47321	-0.61997	-1.08203	-0.56445	-0.32696	-0.25811	-0.75945	-0.2351	-0.7971	0.446573	-0.35977	-0.59142	-0.21159	0.311206		-0.43207	-0.53048	0.377021	-0.7396	0.079867	-0.35362	-0.36063	0.120528	-0.67571	0.183907	0.113445	-0.53152	-1.16401	-0.6721	-0.3941	0.741593	0.422793	-0.39943	0.217368	0.58037		-0.55664	-0.30808	-0.08429	-0.16654	-0.77464	0.164972	-0.53757
592	-0.61129	-0.61444	1.05407	-0.8786	-0.48038	-0.84722	-0.24567	-0.43558	-0.81347	-0.35866	-0.2266	-0.56965	-0.63491	-0.18951	-0.96731	-0.21223	-0.06881	-0.56584	0.308182	0.566558		-0.5246	-0.32258	0.55833	-0.77376	0.26105	-0.66264	-0.41752	-0.1556	0.01277	-0.14273	-0.24838	-0.40589	-1.194	-0.26248	-0.16846	0.376347	-0.15352	-0.6742	0.2676	0.633961		-0.26263	-0.40711	-0.5154	-0.42367	-0.8816	0.694558	-0.54665
593	-0.87177	-0.46963	0.925527	-0.97269	-0.59469	-0.71161	-0.02032	-0.27752	-0.59613	-0.10316	-0.13547	-0.52876	-0.51302	0.227966	-0.82414	-0.28171	0.104512	-0.70841	0.252555	0.481137		-0.69766	-0.3757	0.978415	-0.82817	0.026061	-0.715	-0.26177	-0.17166	0.079801	-0.02897	-0.11885	-0.32783	-1.08563	0.176506	-0.30936	0.403888	-0.02918	-0.97766	0.172198	0.581144		-0.30964	-0.13035	-0.8495	-0.46843	-0.52178	0.705262	-0.58562
594	-0.67698	-0.44016	0.861352	-0.9153	-0.7423	-1.08901	0.137437	-0.11574	-0.13283	-0.23758	-0.52369	0.045407	-0.79327	-0.18095	-0.9709	-0.12234	0.305239	-0.91543	0.229761	0.041215		-0.70001	-0.41007	0.648843	-0.8307	-0.21388	-0.66693	-0.03709	-0.30327	0.280669	-0.14187	-0.1807	-0.12461	-0.87161	0.090902	-0.63529	0.002283	-0.06761	-1.09323	0.335206	0.33904		-0.48199	-0.47358	-0.75984	-0.61556	-0.44623	0.976171	-0.40576
595	-0.42367	-0.69857	0.477502	-0.61686	-1.06071	-1.20037	0.221244	-0.06165	-0.04298	-0.04908	-0.75646	-0.05577	-0.51965	-0.05427	-1.00888	-0.15885	0.145516	-0.92117	-0.40757	0.033808		-0.65879	-0.19082	0.377689	-0.70736	-0.29309	-0.96463	-0.10521	-0.39616	0.317946	0.115177	0.370718	-0.15007	-0.64208	0.038563	-0.52254	0.154151	-0.39205	-0.9604	-0.02809	0.284936		-0.37891	-0.2672	-1.12912	-0.50136	0.042866	1.13087	-0.27471
596	-0.36659	-0.60952	0.284289	-0.57838	-0.88113	-1.22674	0.188452	-0.01986	0.170971	0.180702	-0.3346	-0.22438	-0.80579	0.238438	-0.41825	0.035176	-0.45638	-0.93403	-0.39373	-0.08407		-0.47707	-0.27434	0.326625	-0.60477	-0.42162	-1.09632	-0.19089	-0.5202	0.660133	0.197052	0.237281	-0.0384	-0.53273	-0.04116	-0.39939	0.061133	-0.98552	-1.28979	-0.00675	-0.48033		-0.12377	-0.03392	-1.27779	-0.02787	0.527896	0.390936	-0.59883
597	-0.53528	-0.50728	-0.2301	-0.60399	-0.75504	-1.13428	0.104317	0.150132	-0.14443	0.40005	-0.14834	0.313471	-0.84939	0.368814	-0.41075	0.402081	-0.66921	-0.97037	-1.00244	-0.46249		-0.76179	-0.3562	-0.03631	-0.62087	-0.60893	-0.9538	-0.08114	-0.3929	-0.00185	0.311983	1.06631	-0.22922	-0.10858	-0.16531	-0.36659	-0.08783	-0.509	-1.06912	-0.07949	-0.3215		-0.07172	-0.06495	-0.70548	0.318468	0.691852	-0.46741	-0.7102
598	-0.40443	-0.46268	-0.10289	-0.1624	-0.55921	-0.91954	0.177008	0.385704	-0.58812	0.079324	-0.06497	0.487095	-1.63089	0.083766	-1.08458	0.788476	-0.88885	-0.5091	-1.09264	-0.42159		-0.41381	-0.44737	-0.30883	-0.53001	-0.60893	-1.01955	-0.07878	-0.56574	-0.0236	0.277394	0.747158	-0.47179	-0.26502	-0.70891	-0.50531	-0.18641	-0.6641	-0.68526	-0.10199	-0.3087		-0.16941	-0.45934	-0.38202	0.15453	0.425582	-0.41238	-0.78173
599	-0.66779	-0.39548	-0.27591	0.081209	-0.40838	-0.76395	-0.11544	0.016098	-0.58139	0.252812	-0.15449	0.22354	-1.77677	0.428832	-0.87116	0.697786	-1.08873	-0.19438	-1.00318	-0.21317		-0.42694	-0.34257	-0.26681	-0.60944	-0.48666	-1.08389	-0.4933	-0.66196	-0.27806	0.501955	0.767452	-0.89691	-0.14068	-0.26681	-0.11593	-0.13044	-0.50526	-0.22362	-0.20684	-0.07925		-0.23955	-0.19736	-0.48134	-0.00336	0.383869	-0.61383	-0.83887
600	-0.74447	-0.07932	-0.8653	-0.21724	-0.44823	-0.82379	-0.5644	-0.15911	-0.86084	0.128571	-0.16654	0.324718	-2.29661	0.520093	-0.76375	0.697786	-0.81637	0.397378	-0.74187	-0.34919		-0.54597	-0.33451	-0.34501	-0.45341	-0.39207	-1.08389	-0.79622	-0.48741	-0.39047	0.743821	0.419911	-1.03632	-0.39796	-0.00809	-0.13502	-0.39091	-0.51421	0.48152	-0.16604	-0.05772		-0.55017	-0.66232	-0.16935	-0.26142	0.018397	-0.81829	-0.79513
601	-0.7456	0.137179	-0.93583	-0.17092	-0.26916	-1.17524	-0.76914	-0.02507	-0.52335	-0.07539	-0.31968	0.096049	-2.68253	0.067867	-0.90344	-0.02117	-0.66833	1.34414	-0.80183	-0.53009		-0.66016	-0.52287	-0.39104	-0.44182	-0.42874	-0.69141	-0.6292	-0.46786	-0.47122	0.53514	-0.08204	-1.40112	-0.34425	0.269076	-0.50995	-0.13055	-0.46145	1.06112	-0.21088	0.062675		-0.67398	-0.89676	-0.17902	-0.59726	-0.79289	-0.70234	-0.17597
602	-0.70911	-0.10893	-0.73876	-0.05214	-0.49394	-0.97949	-0.685	-0.30151	-0.59703	-0.37613	-0.64394	-0.58609	-2.32119	-0.35143	-1.1375	-0.65074	-0.69225	2.32409	-0.64478	-0.54249		-0.66547	-0.33846	-0.41424	-0.50366	-0.31856	-0.68365	-0.50866	-0.54442	-0.45378	0.62114	-0.83467	-1.36779	-0.40255	-0.04944	-0.54167	-0.19402	-0.77564	1.82185	-0.10995	-0.2667		-0.68615	-0.71678	-0.39678	-0.62247	-0.82951	-0.3836	-0.23333
603	-0.43182	-0.1821	-0.99135	-0.8138	-0.90238	-1.03997	-1.0472	-0.73915	-0.85292	-0.31512	-0.73967	0.071616	-0.83413	-0.01657	-0.65729	-1.11781	-0.95832	2.06796	-0.74826	-0.18928		-0.72077	-0.23392	-0.41424	-0.60466	-0.50962	-0.70103	-0.63553	-0.43711	-0.6445	0.323207	-1.07113	-0.5043	0.520384	0.596413	-0.25223	-0.27187	-0.55153	1.55649	-0.14864	-0.20358		-0.4961	-0.58907	-0.44683	-0.35876	-0.92037	-0.25495	-0.25402
604	-0.03278	-0.13489	-0.81584	-0.76214	-0.74654	-1.29501	-0.76903	-0.39642	-0.92192	-0.665	-1.00378	0.324685	-0.01318	-0.34438	-0.45583	-1.37149	-0.66528	1.52131	-0.61001	-0.2399		-0.43677	-0.04212	-0.24139	-0.18328	-0.43901	-0.61294	-0.64885	-0.4003	-0.36011	0.012479	-0.95549	-0.19621	0.761737	0.298019	-0.45143	0.193191	-0.56942	1.48594	-0.24497	-0.25197		-0.38119	-0.51969	-0.25498	0.068573	-0.86916	-0.25231	-0.24491
605	-0.24319	-0.0949	-0.70272	-0.75609	-0.82014	-1.01658	-0.62654	-0.34154	-1.28565	-0.57056	-1.0094	0.498037	0.523416	-0.51889	-0.14061	-1.39781	-0.7501	1.05552	-0.31698	-0.27804		-0.38553	0.21909	-0.29485	-0.30054	-0.81412	-0.61294	-0.73045	-0.4003	-0.30202	-0.09946	-0.86687	0.234578	1.12814	-0.0541	-0.16116	0.588716	-0.35487	0.676975	-0.18143	-0.27349		-0.20953	-0.41935	-0.59124	-0.38444	-1.09043	-0.22306	-0.35834
606	-0.29451	-0.1573	-0.72512	-0.77931	-0.95818	-0.73156	-0.41153	-0.31287	-1.14193	-0.63401	-0.80193	0.327054	1.1758	-0.39992	-0.35003	-1.02443	-0.85655	0.100661	-0.59562	-0.51973		-0.63197	0.231347	-0.2661	-0.22551	-0.97136	-0.7119	-0.72979	-0.25481	-0.35395	0.016608	-0.4779	0.067269	1.08756	-0.27865	0.004698	0.38611	-0.45013	0.180673	0.124565	-0.11139		-0.1723	-0.15219	-0.69584	0.250297	-0.58298	-0.23454	-0.28084
607	-0.31329	-0.27911	-0.54353	-0.83107	-0.75219	-0.56886	-0.36353	0.045845	-0.96758	-0.51988	-0.65687	1.06374	0.796965	0.00551	-0.40717	-0.42743	-0.80718	-0.47118	-0.58843	-0.28881		-0.74002	0.760856	1.35871	0.249679	-0.73835	-0.55471	-0.5244	-0.01975	-0.38073	1.31597	-0.17769	0.133589	1.17001	0.067033	1.43017	0.384558	-0.3763	-1.0261	0.023773	3.87648		-0.12747	-0.01342	-0.99711	3.86201	1.97938	-0.19519	-0.32525
608	-0.77036	-0.46813	-0.53874	-0.09984	-0.33464	-0.66358	-0.25624	0.023772	-0.6933	-0.29697	-0.84162	0.106254	0.031395	-0.02869	-0.18601	-0.39436	-0.40344	-0.51893	-0.3689	-0.6652		-0.64536	1.00428	1.75266	0.11079	-0.38679	-0.35718	-0.6851	0.037555	-0.38096	2.03435	-0.17168	-0.63085	0.52815	0.198921	1.73545	0.305852	-0.64166	-1.11974	0.051571	6.88513		-0.12747	-0.19891	-1.09131	6.60315	4.15221	-0.26136	0.168449
609	-1.1103	-0.34606	-0.25769	-0.44394	0.374795	-0.60849	-0.35315	-0.50016	-0.60701	-0.14707	-0.55009	0.047844	-0.67447	-0.29002	-0.68537	-0.66224	-0.77998	-0.07946	-0.70998	-0.83309		-0.86444	0.75454	1.59939	-0.20689	-0.20409	-0.37637	-0.68448	0.217908	-0.38619	2.11501	0.012822	-0.49666	0.269064	0.180004	1.5613	-0.0295	-0.94825	-1.37761	0.163286	8.07152		-0.20078	-0.21049	-1.56159	7.64107	5.02364	0.022585	0.027714
610	-0.81144	0.844138	-0.37545	-0.5346	0.487428	-0.66438	-0.15316	-0.58138	-0.1073	-0.35562	-0.5528	-0.13629	-0.77613	-0.32227	-0.77658	-0.65308	-0.6922	-0.50139	-0.74699	-0.80308		-0.57674	0.975157	1.56372	-0.16059	-0.42243	-0.69746	-0.50428	0.051003	-0.41823	1.78068	-0.24423	0.096129	-0.02072	0.114563	1.51981	-0.55139	-0.89375	-1.5947	0.05282	8.58812		-0.05573	0.228727	-1.29643	8.59597	6.31085	0.015768	0.063708
611	-0.20185	0.971105	-0.52281	-0.63299	0.677429	-0.46492	-0.27609	-0.93991	-0.28638	-0.51538	-0.86957	0.237249	-1.02895	-0.10417	-0.7933	-0.76315	-0.84332	-0.59001	-0.45039	-0.62824		-0.10197	1.36231	1.34669	-0.69265	-0.3233	-0.85482	-0.67507	0.101487	-0.25531	1.66206	-0.51286	0.108345	-0.14298	0.105045	1.36935	-0.5361	-1.15901	-1.55882	-0.1731	8.19642		-0.14479	0.252478	-1.14866	8.16047	6.08829	-0.07709	-0.47066
612	-0.23483	1.19377	-0.99305	-0.50118	0.623756	-0.69532	-0.17242	-1.14928	-0.28412	-0.49418	-0.73316	0.014724	-0.91791	-0.45557	-0.63485	-1.0874	-0.54256	-1.01541	-0.17495	-0.73249		0.132044	0.801529	-0.23821	-0.91572	-0.22351	-0.44045	-0.82195	0.055258	-0.29498	0.231934	-0.63112	0.22299	-0.51955	-0.19946	-0.18293	-0.75427	-0.88142	-1.32743	-0.10978	4.3022		-0.22311	0.105332	-0.98092	4.70109	3.57311	0.002452	-0.39518
613	0.078497	1.61946	-1.088	-0.7009	0.593432	-0.66414	-0.47402	-0.84524	-0.23059	-0.29997	-0.53413	0.82364	-1.0201	-0.92123	-0.85991	-1.22915	-0.64482	-0.75613	-0.33727	-0.22177		0.207852	0.652055	-0.6319	-0.92545	-0.41487	-0.24458	-0.7754	0.323964	-0.09475	-0.31149	-0.54551	0.543461	-0.85986	-0.82804	-0.68943	-0.8738	-0.57828	-1.22928	-0.09034	1.69813		-0.07549	0.348111	-0.94564	1.90874	1.39005	-0.06405	-0.71876
614	0.785451	1.62308	-1.56063	-0.17155	-0.23742	-0.75709	-0.46184	-0.78778	-0.54732	-0.34349	-0.67159	0.796323	-0.52106	-0.55073	-0.24875	-0.97729	-0.08815	-0.90595	-0.12732	-0.13754		0.507417	0.662803	-0.11197	-0.77802	-0.51762	-0.21202	-0.58088	-0.07826	-0.18646	-0.19668	-0.52708	0.615659	-0.23222	-0.81049	-0.52891	-0.75852	-0.08207	-1.20053	-0.21773	0.318746		0.092849	0.180644	-0.66452	0.437695	0.591727	-0.17643	-0.83595
615	1.46074	0.392889	-1.01038	-0.36664	-0.1512	-0.63426	-0.40375	-0.39208	-0.59343	-0.46885	-0.18966	0.932384	-0.24569	-0.36184	-0.24525	-0.96013	-0.24957	-0.89208	-0.19464	-0.04114		0.356004	0.434489	-0.0529	-0.70705	-0.01877	-0.13452	-0.35544	-0.14914	-0.16435	-0.0167	-0.57488	-0.04182	0.00207	-0.49325	-0.50109	-0.66564	-0.16373	-0.84492	-0.39435	-0.19786		0.183902	-0.06739	-0.64352	0.0384	-0.39718	-0.29881	-0.8711
616	0.947732	0.329853	-0.57934	-0.35906	-0.27461	-0.55059	-0.2346	0.037339	-0.50891	-0.61522	-0.08036	0.648251	-0.13205	-0.30245	-0.23887	-0.74758	0.185207	-0.91913	-0.02129	-0.21506		0.350402	0.431723	-0.08186	-0.50429	-0.01734	0.121793	-0.0392	-0.17081	-0.43335	0.045219	-0.31087	0.025672	0.050669	-0.48094	-0.13434	-0.47832	0.527325	-0.66868	-0.4127	-0.01262		0.356784	-0.2181	-0.49338	-0.05722	0.015575	-0.44173	-0.52723
617	0.96386	0.355256	-0.56592	-0.2437	-0.35594	-0.32586	-0.60849	-0.07555	-0.5728	-0.90138	-0.10895	0.252193	-0.02425	-0.01861	-0.22957	-0.47818	-0.49385	-0.61647	-0.34823	-0.19084		0.559682	0.496022	0.163423	-0.11622	-0.18186	-0.24248	0.218231	-0.54234	-0.15658	-0.04491	-0.29768	-0.09811	0.512577	-0.66918	0.170174	-0.42431	0.134803	-0.39995	-0.43691	-0.15242		0.496535	-0.42317	-0.46528	-0.2299	-0.16894	-0.53684	0.259074
618	1.00643	0.0457	-0.39059	-0.13564	-0.44533	-0.35403	-0.19738	-0.55171	-0.22413	-1.20118	0.086035	-0.44552	0.411618	-0.15112	0.053623	-0.34931	-0.13162	-0.88947	-0.20175	-0.42045		0.732143	0.198209	-0.01524	-0.10745	-0.151	-0.65482	0.771398	-0.70467	-0.29886	-0.04328	-0.19503	-0.37494	0.815774	-0.66128	0.248473	-0.24004	-0.00592	-0.07764	-0.59987	-0.23479		0.316539	-0.29056	-0.09193	0.004345	-0.12653	-0.4611	0.808683
619	0.817633	-0.45308	-0.47121	-0.48483	-0.46013	-0.33704	0.3356	-0.24231	0.059885	-0.9881	-0.07334	-0.43589	0.128461	-0.13887	-0.08017	0.491461	-0.4224	-0.27855	-0.36008	-0.5271		0.426663	-0.15608	-0.46506	0.117593	-0.07138	-0.53	1.19434	-0.36416	-0.17089	-0.47355	-0.09069	-0.33383	0.071772	-0.41793	0.206246	0.043761	-0.29346	0.264496	-0.55129	-0.05673		0.691903	-0.01882	0.079745	0.260828	-0.01869	-0.34628	0.881935
620	-0.02283	-0.46369	-0.62635	-0.23331	-0.6073	-0.71151	0.597917	-0.37828	0.223731	-0.89507	-0.07823	-0.87776	0.155954	-0.43016	-0.02438	0.505413	-0.34345	-0.36083	-0.62423	-0.57908		0.812932	-0.40187	-0.34445	-0.11426	0.077457	-0.52588	1.37541	0.15536	0.130093	-0.82372	-0.11297	-0.41381	0.2333	-0.30616	-0.03964	0.140834	-0.40177	0.059688	-0.26231	-0.03075		0.444693	0.084926	0.340337	-0.13974	0.117698	-0.457	1.16875
621	0.018343	-0.5366	-0.91671	-0.41057	-0.87125	-0.50708	0.42486	-0.31048	0.004997	-0.26939	-0.17514	-0.69542	0.339334	-0.08026	0.272943	0.295221	-0.41688	-0.14092	-0.74718	-0.31964		0.780343	-0.95715	-0.41428	0.317409	0.070246	-0.76707	1.05149	0.38384	0.024976	-0.58879	0.50015	-0.30124	0.445463	-0.02893	-0.40238	0.059302	-0.8657	-0.28528	-0.57217	0.721235		0.183726	0.280521	0.796989	-0.08712	-0.43212	-0.53876	1.0318
622	-0.15175	-0.42689	-0.49871	-0.33009	-0.60637	-0.86074	0.647084	-0.39219	0.136145	0.083044	-0.44992	-0.67741	0.319559	-0.35477	0.212927	0.27558	-0.18067	-0.06961	-0.49823	-0.70371		0.468947	-0.99018	-0.36017	0.116347	0.222315	-0.40355	0.735543	0.633735	-0.18534	-0.46171	1.43098	-0.15789	0.221595	0.312315	-0.39879	0.225016	-0.70128	-0.28528	-0.46226	1.62239		0.077454	0.657801	0.934436	-0.02401	-0.20258	-0.53876	0.189296
623	-0.22544	-0.28083	-0.73977	-0.55799	-0.42426	-0.98618	0.591949	-0.0744	0.396746	0.12631	-0.83594	-0.5189	0.174132	-0.06409	0.166374	0.288459	-0.46813	0.10564	-0.46496	-0.33157		0.220678	-0.62494	-0.18177	0.355727	0.443118	-0.11924	0.423396	0.885913	-0.11731	-0.54242	1.76064	-0.02268	0.132173	0.572805	-0.52758	0.126299	-0.59833	-0.64893	-0.30785	2.30833		-0.0663	0.357194	0.401521	0.514321	-0.06006	-0.75823	-0.38718
624	-0.80872	-0.16195	-0.35988	-0.50382	-0.49334	-1.40183	0.187274	-0.05738	0.315832	0.131021	0.017876	-1.01594	0.008108	-0.13681	0.06177	-0.57908	-0.15686	0.097251	-0.50473	0.470345		-0.06152	-0.4238	-0.34016	0.243468	0.491338	-0.255	0.248607	1.20986	-0.43697	-0.32518	1.86688	-0.36382	0.387613	0.257751	-0.22608	-0.37765	-0.71691	-0.11092	-0.13136	3.20419		-0.62013	0.423959	0.498193	2.67077	0.223761	-0.81672	-0.0936
625	-0.56964	-0.08165	-0.53513	0.32256	-0.25287	-1.14246	-0.07883	-0.45466	0.034115	-0.03071	0.093045	-1.1078	-0.22607	0.195164	-0.29699	-0.49196	-0.02259	0.210146	-0.31655	1.15557		-0.70816	-0.42355	-0.27824	1.17224	0.468091	-0.09076	0.044135	0.767748	-0.55312	-0.01169	2.29959	-0.29085	0.290167	-0.02812	0.047185	-0.5534	-0.59299	0.825202	-0.32555	3.5111		-0.92312	0.432699	0.315908	3.39076	-0.1958	-0.50095	-0.17759
626	-0.61829	-0.24738	-0.49977	0.813117	-0.19602	-1.64007	0.06312	-0.64144	-0.05173	-0.54799	0.097413	-1.10318	-0.08159	-0.32261	-0.57839	-0.42628	-0.12637	0.36129	-0.3027	0.812803		-0.773	-0.12157	-0.03907	0.976175	0.415502	-0.11664	1.27854	0.695312	-0.29	-0.24661	1.49635	-0.047	0.148356	-0.25181	0.193637	-0.47187	-0.46958	0.797696	-0.19495	2.75912		-0.83307	0.004657	-0.25216	3.3644	0.110779	-0.18343	0.158539
627	-0.5408	-0.25786	-0.84695	0.815049	-0.05388	-1.57991	0.347968	-0.34949	-0.07582	-0.89147	0.377724	-1.47216	-0.37623	-0.26104	-0.78231	-0.67798	0.133753	0.758601	-0.5012	1.33201		-0.70438	0.178643	-0.10558	0.929773	0.285127	-0.59024	1.91134	1.16841	-0.25065	-0.24661	0.64751	-0.31827	-0.04291	0.234472	0.133171	-0.68857	-0.12344	0.855974	0.206418	2.02924		-0.74931	-0.37943	-0.34056	3.68051	0.115086	-0.05878	0.309742
628	-0.54493	-0.36838	-0.3808	1.08495	-0.23517	-1.6498	0.136363	-0.84341	-0.7656	-1.16053	0.446668	-0.44262	-0.52928	-0.23089	-0.87157	-0.84739	0.014447	0.68662	-0.06194	0.896001		-0.8249	0.111083	0.591327	0.989312	-0.05947	0.175958	1.83793	0.714792	0.413825	-0.43145	-0.08701	1.43715	-0.29207	0.820964	0.371016	-0.94145	0.092308	0.864163	0.708482	1.1717		-0.65834	-0.30755	-0.20008	3.01007	0.213247	-0.28994	0.006402
629	-0.44799	-0.14366	-0.38876	0.880664	-0.06864	-1.20667	0.175716	-1.03584	-1.11747	-1.3318	-0.13762	0.50115	-0.50908	-0.04321	-0.79086	-0.55093	-0.04687	0.398196	0.702452	0.511721		-0.53087	0.345469	1.71287	2.77127	1.72149	1.99584	1.45847	0.090594	0.89361	0.726868	-0.61116	4.0228	-0.39912	1.75929	1.81611	-0.76561	0.688637	1.18309	1.11723	1.65626		-0.57692	-0.69418	-0.1755	2.02668	0.989621	-0.71566	-0.02015
630	-0.43823	-0.20267	-0.04648	-0.22621	-0.15619	-1.21883	0.144081	-1.00778	-0.97397	-1.02363	-0.54954	1.30067	-0.66097	-0.34635	-0.48294	-0.75157	-0.38438	0.244317	0.637223	-0.09649		0.788636	0.665134	3.00748	4.14967	2.84483	2.18675	1.13231	0.0009	1.14964	2.39378	1.0155	7.15914	-0.02669	2.4963	4.21699	-0.11532	0.464831	2.43239	0.94009	3.26244		-0.47178	-0.71711	0.095053	3.33268	3.39302	0.000225	-0.29101
631	-0.44678	-0.09999	0.384455	-0.45014	-0.08419	-0.73664	0.092704	-1.03746	-0.97182	-1.00208	-0.52808	1.26141	-1.16645	0.420143	-0.22088	-0.73854	-0.40774	0.141412	0.660481	-0.35314		1.37321	0.936395	4.33892	4.82512	4.00638	3.41464	-0.16917	-0.36171	2.13102	3.11081	5.39985	9.23064	1.1887	3.60706	7.18103	0.269695	0.614085	5.18496	0.81681	5.84157		-0.1349	-0.40222	0.473072	5.96861	5.84449	0.382184	0.639455
632	-0.30204	-0.37889	0.274451	-1.00168	-0.36047	-0.94837	-0.51399	-1.32307	-0.86363	-0.6586	-0.72211	1.70902	-1.01976	0.691563	0.183675	-0.5585	-0.6665	0.014773	0.626595	-0.26175		1.50794	0.872129	4.55658	4.56839	5.01492	3.71881	-0.85317	-0.96014	2.53072	3.33704	8.22672	10.0018	1.60413	3.52995	8.26172	0.751026	0.531899	5.61639	0.538835	6.76828		-0.19575	-0.14176	0.800108	6.6046	6.4418	0.47664	1.29061
633	-0.1635	-0.37224	0.040722	-0.888	-0.30921	-0.65849	-0.13583	-0.99217	-0.69983	-0.78099	-0.64102	0.50046	-1.17395	0.836846	0.310469	-0.31523	-0.63955	-0.00065	0.019039	-0.27299		1.71539	0.774917	4.35458	4.8199	6.70306	2.85657	-0.73023	-0.65233	2.23918	3.73414	9.1606	8.04507	1.74199	3.30134	8.61633	1.20076	0.111494	6.13978	-0.08318	7.42928		-0.08767	-0.08134	1.07119	6.95387	6.511	0.853348	1.57606
634	-0.07264	-0.69471	-0.00242	-0.53773	-0.31166	0.280453	-0.13953	-0.96327	-0.2862	-0.59541	-0.3811	0.050555	-1.20939	0.612936	0.03935	-0.17683	-0.99347	-0.24456	-0.0818	-0.18677		1.6424	0.740874	3.22085	3.06033	5.58142	1.91875	-0.63121	-0.575	2.20271	2.41185	9.96476	5.66342	1.72769	2.43821	7.02461	1.45856	-0.27058	4.88924	-0.05562	6.27168		0.120109	-0.05179	1.11853	5.7775	5.22196	1.38417	1.36187
635	-0.43262	-0.87628	-0.29578	-0.35587	-0.496	0.164883	-0.18108	-0.89255	-0.58031	-0.39556	0.354006	-0.92947	-1.28568	0.735806	-0.05424	-0.41178	-0.93236	0.001867	0.165031	-0.1294		0.550206	0.495202	1.63234	0.82498	4.27178	1.62843	-0.55453	-0.09041	1.63038	0.790603	8.68756	2.49276	0.89965	1.61821	4.47994	0.810325	-0.32241	2.80412	0.313761	3.89238		0.19694	-0.067	0.528704	3.91574	3.35242	0.482593	1.62928
636	-0.16626	-1.02573	-0.77208	-0.42636	-0.47808	0.225844	-0.07801	-0.99287	-0.67586	0.150197	1.00306	-0.92832	-1.17891	0.120168	-0.16677	0.263145	-0.8791	0.001867	-0.18671	0.337167		-0.18173	0.278674	0.482563	0.166042	3.15224	0.77029	-0.60446	0.014624	0.648996	0.013524	4.89129	0.32664	-0.16754	0.673318	1.17505	0.443499	-0.36844	0.319602	0.547361	1.16803		0.131764	-0.06308	0.236544	1.60133	0.584499	0.167283	0.241415
637	-0.24462	-0.93697	-0.48035	-0.28164	-0.72938	0.33822	0.253456	-1.52583	-1.08254	0.19062	1.06864	-0.92219	-1.27514	-0.34528	-0.21066	-0.09376	-0.67876	-0.58201	0.140488	0.155879		-0.0913	0.179044	-0.02191	0.269022	2.18628	0.561257	-0.67712	0.53143	0.209946	-0.4071	1.87183	-0.441	-0.64528	0.007192	0.237846	0.11415	-0.86108	-0.45516	0.425472	0.146189		0.092315	-0.21285	0.164518	0.366978	-0.15501	-0.15047	-0.32111
638	-0.38301	-0.93301	-0.41831	-0.59364	-0.64332	0.027949	0.086911	-1.23093	-1.29243	0.604281	1.19108	-0.90061	-0.38942	-0.50504	-0.45209	-0.16296	-0.23815	-1.33839	-0.07819	0.171262		-0.4878	0.228493	-0.35709	-0.04203	0.323637	0.372594	-1.03454	0.496906	-0.34382	-0.52825	1.39215	-0.09016	-0.16362	-0.33282	-0.26884	-0.0827	-0.65171	-1.09756	0.537229	-0.26343		0.146974	-0.31279	-0.30779	-0.3593	-0.65856	-0.1913	-0.33954
639	-0.23034	-0.77014	-0.24045	-0.79618	-1.23437	-0.59279	-0.11119	-1.06961	-1.37449	0.818098	0.855763	-1.17855	-0.58286	-0.52566	-0.46854	-0.30081	-0.14297	-1.29429	-0.68179	-0.35248		-0.66321	-0.10107	-0.06714	-0.67813	-0.58978	-0.01738	-0.92892	0.505394	-0.70604	-0.46278	0.66146	-0.4012	0.084104	-0.71185	-0.2399	-0.22325	-0.55485	-0.93309	0.049597	-0.16841		-0.01368	-0.31381	-0.33878	-0.67121	0.46274	-0.47428	-0.38916
640	0.092102	-0.57107	-0.17326	-0.8539	-1.28109	-0.15902	-0.11666	-0.7011	-0.98648	0.747272	-0.2558	-0.49537	-0.65405	-0.67032	-0.45172	0.105584	0.443399	-1.60381	-0.75123	-0.72411		-0.03094	-0.15836	-0.15956	-0.46451	-0.76723	0.30852	-0.86358	0.13222	-0.83327	-0.52962	-0.04623	-0.16032	0.423476	-0.5624	-0.24104	0.16557	-0.03226	-1.10547	-0.35212	0.054512		0.158418	-0.05205	-0.35751	-0.78998	0.369768	-0.49317	-0.79842
641	-0.00185	-0.46757	-0.3093	-1.07673	-1.43578	-0.25224	-0.06228	-0.47814	-0.69949	0.259274	-0.86243	-0.19616	-0.82778	-0.67685	-0.6709	-0.33397	0.829025	-1.81118	-0.70981	-0.4502		-0.17389	-0.37838	-0.34711	-0.58491	-0.93674	0.373956	-0.90309	0.009698	-0.9354	-0.56999	-0.58035	-0.30113	0.275216	-0.7133	0.21299	0.112135	0.243643	-1.52776	-0.42791	0.204196		-0.14072	-0.14868	-0.33578	-1.24085	0.648374	-0.3371	-0.20078
642	0.003764	-0.39203	-0.60629	-0.95688	-1.22126	-0.30324	-0.16323	0.164359	-0.59396	0.05741	-0.96552	-0.03659	-0.38895	-0.68664	-0.63458	0.279751	0.859844	-1.52979	-1.02229	-0.25873		-0.17922	-0.32425	-0.30467	-0.54633	-0.85076	0.220641	-0.47484	-0.38071	-0.9203	-0.1012	-0.46975	-0.07129	0.556026	-0.45635	-0.02054	-0.07807	0.557369	-1.16734	-0.54772	0.029211		-0.14004	-0.01336	-0.72552	-0.9586	0.645452	-0.31426	-0.30703
643	0.003611	-0.29212	-0.74069	-0.72625	-1.45051	-0.11129	-0.45457	-0.43533	-0.54819	0.210161	-1.31412	0.154097	-0.96743	-0.70231	-0.50556	0.050824	0.68	-0.89765	-0.41328	-0.44679		0.13035	-0.27973	-0.72091	-0.79823	-0.60879	0.249957	-0.16696	-0.44398	-0.65701	0.001172	-0.68937	-0.24215	0.311445	-0.71986	0.091435	-0.07807	0.36756	-0.83748	-0.81064	-0.22026		-0.21762	0.12597	-0.39623	-0.71769	1.08737	-0.18898	-0.08498
644	-0.27122	-0.38549	-0.91346	-0.61159	-0.44408	-0.55387	-0.56823	-0.53005	-0.7577	0.007162	-1.01361	0.19288	-0.86153	-0.6604	-0.52271	0.043819	0.811077	-0.39609	-0.20174	-0.18598		0.378742	0.253638	-0.71348	-0.50807	-0.26441	-0.08931	-0.14847	-0.48871	-0.6886	0.047459	-0.70772	0.074664	0.063718	-0.63186	-0.16093	-0.19533	0.16947	-1.02792	-0.91129	-0.47478		-0.19629	0.077805	-0.72978	-0.37497	0.188047	-0.18692	-0.19975
645	-0.05221	-0.41368	-0.90123	-0.42705	-0.21877	-0.73991	-0.5212	-0.89037	-1.08805	-0.26992	-0.25538	0.148081	-0.52518	-0.26535	-0.4509	-0.02805	0.446347	-0.11068	-0.18834	-0.04719		-0.10783	0.228963	-0.47964	-0.56168	-0.16127	-0.24058	-0.02994	-0.47214	-0.36563	0.090778	-0.11621	-0.02674	0.004741	-0.63029	-0.26441	-0.40645	-0.21521	-0.64155	-0.57305	-0.25747		-0.09815	-0.32769	-0.37851	-0.25377	0.083626	-0.08741	0.078972
646	-0.42458	-0.23178	-0.6251	-0.32636	-0.0547	-0.92935	-0.89395	-1.12231	-1.24642	-0.13512	-0.22671	0.548184	-0.31463	-0.36648	-0.34554	-0.04557	-0.15866	0.257513	-0.17126	-0.44004		-0.04336	0.268511	-0.34366	-0.34145	-0.12018	-0.4087	0.116279	0.044817	-0.26351	0.097203	0.027907	0.161516	0.153	-0.47704	-0.3776	-0.3712	-0.41873	-0.15782	-0.66078	-0.26194		-0.08766	-0.70301	-0.6712	-0.06883	0.239395	-0.51359	-0.20763
647	-0.25629	-0.23526	-0.32812	-0.32828	0.011541	-0.60138	-1.0014	-1.01443	-1.22909	-0.11584	0.127694	0.842081	-0.50927	0.004044	-0.39213	-0.23073	-0.38357	0.56616	0.041522	-0.67203		-0.34757	0.078061	-0.17431	-0.21873	-0.35489	-0.25538	-0.10002	0.149683	-0.16651	-0.17719	-0.0974	0.540333	0.433672	-0.36698	-0.13713	-0.28134	-0.68667	-0.40833	-0.22159	-0.15425		-0.27198	-0.72818	-0.4849	-0.27689	1.19582	-0.61404	-0.10139
648	-0.407	0.094524	-0.31395	-0.44992	0.542383	-0.74769	-0.68704	-0.69688	-0.85948	-0.35937	0.612185	0.679568	-0.47469	0.004044	-0.35673	-0.10997	-0.38357	0.519344	-0.1988	-0.57585		-0.06901	0.05165	0.022839	0.193405	-0.19697	-0.10845	-0.08653	-0.15761	-0.10253	-0.0823	0.301867	0.528068	0.307907	-0.20553	-0.12691	-0.37423	-0.35519	-0.50857	-0.08745	-0.23409		-0.27088	-0.58984	-0.27761	-0.0138	1.40062	-0.68767	-0.28711
649	-0.16245	0.32978	-0.31395	-0.42805	0.129453	-0.37488	-0.60693	-0.59831	-0.56678	-0.35879	0.539779	0.755788	-0.18023	-0.08928	0.283727	-0.04758	-0.38357	0.031571	-0.49909	-0.78641		-0.27535	0.016829	-0.04865	0.419206	-0.30961	-0.28653	0.185436	0.133728	0.131342	0.071484	0.366798	0.17818	0.765015	0.025879	0.15124	-0.37423	-0.36584	-0.4476	-0.04855	-0.13835		-0.45321	-0.60557	-0.12606	-0.21911	1.1594	-0.62673	0.013179
650	-0.62335	0.107452	-0.14219	-0.42805	0.129453	-0.7225	-0.58129	-0.3662	-0.30355	-0.21073	-0.00849	0.420235	0.554622	-0.58233	0.383352	0.031612	-0.59793	-0.03775	-0.49909	-0.25477		-0.39692	0.016829	0.287057	0.419206	-0.17458	-0.28653	0.431982	0.272154	-0.09534	0.071484	-0.10528	0.17818	1.60919	0.025879	0.386108	-0.25795	-0.42047	-0.52613	0.013574	-0.15416		-0.80838	-0.36002	-0.23348	-0.46419	1.1594	-0.64893	-0.22943
651	-0.67092	0.051338	-0.14219	0.028736	0.257621	-0.97253	-0.28423	-0.24581	-0.08337	-0.08722	-0.00849	-0.28339	0.870308	-0.44467	0.307026	0.031612	0.039912	-0.21548	-0.24295	0.05947		-0.43497	0.499384	-0.04788	0.356492	-0.26381	-0.51379	0.572892	-0.02074	-0.09534	-0.02269	-0.10528	0.409661	1.79737	0.033402	0.135095	-0.44895	0.221937	-0.76628	0.210551	0.048678		-0.82272	-0.26658	0.063048	-0.46419	1.04147	-0.66816	-0.37192
652	-0.60302	-0.21413	-0.37905	0.197104	0.012907	-1.2328	0.313019	-0.32404	0.181606	0.028048	-0.49726	-0.71877	0.586384	-0.49494	0.282086	-0.2249	0.234002	-0.00912	-0.10503	0.27275		-0.28776	0.247174	-0.15284	0.195191	-0.16757	-0.75422	0.439996	-0.08933	-0.22038	0.02744	-0.24002	-0.2283	1.37123	-0.44391	-0.14423	-0.25349	0.17384	-0.84371	0.024839	0.202932		-0.64308	-0.52554	-0.02157	-0.50174	-0.09408	-0.49189	-0.64464
653	-0.96548	-0.81906	0.221264	0.110815	-0.31835	-1.19427	0.382242	-0.17379	0.015846	-0.1532	-0.94537	-0.26919	0.493135	-0.49494	0.373503	-0.08534	0.383583	0.080391	-0.31568	-0.09651		-1.09388	0.198413	0.071264	-0.02702	-0.26915	-0.64577	0.456406	0.297229	-0.27272	-0.13804	-0.48067	-0.48856	1.37123	-0.36819	-0.15445	-0.36962	0.462631	-0.08457	0.13379	0.285385		-0.64418	-0.60412	-0.33616	-0.696	-0.38513	-0.41826	-0.61095
654	-1.38692	-1.10717	0.182355	-0.21556	-0.41214	-1.2659	0.489309	-0.31809	-0.11018	-0.31741	-1.011	-0.3852	0.344526	-0.49918	-0.08881	-0.56175	0.314113	-0.33061	-0.33571	0.348504		-1.00213	-0.2084	0.574203	-0.32051	-0.35743	-0.54733	-0.01327	0.033176	-0.43386	-0.08465	-0.35477	-0.13421	0.842358	-0.49854	-0.19734	-0.57393	0.527239	0.158645	0.007097	0.240609		-0.58927	-0.58282	-0.04337	-0.35221	-0.19368	-0.40806	-0.88992
655	-1.24935	-0.82081	-0.18898	-0.45432	-0.71072	-1.13842	0.035888	-0.53248	0.259576	-0.38106	-0.79682	-0.0634	-0.49061	-0.28142	-0.22385	-0.74287	0.37537	-0.6505	-0.72254	0.631911		-1.01663	0.171172	0.470147	-0.32051	-0.26939	-0.54733	-0.33735	-0.0035	-0.46036	0.056244	-0.63578	-0.44056	-0.09992	-0.79578	-0.26609	-0.55119	0.72699	-0.03305	-0.35841	0.703459		-0.39947	-0.65418	0.275991	-0.01879	-0.49621	-0.43014	-0.49159
656	-1.09537	-0.55867	-0.25448	-0.60033	-0.50481	-1.0479	-0.21112	-0.50439	0.599597	-0.40529	-1.03809	-0.18089	-0.43812	-0.17314	0.158062	-0.46826	-0.34308	-0.65613	-0.89988	0.546606		-0.78806	0.14139	0.331465	-0.22883	0.525546	-0.52485	-0.48559	-0.20905	-0.41448	0.355376	-0.48592	-0.8739	-0.36743	-0.82289	0.121501	-0.09562	-0.25959	-0.26567	-0.36986	0.62778		-0.24926	-0.76785	0.44501	0.066629	-0.42817	-0.05771	-0.07403
657	-1.06015	-0.25886	-0.04696	-0.55724	-0.34843	-0.90468	-0.53338	-0.37176	0.427326	0.204588	-0.8478	-0.35871	-0.28154	-0.29015	0.343842	-0.30872	-0.56166	-1.50345	-0.84766	0.414333		-0.72619	0.314314	0.560576	-0.24319	0.755006	-0.367	-0.36973	-0.24639	-0.4271	0.149331	-0.40926	-0.88874	-0.35668	-0.59711	0.161697	-0.40724	-0.32252	0.075719	-0.06707	0.545667		-0.0178	-0.47432	0.552963	1.06473	-0.23958	-0.35766	0.836291
658	-0.79269	-0.06063	-0.37027	-0.20243	-0.08599	-0.60862	-0.55591	-0.02806	0.18291	0.478954	-0.57753	-0.69297	-0.331	-0.07597	-0.09753	-0.47565	-0.85475	-1.11157	-0.6523	0.902615		-0.43314	0.753446	0.700667	0.179791	0.584191	-0.51174	-0.27621	-0.16096	-0.47669	0.008208	0.162776	-0.51476	-0.1901	-0.74221	0.153782	-0.07432	-0.96942	-0.51628	0.561702	0.663792		-0.16691	-0.76232	0.549786	1.53608	-0.2355	-0.44161	1.47608
659	-0.66437	0.23554	-0.48316	0.056886	0.30949	-0.53818	-0.2248	0.471762	0.550157	1.4437	-0.73024	-0.59306	-0.54379	-0.16531	0.215329	-0.33139	-0.79841	0.013871	-0.56545	0.917008		-0.52123	1.14252	-0.02324	0.472784	0.42598	-0.43559	0.00337	0.338524	-0.25116	1.02542	0.408811	-1.00394	0.793297	-0.85148	0.081125	0.152539	-0.5648	-0.20107	1.06969	0.619324		-0.0227	-0.67379	-0.13781	1.58162	-0.12245	-0.54386	1.81341
660	-0.47178	0.028336	-0.41484	0.406687	0.654187	-0.00147	0.301242	0.735535	0.131781	2.22673	-0.54493	-0.28727	-0.31941	-0.23795	0.067982	0.042562	-0.99269	0.553134	-0.44295	0.310278		-0.39154	0.742621	0.325773	0.553326	0.281391	-0.25096	0.389308	0.222354	0.110397	1.73477	0.776044	-1.03864	0.966632	-0.79499	-0.08119	0.424429	-0.97205	0.244176	1.60236	0.248026		-0.09558	-0.97129	-0.33652	1.47275	0.483127	-0.28386	1.94386
661	-0.38076	0.063799	-0.22798	0.195344	0.759825	0.058668	0.641193	0.86798	-0.4544	1.86977	-0.30251	-0.09257	-0.4674	-0.25655	-0.35634	-0.1856	-0.82002	0.215355	-0.2173	0.066548		-0.61663	0.46927	0.774911	0.692718	-0.39137	-0.41221	0.61889	0.601601	-0.16717	1.76606	0.5766	-0.81542	1.85634	-0.44246	-0.05725	0.15987	-0.90821	0.920761	1.84886	0.438005		0.24361	-0.87544	-0.39901	1.77593	0.498274	-0.69758	1.39361
662	-0.50222	0.42914	-0.09605	-0.0506	1.165	0.252516	0.457807	0.74	-0.38896	1.51056	0.046853	0.006528	-0.25676	0.097776	-0.77687	-0.4101	-0.68702	0.540668	-0.85879	0.210543		-0.58167	0.910603	0.807749	0.601559	-0.29769	-0.03946	0.472276	0.595715	-0.17717	2.14721	0.567027	0.597722	2.08016	-0.24755	2.27566	0.329604	-0.64461	0.86851	1.36396	0.469601		0.179432	-0.89972	-0.27227	1.78785	1.07471	-0.32915	0.563093
663	-0.38047	0.472203	-0.10521	-0.51206	0.860815	0.190322	0.339382	0.492055	-0.05247	1.27965	-0.34957	-0.0238	-0.14946	-0.22385	0.018769	-0.62414	-0.45885	0.16466	-1.11086	0.451852		-0.45266	0.70577	0.787576	0.113348	-0.35143	-0.07609	0.112652	0.553917	-0.13959	2.55389	0.122421	1.22836	1.87977	-0.27349	4.97652	0.251571	-0.47579	0.827114	0.718659	0.358278		0.378905	0.033184	-0.44334	1.2388	1.29427	-0.48684	-0.2667
664	-0.00581	0.414238	0.046589	-0.46687	0.446745	0.19151	-0.07042	-0.03617	-0.70074	0.51157	-0.12981	-0.10593	0.457981	-0.17721	0.055746	-0.34533	-0.58629	-0.40217	-1.12008	1.27447		-0.2381	0.340516	0.95604	0.093941	-0.21717	-0.31102	-0.04047	0.102284	-0.42346	1.41259	-0.34427	1.7025	1.25361	-0.24008	5.81796	0.410672	-1.10025	0.201967	0.182556	1.43873		0.362113	0.105301	-0.21307	0.916231	1.18022	0.028734	-0.43882
665	0.054506	0.58325	0.196959	-0.4991	0.436855	-0.36159	-0.35974	-0.23709	-0.67567	-0.43477	-0.23062	-0.61654	0.641734	-0.34115	0.464465	-0.73265	-0.48124	-0.55221	-1.12073	2.0411		-0.30628	0.141448	0.147086	-0.13071	0.304964	-0.35294	-0.45176	0.170684	-0.78315	0.688191	-0.38591	2.0256	1.61652	-0.22498	6.72539	0.116039	-0.73873	0.026951	-0.31119	2.3354		0.503892	0.536118	-0.39975	1.25064	0.765321	-0.29805	-0.61555
666	0.085097	0.341758	0.075593	-0.38125	-0.0821	-0.05863	-0.5908	-0.35948	-0.37892	-0.03438	-0.52236	-0.53719	0.593452	-0.60486	0.751312	-0.82492	-0.40926	-0.1919	-1.08147	2.45769		-0.28896	-0.06317	-0.10992	0.451382	1.02547	0.237521	-0.48591	-0.18249	-0.55146	0.397938	-0.33633	2.33523	1.17002	-0.27471	6.75621	-0.00616	-0.29727	-0.41299	-0.51078	1.91308		0.033535	0.807133	-0.78166	0.822004	0.896582	-0.22428	-0.61441
667	0.201772	-0.1524	-0.02699	-0.38551	-0.39895	-0.17391	-0.48363	-0.48852	-0.35118	-0.25816	-0.77504	-0.31699	0.510169	-1.03389	1.04964	-0.50345	-0.50142	-0.29371	-0.80496	2.59179		-0.33846	-0.42522	-0.13972	0.897681	0.969315	-0.2376	-0.52594	-0.1766	-0.51589	0.104449	-0.14337	1.67742	1.05369	-0.47529	4.59239	0.548102	-0.42175	-0.01628	-0.63501	1.8266		-0.28328	0.590722	-0.81992	0.336815	0.773621	-0.29276	-0.4215
668	0.112866	0.257445	-0.03762	-0.31252	-0.28357	-0.12401	-0.43492	-0.74897	-0.14576	-0.0518	-0.2235	-0.23946	0.392815	-0.92646	0.480069	-0.15852	-0.58608	-0.20821	-0.51933	2.13528		-0.23297	-0.58434	-0.43922	1.0249	1.19387	0.118621	-0.28973	-0.35366	-0.4708	-0.10811	-0.25939	1.14329	1.0875	0.394078	1.89944	0.426364	-0.48599	-0.13159	-0.59047	1.74965		-0.33364	-0.11394	-0.53838	0.414524	0.473724	-0.05112	-0.42467
669	-0.24144	0.850013	-0.03762	-0.55869	-0.1134	-0.12589	-0.26731	-0.84449	0.214353	0.12205	-0.22492	-0.19981	-0.098	-0.74523	0.46663	-0.39228	-0.68391	-0.03732	-0.40874	1.06381		-0.30244	-0.23591	-0.23925	0.851975	1.12275	0.357044	-0.39822	-0.24757	-0.22542	-0.03741	-0.04247	1.25541	0.989638	0.40209	1.10258	0.274325	-0.15071	-0.0999	-0.30897	0.482232		-0.33364	-0.02423	0.040028	0.670067	0.225967	-0.28474	-0.32407
670	-0.5233	0.80066	0.021643	-0.72749	-0.14963	0.242402	-0.07624	-0.90948	-0.02125	0.307369	-0.32821	-0.31491	-0.40333	-0.4116	0.322821	-0.27699	-0.44159	-0.11761	-0.42062	0.028802		-0.1659	0.182633	-0.01096	0.996089	0.427132	-0.00652	-0.29534	-0.08029	0.284998	-0.11791	0.117747	0.999427	0.616949	0.418605	0.264277	0.031566	-0.03527	-0.0999	-0.13768	-0.54117		-0.60441	-0.0781	0.575607	0.078471	0.099867	-0.13144	-0.43352
671	-0.66822	0.974163	-0.35186	-0.89588	0.039528	0.13402	0.360989	-0.86639	-0.04008	0.161967	-0.13173	-0.34153	-0.167	-0.17445	0.191142	-0.25471	-0.59583	0.15807	0.019187	0.210594		0.080674	0.656907	-0.04386	-0.09373	-0.16022	-0.25859	0.033794	0.208249	0.32494	0.196121	-0.24668	0.450311	0.329037	-0.24868	0.089187	0.120617	-0.22936	0.111637	0.028487	-0.27674		-0.50683	0.33806	1.00541	-0.17551	-0.37779	0.04367	-0.11825
672	-1.04058	1.47387	-0.1484	-0.77357	0.065858	-0.15964	0.485255	-0.96619	-0.06604	-0.07803	-0.37956	-0.48803	-0.35602	0.017268	-0.17871	-0.25024	-0.68864	0.191358	-0.01629	-0.08349		0.056265	0.731852	-0.22171	-0.6802	-0.50758	0.292358	0.149386	0.208249	0.061297	0.264372	-0.08216	-0.10644	0.319676	-0.34653	-0.08123	-0.32217	-0.41929	-0.61771	0.36512	-0.18568		-0.07701	0.543593	0.892967	-0.42973	-0.77855	0.04367	-0.09467
673	-1.06811	1.14622	-0.19368	-0.74298	0.239123	-0.20922	0.464871	-0.87755	-0.91041	0.013023	-0.77903	-0.54705	-0.24215	0.15121	-0.14681	-0.22903	-1.00874	0.331961	-0.1676	-0.08158		0.063203	0.72834	-0.26193	-0.70052	-0.80024	-0.03046	0.355253	0.146233	-0.03427	0.368927	-0.05808	-0.449	-0.01111	-1.11706	-0.205	-0.12428	-0.18342	-0.77775	0.093222	0.015124		-0.20505	0.320624	0.846974	-0.52896	-1.15955	-0.23518	-0.30258
674	-1.02593	0.331989	-0.19368	-0.4968	0.166888	-1.14355	0.37778	-0.89951	-0.74265	-0.41079	-0.8784	-0.75238	-0.17289	0.183842	-0.49547	-0.08424	-0.76171	0.086296	-0.116	0.035199		-0.07164	0.482166	-0.55278	-0.74415	-0.75603	-0.04726	0.656879	0.131658	-0.06016	0.389998	-0.05808	-0.80339	-0.22563	-1.15553	-0.50644	-0.15389	0.082771	-0.84449	-0.27142	0.599679		-0.17081	0.26497	0.433107	-0.89752	-1.10278	-0.90196	-0.04949
675	-0.88928	0.211904	-0.46726	-0.49931	0.102445	-1.52421	0.37778	-0.683	-1.11023	-0.36914	-0.90582	-0.75028	-0.53464	0.04833	-0.63203	-0.0606	-0.76171	-0.0635	-0.60822	-0.37816		-0.25954	0.283017	-0.55278	-1.0607	-0.84034	0.173598	0.588662	0.245877	-0.31926	0.143739	-0.78348	-0.7785	-0.29109	-1.23003	-0.32262	0.088875	-0.24148	-0.90688	-0.43461	0.170735		0.056965	0.164557	0.037863	-0.44812	-0.74468	-1.05784	-0.168
676	-0.72539	0.246011	-0.16113	-0.33092	-0.02565	-1.82111	0.016791	-0.6998	-1.20145	-0.24354	-1.35001	-1.03539	-0.98368	-0.26611	-0.53912	-0.03704	-0.58202	-0.64953	-1.08371	-1.02616		-0.3238	-0.04032	-0.55243	-1.12134	-1.14871	0.201228	0.259526	0.248991	-0.45119	0.480136	-0.74	-0.60215	-0.63561	-0.84597	-0.569	-0.08303	-0.45148	-1.1882	-0.27727	-0.26497		-0.00024	-0.2608	-0.11656	0.526716	-0.65624	-1.63743	-0.48862
677	-0.78784	-0.04626	-0.53752	-0.3736	-0.07331	-1.73218	-0.32297	-0.34724	-1.16167	-0.13762	-0.93294	-1.01406	-1.38772	-0.80837	-0.23742	-0.11694	-0.93929	-0.70355	-0.988	-0.86881		-0.67118	0.507581	-0.73775	-1.00165	-1.39332	-0.02844	0.012598	0.482375	-0.04546	0.480136	-0.85479	-0.5686	-0.70337	-0.75703	-0.72304	-0.38244	-0.25794	-1.11169	-0.68855	-0.33407		-0.37512	-0.38926	-0.12632	0.663438	-0.15254	-1.72161	-0.62835
678	-0.87696	-0.41284	-0.83268	-0.49692	-0.44422	-2.11686	-0.24543	-0.51924	-0.45835	-0.53378	-0.49515	-0.98774	-1.48672	-0.97945	-0.2627	-0.13816	-0.52578	-0.75404	-0.83669	-1.10908		-0.74621	0.356332	-0.68269	-1.29392	-0.85494	0.466648	-0.32642	0.376152	0.147833	0.342273	-0.77344	-0.39034	-0.66567	-0.67637	-0.77114	-0.9225	-0.5577	-1.05499	-0.52693	-0.26871		-0.51851	-0.21357	-0.22735	0.802476	-0.4335	-1.41651	-0.38105
679	-0.66075	-0.36249	-1.17766	-0.55519	-0.74809	-1.37663	-0.29212	-0.3912	-0.62439	-0.14364	0.014485	-0.7351	-1.39768	-1.29878	-0.28897	0.11206	-0.7413	-1.0099	-1.0805	-1.36952		-0.41085	0.152315	-0.46782	-0.73769	-0.65167	0.572233	-0.6067	0.090328	-0.02071	0.328282	-0.90679	-0.03755	-0.63877	-0.34343	-0.5339	-1.04384	-0.87961	-1.11034	-0.32108	-0.49644		-0.85551	-0.5318	-0.24373	0.828271	-0.03158	-0.64406	-0.51746
680	-0.66075	0.012673	-1.16224	-0.46269	-0.68365	-1.28869	0.199893	-0.3912	-0.11963	0.419865	-0.12323	-0.38464	-1.03844	-1.13224	-0.12222	0.220316	-0.7534	-0.99119	-0.31141	-0.96574		-0.34954	0.776878	-0.72755	-0.42114	-0.5483	0.832965	-0.27472	-0.12308	0.124444	0.35717	-0.10615	0.274653	-0.77277	0.151535	-0.67327	-0.98208	-0.81826	-1.04795	-0.03498	-0.21916		-0.85551	-0.49146	-0.25561	0.656592	-0.05433	-1.08167	-0.51776
681	-0.4973	-0.46393	-1.36666	-0.46269	-0.75842	-1.02988	0.199893	-0.39693	-0.06017	0.411743	0.740414	-0.09953	-1.08253	-0.8096	-0.32778	0.260485	-0.71994	-0.83192	-0.3633	-0.75541		-0.24519	0.945191	-0.77676	-0.28969	-0.25984	1.15296	-0.58415	-0.23525	0.037376	-0.3221	0.06299	0.32356	-0.29389	-0.01904	-0.68832	-0.93254	-0.52392	-0.74203	-0.35848	-0.13483		-0.04253	-0.48227	-0.42955	-0.28834	0.129191	-0.56721	-0.20609
682	-0.39876	-0.53401	-1.46873	-0.31046	-0.73708	-1.04162	0.066593	-0.12139	-0.06014	0.545825	0.618688	0.025635	-0.81833	-0.26735	-0.52243	0.335912	-0.09211	-0.81264	-0.73683	-1.05205		-0.04609	0.144891	-0.5408	-0.0757	-0.10342	0.848024	-0.33722	-0.46864	-0.26344	-0.3221	0.740059	0.403334	-0.31677	-0.04373	-0.75556	-0.63314	-0.37271	-0.46171	-0.17953	-0.0198		-0.14568	-0.3538	-0.74187	-0.717	-0.35146	-0.72274	-0.1734
683	-0.03548	-0.26833	-1.237	-0.18204	-0.78899	0.266256	0.212302	0.148034	-0.20446	0.755259	0.367375	0.079349	-0.71501	-0.19073	0.025833	-0.07873	-0.25754	-0.73936	-0.67976	-0.8017		-0.03536	0.437529	-0.5408	0.005295	-0.59265	1.089	-0.34331	-0.3004	-0.37705	-0.33186	0.694292	0.312629	-0.2125	-0.04373	-0.25442	-0.22772	0.027008	-0.18325	-0.20016	0.058715		0.060458	-0.55117	-0.78086	-0.41706	0.267342	-0.69002	-0.34838
684	-0.04274	-0.19666	-1.06136	-0.12948	-0.66162	0.896723	-0.23516	0.067795	-0.06093	0.399126	-0.04289	-0.14408	-0.93066	-0.06586	0.16524	-0.46688	-0.00319	-0.40873	-0.68107	-0.89449		-0.542	0.634808	-0.7178	-0.23404	-0.65678	0.819999	-0.18491	-0.1361	0.788128	0.789398	0.827642	0.089723	0.343917	-0.29226	-0.34944	-0.10639	0.082722	0.146075	-0.38973	-0.02219		0.204773	-0.39737	-0.08973	-0.39299	0.007184	-0.81223	-0.70455
685	-0.08119	-0.49271	-0.80321	-0.23931	-0.66162	1.09534	0.010793	-0.12812	1.00546	-0.34123	0.025144	-0.40701	-0.31532	-0.20746	-0.10018	-0.90797	-0.08104	-0.19735	-0.80002	-0.79979		-0.51811	-0.13998	-0.6181	0.202848	-0.4458	0.412422	-0.01618	-0.1361	2.08409	3.69294	0.742159	-0.05944	1.09423	-0.67063	0.963635	-0.06194	0.217541	0.053813	-0.51562	0.180461		0.21972	-0.48226	2.24442	-0.41475	0.71274	-0.37555	-0.62349
686	-0.28805	-0.36304	-0.57885	-0.14558	-0.38411	1.24652	0.28072	-0.06226	1.15977	-0.39914	-0.0149	-0.39525	-0.45755	-0.20746	-0.19196	-1.27573	0.009215	-0.31756	-1.11557	-0.97125		-0.47363	-0.63436	-0.20464	0.508972	-0.43857	0.307996	0.307931	0.343791	2.59863	5.55289	0.931852	-0.175	0.535628	-0.65637	1.65325	-0.35117	0.296985	-0.07187	-0.84809	0.372594		-0.35756	-0.8091	3.26908	-0.09235	1.50199	0.486259	-0.81802
687	-0.31698	-0.35047	-0.17826	0.194095	-0.73855	1.39661	0.86982	-0.52005	0.79027	-0.44326	-0.1144	-0.30749	-0.17447	-0.08753	0.032214	-1.64001	-0.19096	-0.25033	-0.89724	-0.72612		-0.3511	-0.36055	-0.01233	0.757046	-0.71127	0.38903	0.017836	0.298581	2.51569	5.57347	0.144804	0.231009	0.519078	-0.38757	1.72527	-0.47005	0.295066	-0.1585	-0.70824	0.179506		-0.25782	-0.49927	3.45878	0.362882	2.03264	1.34941	-0.99601
688	-0.38687	-0.54528	-0.45091	0.346504	-0.38374	0.256168	0.721167	-0.73615	0.828785	-0.4784	-0.04989	-0.31247	-0.41363	-0.20312	-0.43509	-1.28594	-0.06358	-0.40793	-0.85532	-1.11196		-0.29374	-0.53133	-0.16375	0.826663	-0.42139	-0.19907	-0.09459	0.203559	2.30348	5.58858	-0.00213	0.287899	0.383314	-0.34168	1.19273	-0.39697	0.567077	-0.53033	-0.62006	-0.18698		-0.19253	-0.38007	3.9209	0.047375	2.0853	1.13316	-1.04865
689	-0.51735	-0.43426	-0.08063	0.532513	-0.16782	-0.07894	1.06006	-0.38461	0.763201	-0.07049	-0.09831	0.126753	-0.06089	0.032572	-0.68672	-1.04103	-0.27566	-0.3039	-1.13507	-0.82159		-0.12285	-0.60117	0.162344	0.841238	-0.58867	0.06954	-0.01309	0.261742	1.29944	4.20749	-0.06476	0.42086	-0.04149	-0.47325	1.18949	-0.60785	0.423054	-0.48665	-0.38294	-0.53654		0.037842	-0.4646	3.09266	-0.0438	2.06818	1.08887	-1.01516
690	-0.63724	-0.74074	-0.4496	0.454061	-0.20279	-0.23271	0.111281	-0.11132	-0.62105	0.138805	-0.00035	0.159001	-0.71947	-0.31816	-0.5674	-1.07636	-0.334	-0.39792	-1.21169	-0.69737		-0.17412	-0.4547	0.279278	0.266426	-0.83906	-0.02522	-0.49415	0.078096	-0.36132	1.3107	-0.559	0.272402	-0.66914	-0.43034	-0.12257	-1.023	0.471695	-0.36248	-0.36242	-0.86583		0.403734	-0.48878	0.690707	-0.1806	1.14624	1.46281	-0.99294
691	-0.69498	-0.88912	-0.60795	0.043596	-0.53607	-1.28937	-0.09969	-0.43978	-1.08789	0.246431	-0.47666	-0.05721	-0.6102	-0.34923	-0.53245	-0.83611	-0.45771	-0.13959	-0.88633	-0.59785		-0.27496	-0.12864	-0.17607	0.132989	-0.98467	-0.5037	-0.82359	-0.65612	-0.49693	-0.31095	-0.59688	0.024425	-0.24749	-0.23069	-0.86631	-0.57453	0.059802	-0.24029	-0.00828	-0.40114		0.477253	-0.13136	-0.34607	-0.2126	0.265748	1.02035	-1.14987
692	-0.42812	-1.16784	-0.95035	-0.28269	-0.02348	-1.46235	-0.63751	-0.39007	-0.50094	0.29055	-0.64129	-0.24887	-0.40635	-0.46916	-0.77407	-0.74525	-0.53864	-0.34238	-0.89342	-0.85371		-0.21025	-0.42179	0.222392	0.134618	-0.50967	-0.41612	-0.59757	-0.61092	-0.07153	-0.50409	-0.53664	-0.38159	-0.26994	-0.31873	-0.71705	-0.65796	-0.16679	-0.85956	-0.34616	-0.43096		0.421442	-0.38549	-0.44026	-0.40089	-0.52999	0.347294	-0.97995
693	-0.49239	-0.92047	-0.48959	-0.77389	0.178925	-1.19554	-0.98812	0.000178	-0.21273	0.617049	-0.60598	-0.2649	-0.4818	-0.6589	-0.84785	-0.68468	-0.87377	-0.1352	-0.86531	-0.78934		-0.45184	-0.44044	0.466845	0.095876	-0.47652	-0.66278	-0.61928	-0.73381	0.122503	-0.22522	-0.61798	-0.38143	0.24822	-0.36462	-0.51379	-0.71841	-0.90101	-0.86184	-0.41258	-0.25812		0.436266	-0.46733	-0.49399	-0.26162	-0.66944	0.823465	-0.77685
694	-0.39782	-1.03705	-0.98883	-0.90493	-0.15421	-1.36406	-0.74164	-0.05911	-0.1555	0.092732	-0.76238	-0.69043	-0.45792	-0.87322	-0.67884	-0.92483	-0.75721	-0.04449	-0.67419	-1.20226		-0.38284	-0.24011	0.325101	1.09088	-0.6141	-0.75117	-0.74502	-0.62195	0.133042	0.122986	-0.84115	-0.6293	-0.15274	-0.18707	-0.64169	-0.45329	-0.87904	-1.00274	-0.61156	-0.15098		0.308944	-0.30298	-0.11702	0.170176	-0.81371	0.799447	-0.56648
695	-0.50323	-0.73373	-0.67282	-0.67542	-0.26551	-1.59857	-0.69073	-0.00306	0.155652	0.134026	-0.65391	-0.93811	-0.30975	-0.68839	-0.81378	-0.74133	-0.43566	0.52773	-0.40193	-1.12216		-0.42578	-0.40648	0.208905	1.8625	-0.51185	-0.65077	-0.76782	-0.22579	0.517438	0.389743	-0.82355	-0.39281	-0.01456	0.691166	-0.63565	-0.16769	-0.8263	-0.59923	-0.21503	0.187545		0.241312	-0.34058	1.96216	0.48195	-0.90317	0.561003	-0.82458
696	-0.17976	-0.44603	-0.76011	-0.02147	-0.27492	-0.84899	-0.98242	0.301479	0.457876	0.180948	-0.49143	-0.83146	-0.20895	-0.99321	-0.81065	-0.40468	-0.27075	0.491345	-0.3232	-1.50682		-0.53274	-0.67777	0.612005	2.19165	-0.34807	-0.30674	-0.48772	-0.08202	0.577536	0.088018	-0.95372	-0.04032	-0.08791	1.60924	-0.3399	0.279521	-0.4896	-0.68509	-0.3227	-0.56542		0.14222	-0.3732	4.05253	0.496615	-1.14698	0.221882	-0.36279
697	-0.28913	-0.31025	-0.63254	-0.17375	-0.68053	-0.70758	-0.37582	0.457183	0.090452	0.180948	-0.41986	-0.67198	-0.53659	-1.29852	-0.56903	-0.15914	0.203715	0.884779	-0.1851	-1.1554		-0.53274	-0.53707	-0.07211	2.1083	-0.40598	-0.39054	0.387142	-0.13253	0.133008	0.252484	-0.95372	0.238937	-0.1354	1.87703	-0.3399	0.550803	-0.12371	-0.03305	-0.08264	-0.60294		0.407352	-0.52755	4.83302	0.515258	-1.18452	-0.00503	-0.27123
698	-0.44314	-0.53437	-0.76052	0.381423	-0.98819	-0.83766	-0.16816	0.200989	-0.23571	-0.24387	-0.58288	-0.65251	-0.50013	-0.83362	-0.50856	-0.06214	0.277739	0.739379	-0.31221	-0.7756		-0.3062	-0.68863	-0.04506	2.30901	-0.4855	-0.17361	0.762226	0.557095	-0.07298	-0.05143	-0.99618	-0.04793	-0.32899	2.27057	-0.3399	0.861742	0.109821	0.255769	0.128355	-0.68194		0.416883	0.265398	4.63167	0.458284	-1.26859	-0.32392	-0.09074
699	-0.28101	-0.81034	-0.70871	0.332167	-0.4836	-0.76849	-0.26989	0.078223	-0.32567	-0.16918	-0.35856	-0.43278	-0.87755	-0.64648	-0.68831	0.100379	0.34457	0.544633	-0.17128	-0.69321		-0.21691	-0.90472	-0.31438	0.964972	0.007687	-0.17361	0.536225	0.418489	-0.07611	-0.14689	-0.56375	0.032278	-0.20139	2.17613	-0.03065	1.01674	0.034349	0.068974	0.311888	-0.53496		0.291196	0.078327	4.1254	0.05862	-1.38041	-0.24841	-0.38385
700	-0.01728	-0.95793	-0.68769	0.290936	-0.33733	-0.77333	-0.21036	-0.14093	-0.21807	-0.46928	-0.28649	0.121703	-1.29732	-0.28186	-0.53765	-0.01353	-0.035	-0.22358	-0.24797	-0.70273		-0.21366	-0.73458	-0.1551	0.079457	-0.07029	-0.02624	0.553371	0.226529	-0.27951	-0.43289	-0.23708	0.030241	-0.32824	1.42203	0.002358	0.84736	-0.32637	-0.31017	-0.00901	-0.5442		-0.19229	0.213294	2.05623	-0.34736	-1.26533	-0.26798	-0.11023
701	-0.40641	-0.95793	-0.4743	-0.19296	-0.31446	-0.6437	-0.1344	-0.13001	-0.32949	-0.75429	-0.30113	0.330153	-1.42308	-0.06195	-0.48966	-0.57315	-0.1641	-0.35247	-0.37657	-0.25741		-0.22384	-0.69612	-0.18257	-0.5322	-0.36147	-0.34524	0.292316	0.097603	-0.45398	-0.41442	-0.37305	-0.29601	-0.5742	0.460618	-0.25484	0.396422	-0.65144	-0.22081	-0.17447	-0.27751		-0.45735	0.485589	0.166274	-0.66824	-1.08655	-0.33475	-0.36542
702	-0.18585	-0.87044	-0.38507	-0.16181	-0.29982	-0.45274	-0.44943	-0.20331	-0.27677	-0.75429	-0.40129	0.291389	-1.2438	0.243362	-0.25328	-0.54526	-0.6113	-0.46825	-0.23289	-0.39112		-0.18296	-0.84355	-0.61879	-1.03582	-0.33693	-0.4698	-0.78213	0.132278	-0.23669	-0.24216	-0.42737	-0.66227	-0.38771	-0.02237	-0.48507	0.124237	-1.02737	-0.51316	-0.14961	-0.01709		-0.54813	0.336882	-0.61552	-0.93545	-1.06291	-0.28728	-0.62306
703	-0.26801	-0.7934	-0.5101	-0.01692	-0.45629	-0.52064	-1.0463	-0.35689	-0.28868	-0.5286	-0.23827	-0.06163	-1.15894	-0.30383	-0.37728	-1.36533	-0.94384	-0.71118	-0.5261	-0.67058		-0.48021	-0.64044	-0.49222	-1.09353	-0.50754	-0.37115	-0.96264	-0.62046	-0.02077	-0.24216	-0.29736	-0.3754	-0.29102	-0.61846	-0.77679	-0.19178	-1.02737	-0.9978	-0.39755	-0.02159		-0.82439	-0.38803	-0.71692	-1.16362	-1.56838	-0.258	-0.43234
704	-0.21751	-0.32257	-0.13858	0.110217	-0.31458	-0.39978	-1.09327	-0.35294	-0.58413	-0.61054	-0.11744	-0.41435	-1.13853	-0.31534	-0.24996	-1.38552	-1.09848	-0.86326	-0.55119	-0.53449		-0.53814	-0.55231	-0.18478	-0.88044	-0.25353	-0.51706	-0.7968	-0.79333	-0.27302	-0.21837	-0.39689	-0.50421	-0.44535	-0.57071	-0.5205	-0.45917	-0.73594	-0.76529	-0.50799	-0.18915		-0.53897	0.045032	-0.49849	-0.68585	-1.27724	-0.27833	-0.1506
705	0.020891	-0.27647	-0.03194	-0.38957	-0.39668	-0.15249	-0.9929	-0.58404	-0.37068	-0.28452	-0.11898	-0.69093	-0.86731	-0.47563	-0.39419	-1.14048	-1.01076	-0.56295	-0.46226	-0.66878		-0.43098	-0.69535	-0.35889	-0.72856	-0.31922	-0.63544	-1.04866	-1.08671	-0.22638	-0.03502	-0.36136	-0.50421	-0.60732	-0.82941	-0.68264	-0.42469	-0.4797	-1.12193	-0.67635	-0.25378		-0.18964	0.135467	-0.70236	-0.5403	-1.49951	-0.31228	-0.24113
706	-0.02441	-0.54101	0.155382	-0.46707	-0.01862	-0.27103	-0.96225	-0.58404	-0.55497	-0.32072	-0.45886	-0.969	-0.63886	-0.63797	-0.39448	-0.95708	-1.10954	-0.53257	-0.20792	-1.11139		-0.46527	-0.69865	-0.37321	-0.75273	-0.08848	-0.18348	-0.75295	-0.84722	-0.33979	0.12373	-0.08938	-0.48237	-0.36136	-0.93132	-0.24397	-0.67424	-0.21026	-1.24759	-0.23459	-0.23218		0.138704	-0.26928	-0.71672	-0.43422	-1.382	-0.40804	-0.2632
707	0.011297	0.115441	0.121256	-0.66969	0.00735	-0.22063	-1.01715	-0.66602	-0.45024	-0.24077	0.039283	-0.87236	-0.60953	-0.96901	-0.70038	-1.02474	-0.94593	-0.77553	-0.24805	-1.13458		-0.55828	-0.36327	0.180056	-0.66284	-0.08885	-0.15217	-0.71855	-1.1689	-0.39265	-0.17938	0.244922	-0.59627	-0.11032	-0.49956	0.108813	-0.38356	-0.22224	-1.22707	0.04876	-0.21682		-0.16178	-0.0225	-0.47097	-0.06749	-1.45578	-0.28454	0.057831
708	0.312844	0.488025	0.110451	-1.57026	0.120721	-0.24619	-0.06194	-0.77405	-0.3435	-0.19936	-0.35122	-0.54141	-0.30748	-0.70597	-0.44582	-0.34155	-0.4565	-0.70454	-0.01526	-0.92621		-0.11811	-0.16958	-0.28068	-0.82107	-0.18294	-0.1231	-0.41044	-0.89809	-0.76598	0.022859	0.255919	-0.70666	-0.03966	-0.46947	0.289573	-0.22234	-0.12787	-0.72724	0.129722	-0.46596		0.158114	-0.04023	-0.54741	-0.12282	-0.67335	-0.38902	-0.40985
709	-0.0021	0.961565	-0.12382	-1.52741	-0.32904	-0.33884	-0.46648	-0.71282	-0.02596	0.107792	-0.46367	-0.42347	-0.32755	-0.99016	-0.33739	-0.26778	-0.35843	-0.8399	0.202656	-0.92604		-0.05771	0.47788	-0.32614	-0.7921	-0.84998	0.00844	-0.30603	-0.62056	-0.7302	-0.02681	0.208821	-0.64851	0.256427	-0.31651	-0.17833	-0.11683	-0.0778	-0.94499	0.267909	-0.50674		0.035342	-0.31354	-0.48306	-0.17854	-0.69224	-0.47992	-0.34222
710	-0.29989	1.06363	-0.42204	-1.32415	-0.23912	-0.5503	-0.47698	-0.52926	-0.51059	-0.07823	-0.58546	-0.31559	-1.03887	-1.22498	-0.39272	-0.37546	-0.36622	-0.86985	-0.1191	-0.79175		-0.10777	0.697062	-0.15994	-1.07345	-0.55817	0.185552	-0.1336	-0.34774	-0.73819	-0.02563	0.221327	-0.64851	0.229718	-0.05781	-0.01619	0.092838	-0.01226	-0.90088	0.509873	-0.64168		-0.3323	-0.62719	-0.17639	-0.10487	-0.52546	-0.66923	-0.03552
711	-0.39395	1.41766	-0.65547	-1.15898	-0.35287	-0.50832	-0.65572	-0.70352	-0.09892	-0.22596	-0.50234	-0.32501	-1.20763	-0.81345	-0.29811	-0.21921	-0.58563	-0.73422	-0.36095	-0.5393		0.043666	1.12054	-0.46589	-0.65321	-0.51954	-0.11361	-0.30522	-0.59266	-0.95919	0.140117	-0.03336	-0.57389	0.031553	0.066705	-0.23862	0.107841	-0.27727	-0.68811	0.137817	-0.73881		-0.21329	-0.59699	-0.03998	0.251578	-0.49135	-0.5067	-0.08489
712	-0.82775	0.929376	-0.62135	-1.10986	-0.14602	-0.72934	-0.43693	-0.62153	-0.38273	-0.11969	-0.79716	-0.43847	-1.18843	-0.73234	-0.49072	-0.01996	-0.49539	-0.7811	-0.44727	-0.91422		0.256225	1.02511	-0.197	-0.43546	-0.4858	-0.1656	0.020952	-0.25514	-1.08028	0.41262	-0.25442	-0.22299	-0.21949	-0.33744	-0.36118	0.020376	-0.02674	-0.69899	-0.23002	-0.75417		-0.11695	-0.52406	-0.02041	0.091357	-0.13858	-0.40114	-0.45883
713	-0.79273	0.850149	-0.45928	-0.42121	-0.10291	-0.5058	-0.85995	-0.62075	-0.9422	-0.38591	-0.70632	-0.72805	-1.65241	-0.64724	-0.854	0.019917	-0.53634	-0.93125	-0.6674	-0.88173		0.087693	0.831425	0.186005	-0.24756	-0.46559	-0.26358	-0.5038	-0.25809	-0.68283	0.210381	-0.35325	-0.11261	-0.38684	-0.16498	-0.25022	-0.3191	-0.12111	-0.8101	-0.1649	-0.49316		-0.09774	0.209925	0.218758	-0.01022	-0.08305	-0.42247	-0.3068
714	-0.65509	0.377884	-0.50049	-0.79856	-0.14133	-0.48674	-0.36505	-1.26052	-0.8019	-0.23937	-0.45615	-0.7122	-1.48421	-0.684	-1.12598	-0.28487	-0.52165	-0.85171	-0.99852	-0.78267		0.229714	0.1488	0.025809	-0.4814	-0.15067	-0.53049	-0.51115	-0.25809	-0.52502	0.054471	-0.26452	0.045084	-0.38684	-0.20093	-0.37618	-0.54432	-0.28934	-0.59077	-0.43137	-0.18668		-0.02922	0.588015	0.114753	-0.29468	0.056642	-0.23355	-0.4963
715	-0.74066	0.581782	-0.26407	-0.68461	-0.09285	-0.09556	-0.65997	-1.73776	-0.66947	-0.39802	-0.71383	-0.8382	-0.58435	-0.73635	-0.83632	-0.08944	-0.36828	-0.83205	-1.0412	-0.9696		1.13422	0.184307	0.033716	-0.6171	-0.46841	-0.81531	-0.65262	-0.87857	-0.4881	-0.15162	-0.57042	0.046593	-0.2896	-0.27506	-0.37618	-0.7575	-0.27345	-0.39697	-0.63007	-0.24524		0.159377	0.731088	-0.16622	-0.41474	-0.08385	-0.00918	-1.24448
716	-0.00705	0.442693	-0.02641	-0.6256	-0.19663	0.223652	-0.70216	-1.74158	-0.8061	-0.41445	-0.41393	-0.61247	0.007958	-0.86956	-0.96598	-0.1188	-0.42072	-1.16046	-0.95068	-0.56794		1.66781	0.051598	0.256018	-1.0568	-0.55129	-1.20069	-0.48099	-0.69733	-0.45516	-0.46178	-0.32156	0.238532	0.036934	-0.31359	-0.61323	-0.7353	-0.0681	-0.62462	-0.36082	-0.4176		-0.2542	0.605183	-0.60069	-0.59733	-0.41641	0.04304	-1.38841
717	0.366469	0.25272	-0.18885	-0.72216	-0.13687	0.965243	-0.88957	-1.44894	-0.65872	-0.9047	-0.5539	-0.79503	-0.02949	-0.54182	-0.75122	-0.44339	-0.42072	-0.64251	-0.99672	-0.30396		2.27195	0.250485	-0.03658	-1.21504	-0.58202	-0.45072	-0.54511	-0.50242	0.023369	-0.86004	-0.20413	0.063127	0.140445	-0.25691	-0.78033	-0.82776	-0.0681	-0.09561	-0.27632	-0.22975		0.023624	0.532826	-0.93019	-0.64917	-0.43573	0.04304	-1.07786
718	0.20268	0.13873	-0.18815	-0.82467	-0.24537	0.860859	-0.78815	-1.436	-0.82006	-0.53276	-0.07871	-0.65913	0.106476	-0.83952	-0.78951	-0.58129	-0.10315	-0.38045	-0.88939	-0.63295		2.5231	0.172739	-0.16835	-1.45988	-0.33753	-0.39998	-0.5308	-0.48708	-0.11495	-0.73837	-0.09801	0.051436	0.453047	-0.10163	-0.92086	-0.55443	0.067933	0.046821	0.11505	-0.18186		-0.06357	-0.10594	-1.01255	-0.37063	-0.34862	0.245355	-0.6852
719	0.362247	-0.13384	0.127757	-0.61741	0.102215	0.408974	-0.73925	-0.80447	-0.74513	-0.72872	-0.48703	-0.7541	-0.13495	-0.81628	-0.54593	-0.58004	-0.24422	-0.49198	-0.72091	-0.90539		2.1381	0.132818	-0.22212	-1.24886	-0.69673	-0.22235	-0.1142	-0.73443	-0.31579	-0.46831	-0.00392	-0.0356	0.432919	-0.09124	-0.58919	-0.59875	0.015539	0.096729	0.236651	-0.09917		-0.3301	-0.37211	-1.02212	-0.16527	-0.62028	0.267577	-0.86262
720	0.187184	-0.27066	-0.12908	-0.76191	0.045917	-0.00165	-0.46459	-0.19399	-0.96028	-0.40159	-0.07834	-0.39579	-0.51556	-0.5267	-0.89322	-0.77192	-0.44916	-0.50773	-0.63913	-0.71846		0.952891	0.047391	-0.22212	-0.99222	-0.65406	-0.30482	0.321841	-0.36898	-0.13856	-0.09732	0.233849	-0.14422	0.273125	-0.01711	-0.6459	-0.66868	-0.28633	0.15918	0.36773	0.182114		-0.33798	-0.30454	-0.8722	-0.29844	-0.33095	0.186293	-0.32302
721	-0.54403	-0.22108	-0.24092	-1.03726	0.219919	-0.21801	0.108322	-0.00723	-1.22393	-0.04423	-0.68449	-0.57934	-0.89383	-0.512	-0.60784	-0.77192	-0.40912	-0.16709	-0.80451	-1.10013		0.164307	-0.20705	-0.17681	-0.6737	-0.82174	0.16564	0.396023	-0.31977	0.077411	0.438618	0.193816	-0.43396	0.118156	-0.00118	-0.60431	-0.44513	-0.22667	0.035499	0.642615	0.611359		-0.34504	-0.07435	-0.57413	-0.55141	-0.11257	-0.10075	-0.10438
722	-0.9208	-0.43503	-0.30427	-0.94639	0.101116	-0.78898	0.137792	-0.29987	-1.37967	0.259804	-0.23543	-0.52657	-1.24707	-0.86827	-0.60817	-0.8467	-0.61834	-0.3952	-0.63202	-0.9704		-0.86597	-0.44236	-0.03608	-0.57381	-0.84375	-0.35529	-0.16977	-0.73837	-0.42897	0.510509	0.017474	-0.40854	-0.19342	0.129724	-0.33633	-0.03715	-0.22667	0.058823	0.711311	0.423504		-0.6315	-0.07435	-0.05587	-0.45752	-0.18185	-0.12717	-0.22566
723	-0.66033	-1.06943	-0.30427	-0.67718	0.363281	-0.77657	0.060941	-0.30356	-0.76341	0.060081	-0.53509	-0.11542	-1.37435	-0.86865	-0.32293	-0.70879	-0.65856	-0.10707	-0.4588	-0.77681		-0.83872	-0.86249	-0.33491	-0.53047	-0.84375	-0.40604	0.186084	-0.74054	-0.15432	0.621183	0.132589	-0.71288	-0.50602	-0.02555	-0.1958	-0.44984	-0.4017	0.242829	0.231141	0.363738		-0.59139	-0.01258	-0.5117	-0.74992	-0.02165	0.245478	-0.29461
724	-0.93386	-0.87809	-0.76552	-0.55812	0.357769	-0.34486	-0.13231	-0.4702	-1.19338	0.329686	-0.60448	0.004272	-1.18232	-0.69214	-0.6403	-0.53125	-0.80518	0.180776	-0.26224	-0.51605		-0.31784	-0.6903	-0.14091	-0.27799	-0.38954	-0.3024	-0.39607	-0.58401	0.525458	0.284812	-0.05023	-0.76557	-0.49282	-0.07856	-0.54667	-0.14314	-0.61976	0.403736	0.027974	-0.08728		-0.32604	-0.41816	-0.22957	-0.85328	-0.16991	0.107163	0.189163
725	-0.90715	-0.73016	-0.87248	-0.37751	-0.05062	-0.344	-0.46436	-0.68638	-0.60566	0.339622	-0.53627	-0.55041	-0.89138	-0.63125	-0.43272	-0.59842	-0.39505	-0.04696	-0.30987	-0.06354		-0.38201	-1.15972	-0.37147	-0.10541	-0.06627	-0.31424	-0.6352	-0.28909	0.667484	-0.02004	-0.02245	-0.64423	-0.32444	-0.08697	-0.59319	0.079655	-0.34136	0.439399	-0.55284	-0.33512		-0.33868	-0.4125	-0.14515	-0.44856	-0.45576	0.340902	-0.15277
726	-0.39485	-0.82107	-1.32319	0.140076	-0.37619	-0.33313	-0.49942	-1.0322	-0.03039	0.108026	-0.18504	-0.51546	-1.00091	-0.88677	-0.50559	-0.85259	-0.23808	-0.5802	0.395419	0.819902		-0.23503	-1.20986	-0.51136	0.033092	0.120203	-0.1122	-0.72211	0.017731	1.18742	-0.40399	0.132251	-0.67904	-0.02614	-0.27707	-0.73513	-0.08504	-0.38503	0.195714	-0.59965	-0.37501		-0.25856	-0.56658	-0.19403	-0.07079	-0.63653	0.180992	-0.01565
727	-0.32533	-0.62498	-1.24255	1.23779	0.117828	-0.37857	-0.45237	-1.12653	0.3335	0.396824	0.126367	-0.3125	-1.33035	-0.49383	-0.64751	-0.6039	0.092872	-0.8195	-0.0099	0.354041		0.012168	-1.31633	-0.63822	0.129407	0.388102	-0.02506	-0.13864	0.520646	1.14091	-0.02867	0.465446	-0.52771	-0.24104	-0.14842	-0.99082	-0.33808	-0.37833	0.1614	-0.70158	-0.38288		-0.34514	-0.56748	-0.56745	-0.22345	-0.84979	0.240144	0.14508
728	-0.49552	-0.21522	-1.17196	1.27969	-0.06822	-0.49006	-0.5459	-0.78007	0.375881	1.35533	0.07529	-0.78687	-1.30846	-0.10636	-0.76823	-0.87957	-0.15485	-1.35906	-0.14177	0.397102		-0.18899	-1.10833	-0.5107	0.225291	-0.15535	-0.23395	-0.39839	0.499227	0.923366	0.179293	0.439667	-0.23436	-0.4394	-0.4421	-1.39219	-0.12422	-0.32938	-0.16083	-0.77736	-0.76704		-0.51144	-0.6049	-0.27395	-0.03295	-1.25877	-0.33351	0.271905
729	-0.46745	-0.29117	-0.84118	1.1831	-0.35626	-0.75413	-0.34992	-1.25979	0.376893	1.03242	-0.27587	-1.05999	-1.27975	0.072362	-0.45086	-0.86842	0.159979	-1.33769	-0.42119	0.314846		-0.62763	-1.18278	-0.39729	-0.05492	-0.48165	-0.50099	-0.34991	0.583985	0.080479	0.109655	0.228094	-0.03357	-0.47986	-0.11957	-1.49844	-0.23926	-0.02428	-0.4562	-0.20874	-0.82386		-0.37646	-0.11721	-0.48973	-0.04801	-1.04829	-0.24898	0.136111
730	-0.51633	-0.71507	-0.35525	0.734192	-0.70514	-0.73801	-0.35177	-1.18196	0.404047	0.881509	-0.85424	-1.32981	-2.18651	-0.40244	-0.46655	-0.57737	-0.18242	-1.64535	-0.5613	-0.25923		-0.71223	-0.73958	-0.38513	-0.15536	-0.52985	-0.18674	-0.34769	0.520762	0.073233	0.396532	0.346366	-0.65348	-0.93089	0.354964	-1.15628	-0.01226	-0.01661	-0.37949	0.392945	-0.51545		-0.19713	-0.23048	-1.07099	-0.05373	-1.09432	-0.71343	0.083033
731	-1.46012	-0.54354	0.026643	0.473091	-0.58563	-0.68289	-0.38082	-1.22268	0.135203	0.874296	-0.33587	-0.94387	-2.0678	-0.30829	-0.39367	-0.4323	-0.02224	-0.71524	-1.70018	-0.96127		-1.00829	-0.48964	-0.30287	-0.28808	-1.09071	-0.27762	-0.50667	0.247634	-0.37236	0.452007	0.678997	-0.19237	-1.14473	0.780005	-0.80447	0.141236	-0.28316	0.162358	-0.29794	-0.93636		0.14456	-0.13819	-1.11923	-0.51005	-1.55542	-0.3187	-0.04953
732	-1.09537	-0.42986	-0.22697	-0.18411	-0.87528	0.079105	-0.55965	-1.26108	0.194022	0.639793	-1.0765	-0.90383	-1.51779	-0.48018	-0.54641	-0.65029	-0.38484	0.30311	-1.17411	-0.41802		-0.71445	-0.40857	-0.24317	-0.71849	-1.11633	0.05898	-0.63333	-0.23335	-0.23779	0.449854	0.245387	-0.33463	-0.84953	0.470347	-0.82528	-0.07834	-0.1612	-0.04656	-0.49536	-1.05122		0.167264	-0.13655	-1.04971	-0.61098	-1.30808	-0.66205	-0.08898
733	-1.30616	-0.41026	-0.20673	-0.48872	-0.83714	0.441867	-0.2809	-1.74233	0.000687	-0.61254	-0.9013	-0.55118	-1.35793	-0.58732	-0.3304	-0.376	-0.58121	1.76494	-0.88728	-0.61697		-1.01671	-0.16306	0.026454	-0.585	-0.47246	0.242764	-0.44309	-0.34212	-0.49046	-0.18619	0.46236	-0.583	-0.73668	0.880012	-0.60641	-0.02676	-0.30519	2.52977	-0.40792	-0.38512		0.159712	-0.10698	-1.07527	-0.43661	-1.21254	-0.67987	-0.38302
734	-1.23197	-0.58984	-0.36471	-0.49827	-0.63578	1.04249	-0.06441	-0.9796	-0.15117	-0.55184	-0.70437	-0.09194	-1.27794	-0.63299	-0.26795	0.002846	-0.5273	1.89691	-0.76189	-0.62469		-0.67734	-0.35645	-0.19594	-0.67414	-0.33139	0.759293	-0.12806	-0.51679	0.109704	0.131538	0.779775	-0.83304	-0.6893	0.316182	-0.1215	0.267492	-0.44005	3.2034	-0.87929	-0.05811		0.21733	-0.37785	-1.14457	-0.28143	-1.29662	-0.91773	-0.42472
735	-1.16387	-0.16466	-0.46357	-0.10935	-0.15926	1.14526	0.359772	-0.63885	-0.5093	-0.51392	0.287198	0.328705	-0.66526	-0.5451	-0.1025	-0.40368	-0.196	2.13641	-0.5655	-0.50167		-0.57806	-0.30725	0.022457	-0.61502	-0.37819	0.439148	-0.33804	-0.00969	-0.23923	-0.26685	1.0467	-0.20978	-0.25639	-0.29297	-0.22283	-0.08671	-0.36202	2.901	-1.10566	-0.4319		0.212162	-0.20001	-0.51591	-0.4475	-1.25248	-0.72559	-0.08055
736	-0.4458	-0.18855	0.23557	-0.37478	-0.38983	0.900907	0.371699	-0.57575	-0.42742	-0.13739	0.374752	0.139358	-0.49294	-0.4186	-0.24888	0.342595	-0.27443	1.58858	-0.00435	-0.11306		-0.28078	-0.6861	0.537808	-0.65144	0.156795	0.136485	0.688106	0.125906	-0.17265	0.196334	0.967805	-0.45905	-0.39093	-0.33491	-0.13394	-0.21684	-0.01244	2.84608	-0.77606	-0.37777		0.182028	-0.30229	-0.8305	-0.38256	-0.72356	-0.92276	-0.07502
737	-0.49636	-0.44515	0.964909	-0.83223	-0.35442	0.341373	0.65831	-0.29691	-0.23658	-0.11594	0.86464	0.44177	-0.40148	-0.56008	0.165772	0.928655	-0.01946	0.979696	0.08429	0.494151		-0.66456	-0.94631	0.309545	-0.25178	0.063935	-0.21565	1.33083	0.342202	-0.06689	-0.22253	0.945281	-0.10023	-0.3495	-0.18351	0.132519	0.031745	-0.22521	2.59653	-0.86816	-0.20671		0.298295	-0.37634	-0.86842	-0.24026	-0.90977	-0.30696	-0.38602
738	0.072216	-0.58229	0.874079	-0.83566	-0.45535	-0.05979	0.568394	0.159488	-0.04119	0.090564	0.544829	0.104117	-0.58968	-0.86462	0.216833	0.594282	0.214898	-0.47455	-0.27453	0.412294		-0.72521	-1.0334	0.06391	-0.54781	-0.0469	-0.19134	1.62715	0.180122	-0.02844	0.072653	0.874128	0.170821	-0.51406	-0.12754	0.4766	0.093089	0.02591	-0.16538	-1.12518	-0.79467		0.136095	-0.69669	-0.48949	-0.68098	-1.00211	-0.37077	-0.7845
739	-0.00058	-0.274	0.735687	-1.14902	-0.81713	-0.81954	0.354495	-0.47806	0.382284	0.012115	0.890338	-0.04781	-0.8473	-1.16657	0.02266	-0.10709	-0.0523	-0.34808	-0.33613	0.700406		-1.17744	-0.85511	0.252742	-0.67131	-0.32206	-0.41694	1.33626	0.089631	-0.16344	-0.16001	0.83401	0.272769	-0.54169	0.115707	0.538817	-0.45181	0.340975	-0.51851	-1.06703	-1.0798		-0.06389	-0.26639	-0.20524	-0.72413	-0.94386	-0.49351	-0.70689
740	0.087852	-0.55734	0.727836	-1.11696	-0.88286	-0.59019	0.361249	-0.78085	0.450473	-0.00255	0.126405	-0.15744	-0.84782	-1.11101	-0.11355	-0.07252	-0.37927	0.20601	-0.36994	0.913295		-1.24576	-1.2832	0.354284	-0.45993	-0.49736	-0.19582	1.74425	-0.4837	-0.28471	-0.09083	0.290135	0.255169	-0.41303	0.167506	0.621915	-0.4431	0.109947	-0.72812	-0.93949	-0.71218		-0.35403	-0.22676	-0.39733	-1.0703	-0.86939	-0.51734	-1.06436
741	-0.05107	-0.81249	0.751403	-1.06583	-0.65086	-0.65927	0.022465	-0.48296	-0.02966	-0.26031	-0.57766	-0.45863	-1.00572	-1.22169	-0.20144	-0.44998	-0.48433	0.136402	-0.62733	0.447209		-1.36863	-0.69417	-0.13063	-0.13752	-0.21035	-0.00433	0.899852	-0.64629	-0.5427	-0.60837	-0.37481	0.23163	-0.70908	-0.09111	0.630493	-0.34609	0.359311	-0.5547	-0.98215	-0.60098		-0.29485	-0.011	-0.10012	-0.88639	-0.68819	-0.44805	-0.95539
742	-0.31314	-0.80524	0.474401	-0.81623	-0.99278	-0.99891	0.113044	-0.61875	-0.31908	-0.69024	-1.0378	-1.08589	-1.23769	-0.9191	-0.24078	-0.81283	-0.44455	-0.15122	-0.98351	-0.18955		-1.64236	-0.40855	-0.32237	-0.18703	0.115933	0.224799	0.638547	-0.64286	-0.70041	-0.39166	-0.4569	0.308658	-0.57475	-0.27603	0.486423	-0.3204	0.086284	-0.58064	-0.56736	-0.73425		-0.50517	0.497614	-0.27839	-1.01968	-0.21791	-1.10072	-0.77264
743	-0.59744	-0.51045	0.258429	-0.75575	-0.79281	-0.85186	0.14659	-0.5628	0.003	-0.79376	-1.38168	-1.31309	-1.18439	-0.50845	-0.33477	-0.57479	-0.53062	0.338068	-1.06365	0.15702		-1.43891	-0.47033	-0.0845	0.054815	-0.11824	0.22559	0.337024	-0.60541	-0.76685	-0.47883	-0.6519	0.020157	-0.32468	-0.70323	0.053748	-0.23396	-0.08847	-0.30334	-0.23321	-0.68234		-0.28401	1.14673	-0.31178	-0.62336	-0.16358	-0.73448	-0.54358
744	-0.59812	-0.7613	0.275865	-0.7153	-0.59531	-0.77141	0.14659	-0.04981	-0.09166	-0.93108	-1.36005	-1.31299	-1.14377	-0.49408	-0.16379	-0.39093	-0.32136	-0.02427	-0.88194	-0.2597		-1.13323	-0.36194	-0.08249	0.42243	-0.08555	-0.07118	0.437285	-0.55988	-0.88428	-0.28037	-0.71762	-0.27598	-0.48536	-0.70309	-0.13673	-0.1657	-0.27908	-0.59749	-0.36104	-0.39721		-0.54611	1.18071	-0.61326	-0.95027	-0.16168	-0.64998	-0.6212
745	-0.41246	-0.64792	0.225555	-0.77355	-0.24884	-0.8819	-0.14927	0.050571	-0.34283	-1.13725	-0.67004	-1.27764	-1.24782	-0.22602	-0.16351	-0.1088	-0.46727	-0.3125	-0.74232	-0.54545		-0.71313	0.008356	-0.18403	0.336194	0.136548	0.059134	0.564623	-0.69219	-0.5398	-0.29779	-0.47127	-0.55207	-0.68696	-0.84209	-0.61312	-0.2495	-0.19012	-0.27038	-0.24677	-0.51545		-0.40962	1.00073	-0.19929	-0.79894	0.305973	-0.73207	-0.05712
746	-0.25786	-0.4495	-0.63148	-0.78703	-0.31725	-0.69683	0.10141	0.067442	-0.22521	-1.32711	-0.45368	-1.29567	-1.62114	-0.3749	-0.15769	-0.36851	-0.30616	-0.12787	-0.45983	-0.43763		-0.32208	-0.1535	-0.15685	0.050207	-0.26914	0.059134	0.554591	-0.88583	-0.64769	-0.40836	-0.20401	-0.89877	-0.49739	-0.6808	-0.59324	-0.22192	-0.38901	-0.42282	-0.08384	-0.37689		-0.87069	1.02698	-0.07111	-0.5408	0.347811	-0.46897	0.240851
747	-0.10574	-0.28829	-0.68505	-0.73937	-0.06451	-0.5451	-0.36377	0.148173	-0.49704	-0.89931	-0.37788	-1.16657	-1.12486	-0.57565	-0.00281	-0.35467	-0.60198	-0.01041	-0.23441	-0.61202		-0.04177	-0.30863	0.28931	0.034167	-0.87946	-0.43476	0.06059	-0.81938	-0.63837	-0.53664	-0.18485	-1.41451	-0.26488	-0.50049	-0.58949	-0.35338	0.223855	-0.39652	-0.17585	-0.29196		-0.72329	0.615037	0.260217	-0.29621	0.11827	-0.15925	0.369092
748	-0.08302	-0.54539	-0.60463	-0.81018	-0.41005	-0.29444	-0.36377	-0.2235	-0.72138	-0.77255	0.005189	-0.78409	-0.94314	-0.56364	-0.01504	-0.18949	-0.45666	-0.49665	0.399154	-0.59321		-0.09578	-0.11539	-0.13129	-0.06332	-0.89138	-0.16067	0.06059	-0.83428	-0.40663	-0.31957	0.250897	-1.28254	-0.20315	-0.02777	-0.33388	-0.71818	0.346786	-0.39652	0.295286	-0.14691		-0.43009	0.449012	0.046864	-0.50177	0.14381	-0.62979	0.506989
749	0.103393	-0.60409	-0.67867	-0.50344	-0.31132	0.351391	-0.71476	-0.15657	-0.63528	-0.64565	0.156004	-0.60165	-0.90929	-0.34676	0.160759	0.453525	0.137824	-0.48363	0.399325	-0.42378		0.007155	-0.23908	0.10946	-0.24893	-0.62937	0.521829	-0.26544	-0.91715	-0.10693	-0.2125	0.468998	-0.93038	-0.12432	-0.08634	-0.53749	-0.36793	0.862242	-0.29813	0.505075	0.001827		-0.23604	-0.15798	0.073479	-0.59857	0.16474	-0.30522	0.3261
750	-0.23204	-0.70421	-0.26115	-0.47228	-0.1847	1.13686	-0.45915	-0.00709	-0.7626	-0.48398	-0.82001	-0.48404	-0.66327	-0.47263	-0.04614	0.093634	0.560601	-0.28215	1.00353	-0.72034		-0.01442	-0.3316	0.384148	-0.83016	-0.93593	0.377199	-0.23881	-0.42822	-0.36507	-0.15975	0.296234	-0.56278	-0.26126	0.169842	-0.59248	-0.37063	0.841228	0.15993	0.709851	0.083619		-0.05519	-0.31738	-0.50468	-0.31311	0.525398	0.043983	-0.23027
751	-0.25735	-0.90047	-0.12343	-0.53602	-0.32523	1.33139	-0.51808	0.07781	-0.27127	-0.27185	-0.64123	-0.2115	-0.468	-0.35431	0.199096	0.093634	0.721963	-0.30034	0.876878	-1.04114		-0.27175	-0.75792	0.307626	-0.96663	-0.85969	0.470618	-0.17578	-0.02929	-0.20219	0.204048	0.324275	0.022935	-0.27692	-0.15416	-0.54266	-0.25704	0.715695	-0.21109	0.671875	-0.15419		-0.07066	-0.57163	-0.49962	-0.45764	0.607496	-0.1989	-0.73972
752	-0.03143	-1.18424	0.001599	-0.97324	-0.81543	1.6333	-0.48638	-0.28026	-0.30609	-0.38036	-0.58248	-0.10691	-1.15464	-0.37423	-0.28633	0.285236	0.971883	-0.55149	0.36061	-0.87422		-0.06125	-0.77308	0.405293	-1.202	-0.39556	1.08975	0.15851	-0.20303	-0.34288	0.273706	0.581623	-0.1056	-0.55743	-0.14357	-0.41951	-0.33032	0.446869	-0.07333	0.634581	-0.39233		0.031093	-0.60779	-0.52637	-0.48283	0.456885	-0.13445	-0.62014
753	0.012269	-1.16016	0.086283	-1.08677	-0.63022	1.3203	-0.84471	-0.32367	-0.94645	-0.18658	-0.25065	0.132069	-0.6733	-0.38082	-0.48843	0.207611	0.842932	-0.61021	-0.01513	-1.3047		0.164759	-0.87926	0.60681	-1.03043	-0.04341	0.808794	0.22317	0.243086	-0.40886	-0.15719	0.338579	-0.0003	-0.34172	-0.59979	-0.528	-0.55669	0.508661	-0.35088	0.231487	-0.38301		-0.2736	-0.73671	-0.54872	-0.53177	0.31013	-0.1365	-0.31776
754	-0.42054	-0.97712	0.01991	-1.3413	-0.70058	0.753096	-0.66965	-0.71978	-0.78166	0.081331	-0.16259	-0.13152	-0.68069	-0.57962	-0.81514	-0.33128	0.081461	-0.42941	-0.01117	-1.3797		-0.09583	-0.94721	0.118595	-1.23908	-0.36407	0.428599	0.765043	0.517526	-0.13971	-0.13479	0.080854	0.034507	-0.37679	-0.51086	-0.52661	-0.84471	0.029243	-0.48654	0.504194	-0.6895		-0.30076	0.033803	-0.43645	-0.11477	0.297684	-0.13473	-0.02626
755	0.074795	-0.77583	-0.40698	-1.11825	-0.90553	0.293161	-0.46086	-0.9821	-0.92151	0.224101	0.506942	-0.31894	-0.70496	-0.60426	-0.47194	-0.21744	-0.25125	-0.79078	-0.42912	-1.06941		-0.07195	-0.8385	-0.15791	-0.70476	-0.16068	0.591679	1.0592	-0.06738	-0.35225	-0.04678	0.174397	-0.10569	-0.13818	-0.66471	-0.18495	-0.88284	0.317857	-1.01474	0.337047	-0.73035		-0.64976	0.209658	-0.10132	-0.61146	-0.33265	-0.2018	0.200953
756	-0.10135	-0.69823	-0.32634	-0.96795	-0.62401	-0.08541	-0.49813	-1.17918	-1.35679	0.329277	0.256176	-0.64716	-0.84317	-0.44881	-0.64839	-0.46573	-0.56904	-0.75625	-0.39917	-1.06299		-0.34675	-0.2958	-0.17966	-0.79237	-0.24566	0.64147	1.3485	-0.25707	-0.55978	-0.09685	0.040787	-0.58809	0.054496	-0.38118	-0.5967	-1.21459	0.36267	-0.56642	0.155732	-0.72996		-0.53234	0.026508	-0.00388	-0.8246	-0.62487	-0.01006	0.262845
757	-0.4433	-0.61344	-0.27619	-0.87549	-0.09698	-0.529	-0.36772	-0.93083	-1.08957	0.364169	-0.01392	-0.66922	-0.29394	-0.33184	-0.61525	-0.64059	-0.67813	-0.73578	0.286092	-0.78257		-0.55917	-0.12551	-0.57406	-0.55701	-0.52243	-0.03043	1.00098	-0.16775	-0.49884	0.031682	-0.03069	-0.38873	-0.11376	-0.4232	-0.94429	-1.12703	0.618842	-0.7358	0.106443	-0.38768		-0.41079	-0.21031	0.003391	-0.86546	-0.47425	-0.03674	0.143266
758	-0.56393	-0.52226	-0.19855	-0.49537	-0.34423	-0.44143	-0.29998	-0.58899	-0.614	0.311022	-0.22271	-1.03053	-0.77843	-0.65171	-0.76628	-0.24436	-0.30135	-0.13597	0.114003	-0.69903		-0.54286	0.196109	-0.48269	-0.5072	-0.65467	-0.02357	1.72387	-0.33941	-0.47338	-0.02191	-0.29428	-0.25089	-0.47016	-0.5088	-0.77377	-0.17205	0.186271	-0.52497	0.038398	-0.39983		-0.61498	-0.36728	-0.4008	-0.95494	-0.23425	0.098408	-0.51279
759	-0.17782	-0.4083	-0.03285	-0.28749	-0.35584	-0.48999	0.05019	-0.07887	-0.88031	-0.03961	-0.38161	-1.18246	-0.42006	-0.50791	-0.88338	-0.09154	-0.13436	-0.24481	-0.15716	-0.30416		-0.33733	0.296064	-0.22208	-0.2955	-0.1854	-0.29623	1.78351	-0.53132	-1.09613	-0.11219	-0.52805	-0.34172	-0.4957	-0.46268	-0.73052	0.077865	0.200538	-0.37613	-0.40498	-0.29265		-0.78856	-0.73695	-0.43616	-1.0404	0.024858	-0.26679	-0.6234
760	-0.32601	-0.48872	-0.0015	-0.60413	-0.51406	-0.948	-0.44774	0.01203	-0.50352	-0.13344	-0.84209	-0.79591	-0.27378	-0.14685	-0.96585	0.194602	0.027375	0.131076	-0.5218	-0.22111		-0.20876	0.061478	-0.22026	-0.24464	-0.15855	-0.4216	1.31096	-0.45122	-0.93483	-0.22151	-0.73884	-0.52352	-0.63049	-0.57062	-0.55586	0.107566	-0.00303	-0.36202	-0.72663	-0.51091		-0.83766	-0.77181	-0.1439	-0.70737	-0.05432	-0.58463	-0.39968
761	-0.12201	-0.38144	-0.37071	0.315591	-0.68931	-1.07754	-0.07211	0.137024	-0.47617	-0.0712	-0.86288	-0.75158	-0.0187	0.080249	-0.80743	0.385009	0.117035	0.15458	-0.4363	0.182522		0.159759	-0.01682	-0.12199	0.593895	0.066222	-0.76772	1.21962	-0.39303	-0.79452	-0.08481	-0.56733	-0.23884	-0.71167	-0.64633	-0.6029	0.349745	-0.11903	-0.27516	-0.77156	-0.02341		-1.04277	-0.11543	-0.62507	-0.69082	-0.18674	-0.60742	-0.35234
762	-0.08151	-0.39438	-0.57793	0.695532	-1.22528	-1.28401	-0.19525	0.418704	-0.64963	-0.1433	-0.76552	-0.61795	-0.32302	-0.53847	-0.47942	0.263425	0.030974	0.580446	-1.03999	-0.07312		0.086034	-0.01682	-0.16771	0.727818	0.138758	-0.56356	1.44717	-0.45976	-0.79872	-0.2702	-0.70528	0.03635	-0.55128	-0.90812	-0.2055	0.497355	-0.68634	-0.12095	-0.68828	0.111761		-1.20051	0.137827	-0.62367	-0.9926	0.013321	-0.48852	-0.26206
763	-0.30751	-0.31775	-0.60336	0.793982	-1.16783	-1.50611	-0.60865	0.628469	-0.64456	-0.23402	-0.71509	-0.31825	-0.55307	-0.24756	-0.16643	-0.12263	-0.51368	0.045529	-0.64158	0.319175		0.228061	-0.48742	-0.31444	0.542888	-0.06932	-0.77385	0.65963	-0.06277	-0.68455	-0.01132	-0.19576	-0.10899	-0.67613	-0.58378	-0.02591	-0.21071	-0.62901	-0.29163	-0.80864	0.14819		-1.1498	0.41022	-0.29968	-0.48459	0.041299	-0.34046	-0.1022
764	-0.34044	-0.31775	-0.66617	0.437574	-1.12568	-1.58987	-0.78066	0.901939	-0.92768	-0.02041	-1.09737	0.220132	-1.0521	-0.40633	-0.14632	-0.12263	-0.51368	0.238861	-0.68441	0.522208		0.180188	-0.39574	-0.39815	0.633005	-0.23747	-0.46112	0.470153	0.564334	-0.55579	-0.01631	-0.09346	0.134228	-0.69479	-0.58378	0.511073	-0.30996	-0.67932	-0.31624	-0.57096	0.232812		-1.09609	0.340835	-0.60959	-0.46824	-0.13261	-0.07884	-0.1022
765	-0.58493	-0.31775	-0.56882	0.732655	-0.5949	-1.41602	-0.8371	0.923871	-1.06928	0.010757	-0.84367	-0.42317	-1.07672	-0.61688	-0.14632	-0.16272	-0.70302	0.068672	-0.42677	0.187991		0.027738	-0.29816	-0.39815	0.633005	-0.34619	-0.38548	0.109856	0.802072	-0.46962	0.151949	-0.06022	0.364714	-0.53047	-0.50984	0.123305	-0.08762	-0.67932	-0.18769	-0.60026	0.256375		-1.04018	0.44195	-0.9615	-0.34135	-0.03815	0.180185	-0.16011
766	-0.86559	-0.48101	0.094688	-0.02698	-0.56909	-1.04006	-1.07132	0.621455	-0.57573	-0.05063	-0.92238	-0.05167	-0.95521	-1.09216	-0.14509	-0.10484	-0.86762	0.064743	-0.31115	0.104571		0.029964	-0.38457	-0.39815	-0.1792	-0.35719	-0.43818	-0.13675	0.556677	-0.27165	-0.2354	0.019177	0.204947	-0.44315	-0.66522	0.445017	-0.28666	-0.57244	-0.59199	-0.41061	0.291306		-0.73239	0.230992	-0.8998	-0.1539	0.501465	0.171842	0.054795
767	-0.77364	-0.41856	0.22613	-0.33231	-0.35879	-1.02179	-1.17865	0.086618	-0.40227	-0.16479	-0.99368	-0.1853	-0.75742	-0.45547	-0.20866	0.016785	-1.1117	-0.36589	0.044905	0.12439		0.207485	-0.38457	-0.05833	-0.31312	-0.42972	-0.63622	-0.40344	0.734211	0.012148	-0.19319	0.157128	-0.05303	-0.43528	-0.22268	0.321556	-0.32487	-0.24819	-0.72396	-0.66276	0.13312		-0.44872	0.036951	-0.92673	-0.02202	0.306495	0.290596	-0.09208
768	-0.41097	-0.52069	0.049317	-0.91127	-0.11345	-0.80848	-0.88711	-0.11523	-0.35185	-0.3112	-0.88653	0.223239	-0.40625	-0.78	-0.20866	0.016785	-0.90233	0.268184	-0.15523	-0.22664		-0.02013	-0.12942	-0.08927	-0.40913	-0.41876	-0.69504	-0.40344	0.332497	0.255449	-0.19693	-0.21645	-0.25458	-0.23148	-0.22268	-0.12667	-0.25869	0	-0.22016	-0.79882	0.26818		-0.16105	-0.06985	-0.84986	-0.21416	-0.0585	0.290596	0.065814
769	-0.41097	-0.54235	0.330781	-0.62458	0.148369	-0.37343	-0.9774	-0.56143	0.026225	-0.54953	-0.42711	0.077843	-0.09233	-0.42113	-0.05067	-0.05049	-0.96049	0.103979	-0.07947	-0.5701		-0.2739	-0.33607	-0.08059	-0.40913	-0.45456	-0.69315	-0.73601	-0.26183	0.220312	-0.19693	0.054296	-0.47647	-0.04272	-0.43797	-0.4713	-0.25869	-0.04421	-0.199	-0.78289	0.409982		-0.02345	-0.06985	-0.78115	-0.44845	-0.30542	0.285738	-0.21294
770	-0.16909	-0.6388	-0.09361	-0.37435	-0.097	-0.65551	-0.86807	-0.53797	0.407594	-0.73903	-0.39602	0.643852	-0.24672	-0.05433	-0.05067	-0.01814	-0.66677	0.255832	-0.27375	-0.40312		0.068157	-0.19876	-0.42159	0.027929	-0.36443	-0.79948	-0.66755	-0.14112	0.010934	-0.20987	0.175609	-0.48591	0	-0.34054	-0.62971	-0.25869	-0.12807	-0.17895	-0.48084	0.863027		0.440781	0.074391	-0.8253	-0.44845	-0.0347	0.236796	-0.24333
771	-0.22436	-0.60258	-0.51253	-0.44202	0.239452	-1.26058	-0.77535	-0.56943	0.1369	-1.19155	-0.26151	0.799674	-0.14169	0.216247	-0.24509	0.988931	-0.61766	-0.07121	-0.42837	-0.12761		-0.21597	0.089366	-0.42159	0.103925	-0.29453	-0.54387	-0.56739	-0.25833	0.072246	-0.62702	-0.01538	-0.22658	-0.13694	-0.37023	-0.88637	0.424625	-0.31577	-0.12228	-0.69356	1.39444		0.285354	-0.11051	-0.67763	-0.78287	-0.62956	-0.12689	0.200484
772	-0.35119	-0.5233	-0.83697	-0.24328	0.275466	-0.97259	-0.65569	-0.44737	-0.00693	-1.16353	-0.00808	1.0542	-0.34431	0.04075	-0.43972	1.4644	-0.41297	0.066158	-0.54842	-0.2046		-0.37702	0.124133	-0.75719	0.020269	-0.44641	-0.11536	-0.40524	-0.51636	-0.15962	-0.63937	-0.19683	0.207748	-0.34302	-0.70775	-0.94855	1.02877	-0.28214	0.036166	-0.49786	1.30622		0.30212	-0.05505	-0.74804	-0.68893	-0.71059	-0.44092	0.090716
773	-0.60198	-0.65675	-0.97735	-0.01897	0.26466	-1.034	-0.31071	-0.36304	-0.04006	-1.44454	-0.17261	0.57337	-0.45007	0.114352	-0.37067	1.54419	-0.17187	-0.34908	-0.52203	0.125656		-0.43157	0.046823	-0.74004	0.130481	-0.36534	0.381816	-0.5543	-0.37027	-0.5955	-0.68054	-0.2091	0.500892	-0.42457	-0.91436	-0.56273	1.22053	-0.22956	-0.36181	-0.43797	1.1516		0.601559	-0.27803	-0.87528	-0.6286	-0.58972	-0.59927	0.155684
774	-0.60998	-1.21005	-1.34313	-0.01157	-0.5095	-1.15534	0.003759	-0.33889	-0.22878	-1.10943	-0.44573	0.815501	-0.32425	0.062872	-0.40809	1.7897	0.134567	-0.29811	-0.39455	-0.06499		-0.36385	0.102314	-0.70912	0.037966	-0.74083	0.338462	-0.12124	-0.15087	-0.58942	-1.03398	-0.55806	0.613953	-0.26011	-0.66197	-0.66083	1.20548	0.523456	-0.48726	-0.60798	0.865086		0.483204	-0.41109	-0.73052	-0.44751	-0.67407	-0.99237	0.201669
775	-0.65407	-1.54259	-0.80287	-0.25437	-0.53725	-1.64143	0.188927	-0.36235	-0.39665	-0.79865	-0.64982	0.923145	-0.40824	-0.76438	-0.43788	1.26847	-0.43331	-0.64053	-0.24948	0.122543		-0.40245	-0.08238	-0.69683	-0.52669	-0.56216	-0.18102	-0.30494	-0.50574	-0.25047	-1.06862	-0.82688	0.6403	-0.26011	-0.59062	-0.49769	0.855453	0.656114	-0.73342	-0.64241	0.678296		0.230786	-0.68136	-0.57698	-0.49486	-1.10433	-0.88749	0.220944
776	-0.54512	-1.4154	-0.69773	-0.31552	-0.88789	-1.50517	-0.12587	-0.04128	-0.43307	-1.04758	-0.66283	0.538302	-0.51005	-0.82948	-0.53846	0.352475	-0.15191	-0.20217	-0.84098	-0.14092		-0.09936	-0.24997	-0.53046	-0.28261	-0.60062	-0.49224	-0.61709	-0.48259	-0.68029	-0.43836	-0.86031	0.635697	-0.38785	-0.38505	-0.54844	0.383229	0.980587	-0.66663	-0.42969	-0.23338		0.135807	-0.58844	-0.73824	-0.14946	-0.68482	-0.68718	-0.53378
777	-0.85452	-1.45135	-0.65401	-0.61345	-0.66445	-1.95568	-0.15941	0.126891	-0.31562	-0.91115	-0.7657	0.08279	-0.83533	-0.96157	-0.27703	-0.42184	-0.13279	-0.19008	-1.06142	-0.03129		-0.03921	-0.38784	-0.26203	-0.5503	-0.57104	-0.95875	-0.45239	-0.02226	-0.55804	-0.12149	-0.8427	-0.37794	-0.36689	-0.18441	-0.57606	-0.16287	0.833181	-0.70362	-0.52832	-0.35615		-0.05423	-0.35197	-0.61615	-0.28597	-1.10856	-0.77948	-0.48291
778	-0.82149	-1.07686	-0.45208	-0.70491	-0.38341	-1.98316	-0.0249	-0.19622	-0.18313	-0.53602	-0.39955	-0.07705	-0.55122	-0.77716	-0.34269	-0.55922	-0.78174	0.131527	-1.29294	-0.13546		-0.255	-0.48092	0.155473	-0.50032	-0.28334	-1.26593	-0.33361	-0.17889	-0.35595	-0.02246	-0.83136	-0.50924	-0.26527	0.129839	-1.07011	-0.21109	0.74146	-0.60046	-0.53724	0.121191		-0.57195	-0.42498	-0.50969	-0.569	-1.28146	-0.49827	-0.79745
779	-0.91632	-0.73602	-0.16696	-1.07612	-0.11715	-2.08826	-0.16889	-0.10847	-0.45363	-0.79507	-0.29301	-0.33671	-0.72861	-0.8688	-0.61427	-0.81493	-0.86693	-0.02779	-1.33954	-0.11493		0.020686	-0.4298	-0.10158	-0.57293	-0.25082	-1.3261	-0.22008	-0.17396	-0.6979	0.791816	-0.93318	-0.65149	-0.74971	0.263291	-1.26779	-0.15056	-0.27643	-0.40216	-0.61815	0.120125		-0.58236	-0.35543	-0.67224	-0.78374	-1.18322	0.022079	-1.08641
780	-1.02745	-0.08773	-0.33398	-1.14149	0.445617	-1.52601	-0.38974	-0.48516	-0.56502	-0.66573	0.106245	-0.24567	-0.76655	-0.79373	-0.55041	-0.19188	-0.63029	-0.06454	-1.64899	-0.54393		-0.10333	-0.78091	0.223235	-0.57685	0.093631	-0.94689	0.351485	-0.08792	-0.91034	1.28011	-0.96875	-0.75393	-0.91498	-0.11555	-0.92078	0.404887	-0.33936	-0.53751	-0.74289	-0.28611		-0.29418	-0.43052	-0.67185	-0.80231	-0.96458	-0.28535	-1.13778
781	-1.05735	0.055621	-0.52769	-1.09846	0.70201	-1.25975	-0.29843	-0.57391	-0.73446	0.093604	0.17759	-0.49437	-0.85526	-0.89739	-0.21775	-0.50826	-1.06206	-0.26143	-1.29051	-0.47772		-0.08929	-0.71241	-0.0667	-0.69917	-0.097	-0.67287	0.593586	-0.12116	-0.76165	1.20195	-0.97561	-0.98131	-0.70988	-0.33573	-0.54566	0.627438	-0.51495	-0.49854	-0.87795	-0.06189		0.008183	-0.24221	-0.3338	-0.62695	-1.15294	-0.25005	-0.89667
782	-0.9644	-0.11468	-0.18526	-1.05426	0.045604	-1.46346	-0.36827	-0.59231	-0.75033	-0.06645	0.174131	-0.27461	-0.32092	-0.76614	-0.32095	-0.1814	-1.04419	0.033268	-1.38158	-0.75383		-0.02762	-0.31237	-0.39556	-0.67518	-0.22846	-0.39505	0.412754	-0.72572	-0.97003	0.946194	-0.86657	-0.13461	-0.62828	-0.63725	-0.52571	0.558976	-0.76655	-0.3045	-1.30686	0.067983		0.318802	-0.36693	-0.50181	-0.46057	-0.67343	0.12491	-0.40544
783	-0.82392	-0.14689	-0.09052	-0.87306	-0.28898	-1.84062	-0.39166	-0.6395	-1.02584	0.010785	-0.23571	0.099165	-0.79781	-0.96814	-0.4381	-0.04213	-0.64652	-0.31835	-1.35312	-0.73687		0.426146	-0.10926	-1.06449	-0.92947	-0.45851	-0.99706	0.534577	-1.02944	-0.74603	1.12063	-0.56697	-0.14192	-0.71884	-0.86372	-0.34322	0.858632	-0.59802	-0.11935	-1.60899	-0.38067		0.666111	-0.14687	-0.51083	-0.43046	-0.53089	-0.01864	-0.26549
784	-0.52784	-0.16437	0.156477	-0.53123	-0.64908	-2.11054	-0.8614	-0.81144	-0.73001	0.404208	-0.08232	1.14328	-0.48924	-1.19221	-0.30594	-0.10284	-0.65648	-0.3039	-1.42385	-0.49166		0.329607	0.102426	-0.92722	-0.90469	-0.14296	-0.95571	0.221251	-1.31238	-0.12532	0.967172	-0.2368	-0.04294	-0.10928	-0.73423	-0.22695	0.867329	-0.2099	-0.51846	-1.16156	-0.12561		0.601854	-0.05777	-0.24602	-0.42275	-0.6717	-0.10302	0.252617
785	-0.57216	-0.64843	0.190013	-0.41825	-1.51569	-1.80126	-0.63232	0.022783	-0.32444	0.254447	-0.43315	1.33194	-0.41641	-0.82252	-0.62456	-0.3063	-0.75554	0.076284	-0.90151	-0.08684		-0.39069	0.572002	-0.98006	-0.80929	-0.85053	-0.74222	-0.03118	-0.60428	0.256085	0.018051	-0.07924	0.050378	2.85065	-0.53105	-0.17909	0.270868	-0.1113	-0.19744	-1.2164	0.000614		0.278391	0.091623	-0.51544	-0.45942	-0.51159	0.050339	0.232307
786	-0.37257	-0.5365	0.355426	-0.57414	-1.36521	-1.26533	-0.68072	0.034765	-0.10101	0.211398	-0.50456	1.50478	-0.1933	-0.7583	-0.72006	-0.20697	-0.20276	0.260148	-0.67135	-0.18301		-0.59732	0.495033	-0.86471	-0.31674	-0.5204	-1.1674	0.019518	-0.05274	0.297902	0.049307	0.035979	0.333794	5.30746	-0.40221	-0.18409	-0.60663	-0.36123	-0.15826	-1.05652	-0.19218		0.300486	0.16583	-0.53761	-0.68567	-0.27518	0.058401	0.006643
787	-0.16303	-0.22506	0.253188	-0.06057	-0.46795	-0.6153	-0.28959	-0.36232	-0.12068	0.386124	-0.3694	1.15243	-0.28502	-0.99592	-0.65326	-0.56364	-0.01685	-0.2334	0.37287	0.287316		-0.55808	0.0702	-0.79915	0.315185	-0.50305	-0.99044	-0.25942	-0.15735	0.553974	0.095616	-0.23568	-0.19528	5.4551	-0.08195	-0.03633	-0.55971	-0.17127	-0.64144	0.126077	-0.05941		0.131096	0.440383	-0.26127	-0.682	-0.72107	-0.3966	-0.25856
788	-0.45061	-0.23569	0.025668	0.08464	-0.51392	-0.48883	-0.6624	-0.20478	0.065946	0.571751	-0.08881	1.01856	0.143157	-1.11981	-0.3872	-0.66825	-0.48416	-0.25199	1.13287	0.334414		-0.70329	-0.0494	-0.74444	0.889556	-0.88568	-0.33354	-0.87797	0.13128	0.325473	0.060949	-0.44923	0.125152	5.72229	-0.05128	0.147327	-0.93241	-0.12274	-0.68268	1.39123	0.022784		-0.18952	0.440841	-0.20172	-0.64127	-0.14673	-0.91257	-0.04381
789	-1.00912	0.045104	-0.19932	0.09587	-0.24608	-0.20744	-0.08976	-0.06176	0.466801	0.333535	-0.46268	-0.10992	-0.57073	-1.07104	-0.35313	-0.96819	-0.92876	-0.30109	1.27834	-0.07897		-0.65176	-0.17894	-0.73299	1.03053	-0.95415	-0.38746	-0.63311	0.089123	0.351129	-0.1112	-0.55633	-0.0655	5.21682	-0.13524	-0.03813	-1.08725	-0.37929	-0.69408	1.06994	-0.29397		0.209421	0.482082	-0.73636	-0.5295	0.348756	-1.11515	0.079316
790	-1.0175	0.313633	-0.43314	-0.36889	-0.38069	-0.29467	-0.0069	-0.79059	0.427691	0.358295	-0.82748	-0.55933	-0.29565	-0.99868	-0.09452	-1.15372	-0.49523	-0.23676	0.802397	-0.44183		-0.20575	-0.01521	-0.766	0.888991	-0.50588	-0.44472	-0.5336	-0.67617	0.415442	0.441585	-0.53181	0.000283	2.60097	-0.2154	-0.17505	-0.90918	-0.38981	-0.78284	1.02861	-0.10349		0.020169	0.720451	-0.68917	-0.65377	0.102618	-1.43582	0.071595
791	-1.31828	-0.13665	-0.19834	0.065238	-0.5778	-0.76235	-0.15326	-0.75634	0.136739	0.22861	-0.53336	-0.32506	-0.60217	-1.23973	-0.2069	-0.85484	-0.69201	-0.47151	0.701212	-0.61848		-0.0929	-0.21135	-0.8328	0.690451	-0.38664	-0.27917	-0.71476	-1.02802	0.326622	0.101662	-0.6993	-0.38056	0.221041	0.146429	-0.4016	-0.19027	-0.28074	-0.74849	0.65661	-0.22295		0.117742	0.436138	-0.71526	-0.85494	-0.06647	-1.45593	0.259468
792	-1.08432	-0.49601	-0.36721	0.011892	-0.94305	-0.55103	-0.42166	-0.3482	0.279687	0.033277	-0.38966	-0.17226	-0.87109	-0.41247	-0.4608	-1.02846	-0.42888	-0.1018	-0.04252	-0.75271		-0.04508	-0.1873	-0.5165	0.268333	-0.18532	-0.16318	-0.64303	-0.84795	0.064069	-0.07272	-0.49174	-0.28692	0.469569	0.132972	-0.71458	-0.46038	0.066606	-0.85698	-0.42782	-0.48923		-0.01816	0.158625	-1.08659	-0.97092	0.303191	-1.85695	0.173278
793	-0.73901	-0.33111	-0.29703	-0.24963	-0.85843	-0.01067	0.022601	0.030281	0.51764	-0.0442	-0.69993	-0.05178	-0.84401	0.063596	-0.81225	-1.10483	0.054221	-0.18616	-0.93834	-1.0082		-0.03917	-0.04085	-0.27478	-0.1351	0.152006	3.89e-05	-0.18251	-0.72631	0.054006	-0.42208	-0.88968	-0.83722	0.457463	0.248262	-1.34461	-0.21644	0.027957	-1.38016	-1.11026	-0.62072		0.197612	0.345864	-1.07034	-0.9036	0.046684	-1.30711	0.008545
794	-0.50434	-0.4219	-0.45269	-0.08684	-0.93357	0.009758	-0.43182	-0.02721	1.24281	0.06442	-0.42726	0.075279	-0.27093	0.257983	-0.62154	-0.74241	0.183183	-0.12495	-0.879	-0.80263		-0.15061	-0.23481	-0.26437	-0.35465	0.579284	-0.0668	-0.54448	-0.66567	0.488152	-0.60476	-0.87526	-0.75236	0.64172	0.00419	-0.98802	-0.28842	-0.01414	-1.18056	-1.43358	-0.4473		-0.0187	0.188824	-0.93702	-1.23033	0.086739	-1.29553	-0.56725
795	0.017467	-0.5596	-0.58091	0.271642	-0.53058	-0.22246	0.013154	0.244086	0.709262	-0.19323	0.0621	0.290732	-0.32485	-0.05454	-0.58251	-0.32523	0.19009	-0.44866	-0.57072	-0.34461		-0.17479	-0.46599	-0.48241	-0.51123	0.412629	0.46605	-0.25189	-0.63466	0.125302	-0.82309	-0.81312	-0.6247	0.579221	0.318656	-1.15258	-0.14167	-0.1963	-1.27771	-1.11114	-0.74717		-0.07001	-0.05715	-0.67078	-0.84383	-0.0892	-0.79785	-0.00097
796	0.007204	-0.57385	-0.73728	-0.07815	-0.69612	-0.20327	-0.24352	0.912129	1.15879	-0.37278	-0.5968	1.25177	-0.13821	0.465805	-0.66212	-0.49812	0.116374	-0.13316	-0.56253	-0.26117		-0.58359	-0.19206	-0.63483	-0.74201	-0.0869	1.26693	-0.25977	-0.97117	0.252126	-0.85714	-0.98665	0.075033	0.312417	0.07082	-1.18051	-0.30525	0.239597	-1.11502	-0.59948	-0.49941		-0.36857	-0.14982	-0.45843	-0.77506	-0.09507	-0.52191	-0.28274
797	-0.03489	-0.19322	-0.38051	-0.12331	-0.94736	-0.52996	0.239377	1.21657	1.5131	-0.1551	-1.37226	1.39447	-0.15989	0.167761	-0.37339	-0.21566	0.078986	-0.10991	-0.80635	-0.51218		-0.53124	-0.14848	-0.68212	-0.50304	-0.25151	1.07286	0.35142	-0.84987	0.920557	-0.85445	-1.31196	0.484191	-0.29047	-0.00925	-1.18649	-0.46929	0.233733	-0.9643	-0.41911	-0.36591		-0.37173	-0.22574	-0.42922	-0.91166	-0.20907	-0.08289	0.014454
798	-0.3349	-0.24093	-0.14605	0.74894	-1.22941	-0.96027	0.288424	0.369017	1.04812	-0.0734	-1.19917	0.986641	-0.42247	-0.50228	-0.19038	-0.02667	0.123741	0.128222	-0.65457	-0.60188		-0.60799	-0.15935	-0.75571	0.206815	-0.42322	0.668113	0.530164	-0.97342	0.903648	-0.40165	-0.80892	0.832224	-0.41299	-0.14457	-0.62132	-0.88075	0.150962	-0.50313	-0.71877	-0.56479		0.017072	-0.12861	-0.69323	-1.16098	-0.62179	-0.30925	0.239282
799	-0.05508	-0.11309	-0.31397	1.41023	-0.77927	-0.98995	0.419622	0.410633	-0.19027	-0.11242	-1.47181	1.21561	-0.6141	-0.68527	-0.17448	-0.00161	0.272647	0.044989	-0.87913	-0.90244		-0.46597	-0.10761	-0.63922	1.30854	-0.71381	0.609451	0.562469	-0.69593	0.121647	-0.16336	-0.70474	0.742382	-0.42486	-0.21033	-0.57625	-0.74109	0.267107	-0.66525	-0.44956	-0.82216		-0.02474	-0.05068	-0.20367	-0.78248	-0.8694	-0.50213	0.612974
800	-0.60248	-0.15606	0.178842	2.21019	-0.53835	-0.87919	0.119851	0.378107	-0.08299	-0.25577	-1.69628	0.889876	-0.90321	-0.63455	-0.54121	-0.19656	0.059348	0.347784	-0.64465	-1.06829		-0.5385	-0.03329	-0.20477	2.61716	-0.36153	0.082961	0.40007	-0.77048	0.394317	-0.08448	-0.18516	0.310154	-0.68646	-0.33191	-0.5562	-0.46062	0.381648	-0.44237	-0.4567	-0.72206		0.080032	-0.05298	0.000376	-0.9143	-0.97088	-0.60866	0.153257
801	-0.47755	-0.26468	0.125167	2.1802	-0.49639	-0.83174	0.392055	-0.29681	-0.29747	-0.29605	-1.72587	-0.4055	-1.21454	-1.30734	-0.44615	-0.34513	0.011885	0.170797	-0.6745	-1.00995		-0.32582	-0.42662	0.044	1.98657	-0.38935	-0.22454	0.464946	-0.25157	0.345278	-0.07587	0.090141	-0.23801	-0.59587	-0.69064	-0.46551	-0.44638	-0.28255	-0.50599	-0.33601	-0.68574		0.257735	-0.25484	-0.25879	-1.04257	-1.48762	-0.89166	0.257809
802	-0.68598	-0.44091	-0.03051	1.77976	-0.13825	-0.8943	-0.08462	-0.28596	-0.4663	-0.73484	-1.27179	-0.80507	-0.7735	-1.69813	-0.31635	-0.08154	-0.30423	-0.02634	-0.07906	-1.2425		-0.37474	-0.55501	-0.12803	1.72964	-0.18426	-0.49699	-0.06795	-0.02637	-0.06619	-0.07535	0.38926	-0.77986	-0.49751	-0.75831	-0.30924	-0.08544	-0.55778	-0.34975	0.232799	-0.68564		0.396274	-0.41033	-0.29925	-0.62542	-1.21082	-0.81603	-0.09477
803	-0.55291	-0.42472	0.26455	0.525481	0.09624	-0.81609	-0.43505	0.577403	-0.05129	-0.22223	-1.42103	-1.05619	-1.04612	-1.5307	-0.67579	-0.29553	-0.41286	-0.00115	-0.20434	-1.09531		-0.15221	-0.95829	0.02562	1.6712	0.092102	-0.41783	-0.12774	0.523988	-0.16333	-0.44437	-0.13642	-1.0962	-0.97706	-1.1523	-0.51534	0.483316	-0.94153	-0.59642	0.56551	-0.30168		-0.1523	-1.04766	0.024754	-0.61689	-1.24088	-1.0593	0.011201
804	-0.64902	-0.95166	0.762412	-0.5879	0.012845	-0.89181	-0.55275	-0.10708	0.287216	-0.14345	-1.51743	-1.79068	-1.04176	-1.61605	-0.47793	-0.33784	-0.69945	0.299531	-0.13118	-0.87563		-0.2811	-1.00233	0.086695	1.06395	-0.07148	-0.71114	0.110762	-0.05642	-0.11367	-0.70427	-0.15262	-1.01431	-0.86547	-1.45088	-0.709	0.411226	-1.31119	-0.24722	0.653306	-0.1835		-0.02014	-1.1116	-0.45221	-1.13256	-0.93777	-1.20175	0.243658
805	-0.66533	-0.9294	0.448717	-1.47082	0.817575	-0.96428	-1.23393	-0.07303	0.104612	0.290847	-1.27377	-1.73277	-0.89045	-1.39719	-0.20543	-0.46652	-0.76551	-0.23901	0.149608	-1.18054		-0.2898	-1.16278	-0.20898	-0.0092	0.607246	-0.75274	0.037893	0.144338	-0.5352	-0.71412	-0.72132	-0.9373	-0.80854	-1.45247	-0.59773	0.086042	-1.60566	-0.21251	0.705187	-0.25559		-0.06734	-1.14786	-0.76224	-1.30041	-0.82769	-1.40517	0.210576
806	-0.65385	-0.58652	0.392314	-1.34804	1.15868	-1.04556	-0.97084	-0.47159	0.081561	0.526286	-0.54589	-1.61118	-0.77864	-1.04067	-0.20072	-0.30265	-0.73887	-0.34425	-0.08056	-0.85541		-0.12616	-1.12817	-0.47705	0.648345	1.16579	-1.02911	0.134987	-0.2818	-0.36798	-0.57918	-0.59108	-0.84572	-0.80744	-1.14569	-0.53841	0.312952	-1.33272	-0.49074	0.129806	-0.35805		-0.27948	-0.6236	-0.69762	-1.25276	-0.70226	-1.66581	0.299987
807	-0.94092	-0.6211	0.441647	-1.06274	2.30444	-0.68047	-1.02985	-0.87867	-0.36678	1.18289	-0.49949	-1.31699	-1.10818	-0.97977	-0.32843	-0.79303	-0.86317	-0.69109	-0.73904	-0.59591		-0.22044	-1.10855	-0.3232	0.716442	2.28131	-0.89561	0.203972	-0.50083	-0.34093	-0.34529	-0.76414	-0.62605	-0.73981	-1.03014	-0.67172	0.30787	-1.01789	-0.7573	-0.24016	-0.55457		-0.50236	-0.67466	-0.63564	-0.07738	-0.67689	-2.0402	-0.00953
808	-0.60712	-0.79397	0.084014	-0.69783	2.35148	-0.55513	-0.95808	-1.45925	-0.60401	0.21631	-0.39697	-1.34942	-0.77699	-0.70156	-0.24875	-0.78116	-0.84164	-0.79526	-0.62335	-0.3727		-0.82628	-0.83948	-0.36739	0.244573	2.76005	-0.61962	0.114056	-1.08191	-0.31255	-0.46447	-0.54937	-0.72503	-0.44031	-0.55898	-0.41806	-0.17858	-0.78159	-0.67127	-0.48481	-0.69274		-0.45835	-0.431	-0.90179	1.0017	0.270907	-1.927	-0.28654
809	-0.34903	0.215659	-0.06729	-0.49773	2.42832	-0.17513	-0.84554	-0.98264	-1.21609	-0.3879	-0.04748	-0.7696	-1.06182	-0.7872	-0.7546	-0.89419	-0.82572	-0.91151	-0.57099	-0.36389		-0.66847	-0.33273	-0.56056	-0.2622	3.05393	-0.05883	-0.18212	-0.57878	-0.46851	-0.47431	-0.65738	-0.55197	-0.65661	-0.01539	0.013607	-0.30519	-0.21475	-1.10551	-0.92963	-0.85647		-0.21831	-0.73415	-1.06799	1.62243	-0.28327	-1.62694	-0.49642
810	-0.01479	0.38275	-0.03456	-0.23266	1.29354	-0.13111	-0.50555	-0.86761	-0.76015	-0.72606	-0.14845	-0.96023	-1.01955	-0.92078	-0.66598	-0.78169	-0.8187	-0.59824	-1.19521	0.048705		-1.09385	0.127368	-0.15558	-0.43733	1.61598	-0.01421	-0.56737	-0.60387	-0.11162	-0.71831	-0.37782	-0.25916	-1.00403	-0.12902	0.016061	-0.44859	-0.15746	-1.19948	-1.07895	-0.2321		-0.02611	-0.49234	-0.94631	1.85982	-0.307	-1.62432	-0.47782
811	0.065661	0.076937	-0.12943	-0.06298	0.881954	-0.1312	-0.80368	-0.66802	-1.07935	-1.34249	-0.19315	-0.73404	-1.19467	-0.8047	-0.55992	-1.05753	-1.36994	-0.39413	-1.0276	-0.10354		-0.95641	0.295308	0.091148	-0.24672	1.17206	0.118729	-0.55099	-0.32899	-0.49343	-0.86096	-0.58412	-0.41392	-1.11025	-0.24786	-0.13309	-0.51497	-0.23984	-1.24545	-0.82311	-0.29877		-0.05447	-0.8641	-1.01333	1.75073	0.179652	-1.47035	-0.38346
812	0.361148	0.619327	-0.17882	-0.09878	-0.36667	-0.14112	-1.21653	-0.79404	-0.89392	-1.40832	-0.06204	-0.50204	-0.99937	-0.90355	-0.63554	-0.75857	-0.95046	-0.04049	-0.47141	-0.25345		-1.08558	0.698084	0.386447	-0.106	0.083076	0.058758	-0.43136	-0.26781	-0.42616	-0.62764	0.005917	-0.19052	-0.93562	0.020881	0.026585	-0.56043	-0.78176	-0.98777	-0.7752	-0.31703		0.039139	-0.43017	-1.63853	0.542031	-0.0157	-0.63994	-0.57035
813	0.096945	1.59267	0.223817	-0.21882	-0.65885	-0.00641	-1.23852	-0.91477	-1.2225	-1.2815	-0.07561	-0.07802	-1.10776	-1.50835	-0.66487	-0.84118	-1.02749	-0.15032	-0.71156	-0.49214		-0.96008	1.60003	0.605424	-0.34589	-0.67667	0.098035	-0.4011	-0.20956	-0.68413	-0.44585	-0.02193	-0.09331	-1.06999	-0.0326	-0.3196	-0.38948	-0.80918	-0.63018	-0.61589	-0.52833		-0.19095	-0.4244	-1.46955	-0.41648	-0.80695	-0.63035	-1.17522
814	-0.54198	1.51798	0.121177	0.205529	-0.66813	-0.48175	-1.13554	-0.76059	-0.64563	-1.12975	-0.20452	-0.00653	-0.87665	-1.14082	-0.30045	-0.80878	-0.69382	-0.16972	-0.58541	-0.68114		-1.37692	2.05245	0.908715	-0.1945	-1.12824	0.02446	-0.56671	-0.17639	-0.05714	-0.6446	0.251608	-0.41213	-1.15139	-0.18388	-0.64562	-0.1578	-1.04142	-0.43232	-0.41498	-0.4993		-0.27394	0.177638	-1.43009	-0.62196	-0.58152	-0.25812	-1.23898
815	-0.80576	2.08414	0.215912	-0.18009	-0.27732	-0.51931	-0.85598	-1.01598	-0.4591	-0.76686	-0.22033	0.053701	-0.96472	-1.16377	-0.60371	-0.80507	-0.5246	-0.07847	-0.53799	-0.64308		-0.90273	2.46389	0.385899	0.025447	-0.76652	-0.22414	-0.3252	-0.19221	-0.09789	-0.34697	0.251023	-0.51918	-0.77328	0.135363	-0.38159	-0.09913	-0.76898	-0.28585	-0.38613	-0.70658		-0.3454	-0.10775	-1.52249	-0.96361	-0.45856	-0.36279	-1.72023
816	-1.0438	2.3614	0.300198	-0.17408	-0.14857	-0.33138	-0.6661	-0.71479	-0.19735	-0.39023	-0.52846	0.100999	-0.66655	-1.1582	-0.20691	-0.48202	0.263964	0.012842	-0.45399	-0.77892		-1.25619	2.4858	0.276653	-0.28919	-0.93942	-0.39513	-0.58836	-0.07302	-0.04269	-0.1442	0.138781	-0.13946	-0.04326	0.135733	0.148846	-0.39011	-0.55101	-0.33761	-0.13197	-0.67208		0.199215	0.124563	-1.52403	-0.61286	-0.10028	-0.06286	-1.89596
817	-1.07225	2.03738	0.445012	-0.10512	-0.07361	-0.36286	-0.2144	-0.71639	-0.47191	-0.71467	-0.61666	-0.07826	-0.80868	-0.74664	-0.24996	-0.28496	-0.09636	-0.33507	-0.43955	-0.71367		-1.41826	2.31868	-0.21456	0.369439	-1.08145	-0.1107	-0.72063	-0.28222	0.001044	-0.47939	-0.28779	-0.36239	0.134964	0.267134	0.021302	-0.35212	-0.2553	-0.48771	0.05947	-0.66776		-0.0205	-0.13265	-0.89963	-0.66146	-0.13183	-0.42188	-1.57707
818	-1.01428	0.890699	-0.16648	-0.05457	0.394574	1.42006	-0.26377	-0.15883	-0.45353	-0.63078	-0.77149	-0.09719	-0.5762	-0.09326	0.133209	-0.16754	-0.03335	-0.21224	-0.15631	-0.90268		-1.17266	1.24152	-0.59544	0.704572	-0.9735	1.52154	-0.64641	-0.32109	0.026808	-0.80351	-0.2628	-0.28671	0.667738	0.395653	0.573016	-0.34325	-0.19632	-0.95747	-0.06591	-0.51145		0.394201	-0.13816	-0.24045	-0.65764	-0.18155	-0.25587	-1.06615
819	-0.98902	0.064533	-0.18144	-0.41339	0.448278	2.68196	-0.06642	0.012422	-0.96901	-0.38059	-0.74644	-0.38006	-0.69244	-0.38285	-0.03916	-0.2143	-0.05523	-0.13935	-0.17379	-0.73149		-1.2011	0.46055	-0.88044	0.782104	-0.60533	2.11986	-0.05439	0.144072	-0.55647	-0.63706	-0.38422	-0.1135	0.755645	0.090847	0.721218	-0.08799	-0.03515	-0.64156	0.205177	-0.42174		0.201953	-0.68508	0.439851	-0.41415	-0.02306	-0.37422	-0.75048
820	-1.19025	-0.85622	-0.34145	-0.31772	-0.12813	2.93315	-0.16879	0.344188	-1.32537	-0.74599	-0.58897	-0.52389	-0.39159	-0.13952	0.539587	-0.37444	0.058262	-0.02143	-0.36607	-1.05873		-1.29787	-0.36336	-0.72425	0.847925	-0.67485	2.4396	-0.03706	0.53301	-0.94328	-0.84608	0.178953	-0.3539	0.933485	-0.21171	0.126516	0.630935	-0.47122	-0.48197	0.054363	-0.26364		0.402937	-0.82033	1.65037	-0.27253	-0.18493	-0.27329	-0.30727
821	-0.85078	-1.07546	-0.28935	0.789495	0.358691	2.817	-0.12417	0.167472	-0.5523	-0.28402	0.313912	-1.03176	-0.18557	-0.56954	-0.18098	-0.84452	-0.3076	-0.00781	-0.33717	-1.39319		-1.27971	-0.55747	-0.59543	1.18867	-0.9083	2.7892	0.249865	0.298856	-0.0029	-0.48738	0.558764	-0.70601	0.529315	-0.33325	-0.32472	1.62514	-0.65841	0.006115	-0.29211	-0.54934		-0.10772	-1.07697	2.94356	-0.41554	-0.22276	-0.65721	-0.15242
822	-0.9064	-1.13869	-0.56299	1.23466	0.495773	2.41174	-0.60452	0.399947	-0.00793	-0.05272	0.301462	-1.02224	-0.25061	-0.47852	-0.25828	-0.97638	-0.29335	0.579089	-0.99539	-1.52733		-1.07379	-0.787	-0.58576	1.2991	-1.07937	2.43512	0.535916	0.430695	0.476853	-0.47088	0.986179	-0.91426	-0.10129	-0.50266	-0.22371	1.75748	-1.34574	0.59581	-0.43366	-0.34666		0.330191	-1.13671	4.0245	-0.79806	-0.16383	-0.62163	0.025553
823	-1.077	-0.98732	-0.48384	2.47664	0.493062	0.503177	-0.20877	0.1541	0.358764	-0.23858	0.691192	-1.08251	-0.26505	-0.46865	-0.3859	-0.77041	-0.29745	0.516433	-1.01362	-1.221		-1.12041	-0.88897	-0.28201	1.33297	-0.75362	0.735908	0.386329	0.546656	1.10175	-0.11747	1.23779	-0.88755	-0.38337	-0.61023	-0.25257	1.97967	-1.2336	0.984287	-0.5428	-0.48675		-0.03981	-1.04516	3.23394	-0.5149	0.312248	-0.58493	0.234118
824	-0.94346	-0.63047	-0.16034	2.70925	0.506807	-0.06947	-0.39973	0.113248	0.964155	0.284898	0.756049	-1.11017	0.110704	0.174494	-0.28314	-0.62996	-0.66764	0.595814	-1.06169	-1.31601		-0.74023	-0.96804	-0.54386	1.58385	-0.52922	0.304847	-0.03232	0.194935	1.10075	0.421831	1.51283	-0.81103	-0.27687	0.022589	-0.48078	1.73916	-1.3722	1.04808	-0.51216	-0.47149		-0.05474	-0.90139	3.14916	-0.57464	0.314027	-0.71391	0.003069
825	-0.86412	-0.28832	-0.18124	2.58294	0.5152	-0.0419	-0.56516	-0.07969	1.06661	0.240488	0.802147	-0.98593	-0.32613	0.073974	-0.5661	-0.42477	-1.05312	0.415627	-1.12049	-1.08532		-0.54868	-0.9333	-0.5918	1.72069	-0.41676	0.400527	-0.00388	-0.31336	1.34187	0.682142	0.662738	-0.65737	-0.53199	0.177192	-0.1999	0.975408	-0.97772	0.542505	-0.67535	-0.75709		-0.39479	-0.8101	1.94159	-0.47197	0.570923	-0.6831	0.039557
826	-0.87308	-0.05431	-0.15853	1.31655	0.108512	0.035339	-0.5854	-0.23191	0.131532	0.025868	0.105312	-0.54868	-0.58818	0.273673	-0.40332	-0.07894	-0.85339	0.209782	-1.31707	-0.95548		-0.25757	-0.76018	-0.61137	1.41381	-0.11373	-0.08765	-0.37379	-0.3422	0.698665	0.263741	0.536952	-0.71159	-0.74887	0.446502	-0.30741	-0.03755	-0.79107	0.335485	-0.36021	-0.66354		-0.05358	-0.61592	0.726256	-0.57359	0.379029	-0.64925	-0.05448
827	-0.64713	-0.21075	-0.12076	0.609408	-0.04534	0.445033	0.057993	-0.25603	-0.14186	0.08313	0.213186	-0.4675	-0.62328	0.066597	-0.2747	-0.2826	-0.86494	-0.19938	-1.08364	-0.94792		-0.12923	-0.59728	-0.328	0.411826	-0.05707	-0.20716	-0.49217	-0.2375	0.148367	0.522526	0.087748	-0.71463	-0.32686	0.264464	-0.22246	-0.23002	-0.06321	0.099247	-0.64717	-0.65586		-0.23587	-0.4243	-0.1483	-0.16529	0.455233	-0.93285	-0.36482
828	-0.46406	-0.16504	0.013591	-0.45899	-0.19242	0.467822	-0.15189	-0.13231	-0.09366	0.367684	-0.19136	-0.73843	-0.8343	0.084074	-0.205	-0.41094	-0.75972	-0.10009	-1.31798	-0.86021		-0.01766	-0.23457	-0.80286	0.073918	-0.36449	-0.49712	-0.40961	-0.31459	-0.27592	0.498572	-0.04029	-0.51134	-0.34486	0.328013	-0.41767	-0.42979	-0.11593	-0.06989	-0.43549	-0.60734		-0.17969	0.018743	-0.23667	-0.20672	0.167434	-1.02505	-0.90234
829	-0.5194	-0.43671	-0.15664	-0.80204	-0.45489	-0.15222	-0.11819	-0.27612	-0.50928	-0.2745	-0.18877	-0.35942	-1.08975	-0.46134	-0.41712	-0.33107	-0.52111	-0.4624	-1.44377	-0.51002		-0.26148	-0.12956	-0.44504	-0.17465	-0.61167	-0.64608	-0.22324	-0.42803	-0.13983	0.163206	-0.33379	-0.82719	-0.34575	0.074778	-0.21924	-0.59285	-0.0789	-0.50062	-0.40223	-0.64639		-0.08214	0.036307	-0.55402	-0.40736	-0.01762	-0.96172	-0.92408
830	-0.37942	-0.2563	0.106937	-0.47397	-0.04569	-0.23194	0.461136	-0.50882	-0.36359	-0.05717	-0.50632	0.257157	-0.93137	-0.74934	-0.90989	-0.15736	-0.11465	-0.4624	-1.40143	-0.51002		-0.48234	-0.10867	-0.1311	-0.23411	-0.88298	-1.03189	0.175453	-0.02673	-0.02029	-0.08898	-0.32061	-0.66059	-0.2108	-0.18233	-0.70978	-0.59337	-0.30412	-0.54138	-0.26928	-0.64639		0.291988	0.33085	-0.39439	-0.40736	-0.30525	-0.17587	-1.1148
831	-0.20395	-0.2563	0.106937	-0.35978	-0.04769	-0.56177	0.029594	-0.36171	-0.46661	-0.14381	-0.55736	-0.1073	-0.92099	-0.55301	-0.72363	-0.37727	-0.56041	-0.72582	-1.60286	-0.23279		-0.77857	-0.09892	-0.37304	-0.35312	-0.67311	-0.8993	0.330488	0.19295	-0.0377	-0.15199	-0.24761	-0.684	-0.05574	-0.27967	-0.42424	-0.64207	-0.30412	-0.83188	-0.59444	-0.42325		0.106563	0.097438	-0.43481	-0.45593	-0.17481	0.174774	-1.02126
832	-0.53555	-0.24072	0.150075	-0.35249	-0.22436	-0.70127	0.270567	-0.55509	-0.5264	-0.5732	-0.58894	-0.11243	-0.81798	-0.7258	-0.85995	0.127199	-0.19221	-0.64495	-1.39495	-0.20611		-0.92261	-0.13289	-0.22865	-0.21414	-0.76517	-0.60599	0.986024	0.006479	-0.2547	-0.52458	-0.35534	-0.53826	0.307973	-0.66808	-0.60486	-0.67921	-0.38602	-1.0461	-0.41771	-0.60605		0.213756	0.17676	-0.28077	-0.21118	-0.24152	0.612689	-0.68628
833	-0.64633	-0.3189	-0.1466	-0.60769	-0.33544	-0.65018	0.175152	-0.3326	-0.12702	-0.4157	-0.48062	0.159174	-0.70384	-0.54192	-0.87508	-0.29551	-0.77625	-0.49121	-1.06028	-0.19408		-1.0029	-0.13	0.148207	-0.29307	-1.02883	-0.30745	0.996672	-0.0876	0.148149	-0.55403	-0.5145	-0.47271	0.167433	-0.49043	-1.16143	-0.92798	-0.75151	-0.93219	-0.21315	-0.58419		0.390737	-0.4738	-0.08914	-0.58244	-0.72103	0.956312	-0.17795
834	-0.55393	-0.48365	-0.22908	-0.60085	-0.24499	-0.38506	0.389016	-0.83691	0.217966	-0.4343	-0.77429	-0.56607	-0.80014	-0.40842	-1.02223	-0.50914	-0.7738	-0.55836	-0.85657	-0.3155		-1.0672	-0.25996	-0.31302	-0.66479	-1.3397	-0.43053	0.421407	0.105425	0.168664	-0.87621	-0.50795	-0.42813	0.235462	-0.71116	-1.18212	-1.05041	-0.88261	-1.09837	-0.50769	-0.3748		0.06505	-0.73443	0.250603	-0.70925	-0.51141	0.790571	0.174828
835	-0.42083	-0.38781	0.058928	-0.57917	-0.45645	-0.58754	0.330547	-0.41865	0.281613	-0.21682	-0.63572	-0.92285	-0.57017	-0.08655	-0.60387	-0.5665	-1.13089	-0.43774	-0.63951	-0.15419		-0.54346	-0.00423	-0.57619	-0.86772	-1.24213	-0.24202	-0.0567	-0.19733	0.035563	-0.32322	-0.232	-0.85597	0.120829	-0.56007	-0.79221	-1.00723	-0.32697	-0.97644	-0.37302	-0.17165		0.060582	-0.56649	0.277186	-0.70264	-0.41401	0.321078	0.589702
836	-0.41757	-0.16252	0.291413	-0.63191	-0.61953	-0.43654	0.937272	-0.43549	0.422997	-0.09165	-0.5165	-0.93979	-0.31981	-0.16574	-0.67205	-0.25365	-0.56601	-0.00584	-0.1274	0.02692		-0.23611	0.03912	-0.40603	-1.02499	-1.38386	-0.27816	0.060805	-0.19733	-0.19361	0.126027	-0.29177	-0.62531	-0.05641	-0.66647	-1.11369	-0.48743	-0.20119	-0.86428	-0.28539	-0.07334		0.132543	-0.35768	0.832738	-0.26311	-0.62144	0.063272	1.06563
837	-0.10276	-0.15537	0.446856	-0.45902	0.004495	-0.15964	0.435214	-0.22519	0.579668	0.526265	-0.76005	-1.01142	-0.03966	-0.05456	-0.79425	-0.2923	-0.70964	0.27473	-0.04946	0.15035		0.033842	0.019001	-0.5061	-1.02591	-0.85494	-0.08851	-0.54084	0.180167	0.230138	0.441302	0.038125	-0.5777	-0.73208	0.197801	-0.89139	-0.3075	0.327151	-0.70049	-0.11149	-0.005		0.165959	-0.33982	0.527675	-0.34384	-0.4509	0.691085	1.13083
838	0.137983	-0.37431	0.851865	-0.40381	-0.15838	-0.16355	0.364859	-0.2497	0.162502	0.341723	-0.716	-0.87975	-0.1766	-0.14693	-0.83182	0.352351	-0.05619	0.608891	-0.19763	0.136136		0.354049	0.133322	-0.62515	-0.94393	-0.40925	-0.1676	-0.68547	0.27635	0.336227	0.709062	0.418358	-0.51606	-0.7859	-0.02162	-0.09632	0.083369	0.964034	-0.78132	-0.09887	0.124761		-0.04528	-0.31145	1.04482	0.166972	0.163068	0.734761	1.21282
839	0.411505	-0.15243	0.720361	-0.09709	-0.10347	-0.31958	0.400723	0.350554	0.263128	0.646652	-0.46137	-0.66695	0.367236	-0.11277	-0.56289	0.752878	-0.0527	0.853669	-0.37101	-0.21657		0.617056	1.25841	0.060554	-0.91068	-0.13697	-0.1527	-0.00594	0.531494	0.195604	1.11072	0.44497	-0.51912	-0.68353	0.185926	-0.09675	0.586613	1.07335	-0.46751	0.23159	0.101611		0.289261	0.137189	1.05663	0.148826	0.383731	0.856339	0.555028
840	0.424455	-0.4044	-0.04829	-0.32096	0.07972	-0.32389	-0.03733	0.24244	0.200163	0.672764	-0.48117	-0.92363	0.416808	-0.28876	-0.50837	0.393479	0.481128	0.489904	-0.31528	-0.44566		0.528695	1.4595	-0.20302	-0.8013	0.039807	-0.17656	0.165893	0.524284	0.327426	0.758303	0.332538	0.00231	0.092061	0.192941	-0.06686	0.876027	1.07614	-0.35174	0.237723	-0.22734		0.028143	-0.24151	1.00048	-0.02187	0.717661	1.0984	0.338768
841	0.470759	-0.6297	-0.28077	-0.07425	0.234832	-0.14505	-0.20174	0.533265	0.309369	0.374017	-0.57044	-0.91469	0.792432	-0.25245	-0.6837	0.426214	0.130407	0.208632	-0.46265	-0.29671		0.454694	1.4064	-0.22849	-0.41321	0.640106	-0.28703	0.193117	0.647334	0.508267	0.700666	0.0667	0.058078	0.842749	0.535766	0.18833	0.57092	0.954704	-0.15678	0.153401	-0.32565		0.175853	-0.1456	0.601673	-0.11848	0.675927	1.18676	-0.15951
842	0.487545	-0.63807	-0.47935	-0.23428	0.050039	-0.67614	-0.11846	0.506174	-0.00824	0.054166	-0.91215	-0.88641	0.720631	-0.41501	-0.42518	-0.00027	0.062307	0.100555	-0.42474	0.274747		0.359561	1.46048	-0.38738	-0.39168	0.427755	-0.48079	0.162412	0.550335	0.398102	0.521862	0.021006	0.309591	1.15471	0.059897	-0.07122	0.232928	0.662614	-0.10634	0.101849	-0.14945		0.035244	-0.43881	0.866056	-0.49579	0.359431	0.40713	-0.5015
843	0.06349	-0.08533	-0.81526	-0.46724	0.116983	-1.32906	0.375935	0.308195	0.009541	0.081205	-0.27772	-1.20992	0.615701	-0.50652	-0.59602	-0.62888	-0.0071	-0.62031	-0.51737	0.276925		0.11965	1.43344	-0.79551	-0.03554	0.203779	-0.70623	0.664139	0.636376	0.067976	0.283553	0.253278	-0.05978	1.36872	0.101675	-0.30971	0.189427	0.391222	-0.39286	-0.40169	0.151015		0.242369	-0.4094	0.361709	-0.92498	0.224967	-0.0085	-0.97824
844	0.136503	0.124285	0.024196	-0.81523	-0.06958	-1.49151	0.05157	0.212252	-0.52101	-0.07118	-0.23868	-1.01401	0.309815	-0.0165	-0.36354	-0.84111	-0.09838	-0.58789	-0.44662	0.354716		0.470592	0.243195	-0.60184	0.331336	0.213258	-0.64006	0.435874	-0.00821	0.005259	0.111336	0.22011	0.100562	1.13674	0.462988	-0.16852	-0.00297	0.535659	-0.55632	-0.71934	-0.04738		0.137951	-0.42924	-0.03361	-0.566	-0.06898	0.355171	-0.91815
845	0.142617	0.100007	0.164563	-0.88583	-0.09502	-1.31242	0.141222	-0.11986	-0.59559	-0.29363	-0.1797	-0.60498	-0.09159	0.155155	-0.34364	-0.59806	-0.5609	-0.30093	-0.7238	0.422496		0.312748	-0.04195	-0.47632	0.15968	0.210231	-0.72553	0.840113	0.108809	-0.06878	-0.00732	0.035014	-0.34252	0.475784	0.844409	-0.067	-0.09454	0.062761	-0.32267	-0.70149	0.078423		0.215545	-0.32757	-0.47686	-0.64639	-0.21267	-0.02849	-1.23407
846	0.219305	-0.16851	0.283905	-1.28353	0.08697	-1.36143	0.042781	-0.11302	-0.60718	0.108632	0.061425	-0.5893	-0.76983	-0.03285	-0.062	-0.55261	-0.17459	-0.46387	-0.92953	0.204616		0.399687	-0.14631	-0.13652	0.047876	-0.10007	-0.23992	0.969629	-0.01639	-0.10481	-0.1163	0.587624	-0.35593	0.181724	0.467799	-0.07369	-0.13866	0.216949	-0.19483	-0.75187	0.094169		-0.00413	-0.3914	-0.49219	-0.63529	-0.11329	0.278537	-1.53378
847	0.475322	0.145357	0.040852	-1.30505	-0.00774	-0.84177	0.206528	0.027835	-0.4135	0.420403	0.306072	-0.80499	-0.57813	0.373997	0.348318	-0.33671	-0.15541	-0.81463	-0.96527	0.344591		0.618592	-0.26529	0.044326	-0.17373	0.140015	-0.25932	1.03256	0.032076	-0.02933	-0.00664	0.644267	-0.78192	0.496136	0.768732	0.380585	0.192288	-0.31818	-0.44909	-0.81019	0.392492		0.253432	-0.15195	-0.71717	-0.13243	0.537909	0.664578	-1.14506
848	0.450722	0.040936	0.268428	-0.94684	0.016287	-0.45883	-0.06504	0.027835	-0.45732	0.372189	-0.28519	-0.52364	-0.23125	0.597326	0.538131	0.007101	-0.41373	-0.35618	-0.97532	0.384279		0.618592	-0.35545	1.07923	-0.59932	0.372334	-0.09321	0.978356	0.050437	0.118251	-0.00664	0.489587	-0.63448	0.496136	0.547219	0.294026	-0.15539	-0.31818	-0.29381	-0.33632	0.370008		0.164319	-0.22591	-0.74892	0.776658	0.537909	0.64432	-0.68714
849	0.277434	-0.02035	-0.23831	-0.66625	0.231676	-0.32347	0.06587	-0.07564	-0.09028	0.417899	-0.12738	-0.40285	0.104045	-0.10115	0.164119	0.161596	-0.28548	-0.59143	-0.89736	0.576438		0.307427	0.056775	0.71718	-0.88222	0.584468	-0.36546	1.17534	0.246851	0.527964	-0.18985	0.2875	-0.60184	0.692736	0.06293	0.255124	-0.24461	-0.46297	-0.32328	0.286578	0.370164		0.086259	-0.50448	-0.75149	0.908846	0.466825	0.32481	-0.65941
850	0.277434	-0.02035	0.010873	-0.43615	-0.12493	-0.29162	0.011603	0.065499	-0.12953	0.329215	-0.35763	-0.64424	0.396394	-0.13069	0.164119	0.184952	0.201387	-0.66916	-0.92577	0.506936		0.537386	-0.20949	0.763671	-0.70629	0.429199	-0.28465	0.440612	0.246851	0.22319	-0.22257	0.532189	0.280173	0.551226	-0.49736	0.211067	-0.24461	-0.33081	-0.77209	0.000747	0.158981		0.253796	-0.76112	-0.59719	1.44305	0.481064	0.202831	-0.62821
851	0.014043	-0.01546	-0.34375	-0.76141	-0.15903	-0.99237	0.101113	-0.14043	-0.06597	0.200111	-0.53652	-0.12143	0.524121	0.210416	0.104266	0.075589	-0.10147	-0.31662	-0.50394	0.569593		0.312718	0.154564	0.565377	-0.882	0.295707	-0.81156	0.180369	0.561323	0.150472	-0.10196	0.399934	0.467829	0.076638	-0.13481	0.120173	-0.29914	-0.62424	-0.71493	0.134057	0.143235		0.131435	-0.88378	-0.81388	1.10323	0.6912	0.360442	-0.2559
852	-0.21415	-0.33204	0.147462	-0.76887	-0.31596	-1.60624	0.295366	-0.6169	-0.07075	0.02785	-0.28194	-0.06094	0.259983	-0.04027	-0.38859	-0.01596	0.084655	0.250482	-0.68351	-0.35022		-0.14717	0.252057	0.318981	-0.35692	-0.02224	-0.71987	0.388007	0.262594	-0.3572	0.113642	0.34329	0.671614	-0.20971	-0.81356	-0.11624	-0.36641	-0.08393	-0.19878	-0.12967	-0.12799		-0.2297	-0.93793	-0.67276	0.471239	-0.08368	-0.09662	-0.23886
853	0.143815	-0.62875	-0.07788	-0.73813	-0.12031	-1.10143	0.303965	-0.75842	-0.07769	-0.16279	0.020897	0.228147	0.412133	-0.00728	-0.47161	0.17089	0.333777	-0.23735	-0.46517	-0.5744		-0.02424	0.124294	-0.2297	-0.31558	-0.42277	-0.55516	0.219807	-0.07705	-0.78967	-0.22064	0.117727	1.02832	-0.28924	-0.38638	0.150351	-0.16989	-0.04847	-0.21631	-0.48267	-0.77687		-0.34403	-0.79629	-0.71055	-0.31288	-0.58586	-0.05903	-0.27638
854	-0.01118	-0.56746	-0.2927	-0.78433	0.089468	-0.47263	0.03858	-0.85465	-0.0907	-0.19626	-0.49264	0.085314	0.028698	0.223196	-0.22575	-0.26269	0.35222	0.074692	-0.52611	-0.42477		-0.05962	-0.33986	-0.47448	-0.84335	-0.81918	0.292448	-0.31307	-0.21855	-0.95001	-0.15371	0.810236	0.961287	-0.45488	-0.20435	0.060507	-0.27147	-0.07019	-0.24957	-1.00149	-0.42377		-0.24434	-0.52298	-0.16521	-0.74954	-0.72372	-0.3344	-0.02596
855	-0.12344	-0.63212	-0.22317	-0.72905	0.371286	-0.50448	-0.11083	-0.90654	-0.14562	0.010238	0.250858	-0.09446	-0.06301	0.359968	-0.4922	-0.28604	-0.07322	-0.20374	0.003763	-0.25736		-0.55694	-0.37757	-0.32997	-0.9775	-1.12838	0.43578	-0.46758	0.21312	-1.02459	0.049273	0.890824	0.317137	-0.31337	0.043624	-0.19657	-0.27147	-0.06268	0.030875	-0.71566	-0.28565		-0.41188	-0.26633	-0.08227	-1.03927	-0.71533	0.271564	0.374207
856	0.680336	-0.2042	0.406816	-0.17617	0.186929	0.758554	-0.11268	-0.99029	-0.09875	-0.00271	1.25861	-0.2772	-0.38198	0.287179	-0.45514	-0.39558	-0.21331	-0.59179	-0.1037	-0.72869		0.011154	-0.41588	-0.14209	-0.7407	-0.62247	1.16507	-0.45786	-0.30769	-0.86751	-0.03592	1.92029	-0.11973	-0.19119	-0.06931	-0.32208	-0.356	0.02061	-0.46743	-0.66517	-0.51583		-0.26055	-0.15116	0.093855	-0.96013	-0.97802	-0.58952	0.629532
857	0.684634	-0.04589	0.218383	-0.19634	0.262188	1.09103	-0.01608	-1.10998	-0.54486	0.051149	1.45578	-0.36475	-0.30954	0.377576	-0.37261	-0.28996	-0.52771	-0.80378	-0.07313	-0.47593		0.295403	-0.30438	-0.14704	-1.28409	-0.59502	1.1198	-1.02302	-0.21325	-0.5319	-0.23967	2.4408	-0.19301	-0.05692	0.257688	-0.32208	-0.42447	-0.06772	-0.62364	-0.62648	-0.67489		-0.39303	-0.22788	-0.22057	-0.78882	-0.87407	-0.61302	0.148271
858	0.956832	0.224654	0.217358	-0.41597	0.314668	0.742149	0.152776	-0.22849	-0.47154	0.246817	1.03231	-0.94948	-0.62058	0.051533	-0.42273	-0.28964	-0.63728	-0.75316	-0.02893	-0.16804		0.306471	-0.03068	0.018325	-0.36044	-0.12649	0.870112	-1.02704	0.045583	-0.32608	0.125352	2.42916	-0.60991	0.033182	0.132366	-0.56778	-0.3236	-0.28986	-0.55304	-0.61163	-0.30043		0.132259	-0.37301	-0.1089	-0.76584	-0.57828	-0.37281	0.048122
859	1.04235	0.005367	0.241935	-0.49138	0.12679	0.149054	0.046216	0.122215	-0.59724	0.235166	1.46528	-0.48421	-0.62255	0.405686	-0.46803	-0.17779	-0.67825	-0.84173	-0.2168	-0.38783		0.395776	0.161057	0.01595	0.505694	-0.28594	0.27981	-0.81825	0.172704	-0.48413	0.177806	2.09437	-0.46309	-0.09663	0.416023	-0.82533	-0.39251	-0.4394	-0.52751	-0.3229	-0.67454		-0.03605	-0.22857	-0.42757	-0.73025	-0.4965	-0.11791	-0.01179
860	1.4658	-0.18072	-0.13671	-0.77421	0.272284	0.08323	0.167691	0.171711	-0.34172	-0.01039	0.736533	-0.28343	-0.40208	0.447028	-0.58637	-0.51367	-0.66824	-0.82492	-0.42378	-0.60264		1.07482	0.361502	-0.06105	0.361025	0.151611	0.289317	-0.39383	-0.3212	0.02007	-0.24463	1.90076	-0.48822	-0.2669	0.452738	-0.60197	-0.57199	-0.75632	-0.98318	-0.41688	-0.33859		-0.03227	-0.08263	-0.38001	-0.87097	-0.86414	-0.79939	0.318406
861	0.721359	-0.3009	-0.22109	-0.63783	0.641228	-0.23882	0.243452	0.247974	-0.30395	-0.08136	-0.19891	-0.21167	-0.04522	0.559399	-0.62904	-0.58828	-0.64696	-0.54486	-0.46367	-0.27297		0.833562	0.195048	-0.37041	0.247397	-0.46947	-0.12426	-0.50458	-0.03393	0.178953	-0.54289	0.676181	-0.36823	-0.26117	0.392941	0.007679	-0.52009	-0.73973	-0.9848	-0.74029	-0.10848		-0.17715	0.213421	-0.24519	-0.77958	-1.13229	-0.33344	0.270975
862	0.802178	-0.47931	-0.11558	-0.47943	0.815931	-0.01363	-0.07479	0.913805	-0.00504	-0.50812	-0.11911	-0.30548	-0.0421	0.540381	-0.88627	-0.61638	-0.48224	-0.49652	-0.52201	-0.12479		1.10999	-0.05602	0.263489	0.271416	-0.64084	-0.20539	-0.31183	-0.22728	0.509074	-0.66441	-0.08666	-0.50963	-0.43959	0.443753	-0.00416	-0.47452	-0.60764	-0.89085	-0.33387	-0.29308		-0.0375	0.224652	-0.13502	-0.75969	-1.22635	-0.44784	0.534494
863	0.700576	-0.68988	-0.06481	-0.27305	0.642729	-0.18195	-0.53343	0.651624	-0.33798	-0.02162	0.506464	0.230737	0.167662	0.321579	-0.7194	-0.90909	-0.51512	-0.59091	-0.62454	-0.38027		1.07855	-0.2775	-0.01279	-0.72708	-0.97699	-0.06807	-0.65864	0.265048	0.300119	-0.69514	-0.06454	0.083582	-0.25955	0.377564	0.061516	-0.53439	-0.54629	-0.9506	-0.24406	-0.29872		-0.35935	0.37837	-0.1868	-0.9621	-0.91355	-0.77691	0.202187
864	0.72868	-0.72291	0.074722	-0.42742	0.436698	-0.63263	-0.50144	0.235543	-0.16671	0.245716	-0.04307	0.095903	0.289192	-0.2428	-0.90704	-0.71652	-0.27672	-0.83476	-0.37139	-0.31574		0.990946	-0.00519	-0.44095	-1.01763	-0.63467	0.266647	-0.44591	0.058887	0.155067	-0.64191	-0.25035	-0.22012	-0.06303	-0.23963	0.665701	-0.32838	-0.48181	-1.23551	-0.21074	-0.11158		-0.20855	0.233938	-0.03577	-0.95101	-1.03792	-1.00236	0.39774
865	0.327037	-0.73108	0.367983	-0.44821	0.366026	-0.54182	-1.04281	0.088096	-0.36829	0.237432	0.041015	0.13563	0.133466	-0.55347	-0.52225	-0.49735	-0.2947	-0.79179	-0.51157	-0.33781		0.7191	0.035334	-0.42826	-0.96517	-0.68397	0.237623	-0.73642	0.039429	0.076289	-0.30822	-0.19846	-0.35962	0.107243	-0.47854	0.700684	-0.095	-0.16489	-0.58383	-0.38833	-0.26172		-0.44179	-0.00783	-0.26602	-0.91869	-0.94037	-0.76597	-0.3432
866	0.116872	-0.93666	0.189987	-0.7276	-0.20939	-0.77758	-1.2845	0.309307	-0.44673	0.236861	-0.07245	0.003837	-0.07057	-0.95867	-0.52405	-0.46687	-0.30502	-0.74281	-0.43729	-0.43634		0.654888	-0.0196	-0.52003	-0.82214	-0.7025	0.168708	-0.23861	-0.04306	0.015021	-0.11781	-0.43966	-0.10128	0.174525	-0.44586	0.243092	0.074332	-0.2627	-0.37388	0.079974	-0.17622		-0.45134	-0.43381	-0.34596	-0.9646	-0.75946	-1.03033	-0.60136
867	-0.29258	-1.06028	0.204105	-0.51045	-0.47026	-1.10939	-1.55032	-0.19286	-0.14106	0.425554	-0.23839	0.192847	-0.3761	-0.80644	-0.28521	-0.58911	-0.46454	-0.96325	-0.13195	-0.80007		0.304409	-0.16477	-0.89235	-0.57916	-0.60484	0.222805	-0.15996	0.212078	-0.26683	-0.24482	0.150601	0.080899	-0.02207	-0.31638	0.591955	0.076124	-0.44303	-0.76403	0.162169	-0.19875		-0.35145	-0.25804	-0.48199	-0.82118	-0.57119	-0.82141	-0.72202
868	-0.926	-1.35452	0.688577	-0.55317	-0.68065	-1.17985	-1.3243	-1.00587	-0.16548	0.083531	-0.70804	0.065595	-0.72733	-0.54946	-0.16909	-0.58142	-0.49528	-0.58079	0.106093	-0.75365		0.15143	-0.22589	-1.00987	-0.37017	-0.24188	-0.10377	-0.25087	-0.24125	-0.02678	-0.70199	-0.10555	-0.37541	-0.15724	-0.22944	0.489707	-0.049	-0.3177	-1.16854	0.521231	0.081113		-0.12018	-0.18441	-0.92182	-0.71594	-0.90477	-0.82156	-0.14511
869	-0.14092	-0.97262	0.373766	-0.26819	-0.53934	-0.49428	-1.40857	-1.01195	-0.42394	-0.1808	-0.25665	-0.14994	-1.06361	-0.11437	-0.09659	-0.68318	-0.56913	-0.08971	0.289589	-0.56681		-0.18781	-0.47746	-0.50354	-0.07065	-0.24417	-0.55224	-0.36769	-0.21372	0.333222	-0.67749	-0.40813	0.172256	-0.32081	0.042834	-0.00827	-0.14281	-0.04279	-0.49877	0.612003	0.028557		-0.03056	0.286849	-0.71336	-0.46384	-0.68918	-0.6687	-0.23938
870	-0.08336	-0.65052	0.48723	0.110072	-0.7684	-0.88723	-0.7992	-0.74858	-0.50029	-0.17623	-0.452	-0.27638	-1.06758	-0.28683	-0.2248	-0.8248	-0.42516	0.315427	0.246572	-0.25024		-0.32764	-0.48603	-0.48655	0.168665	-0.1162	-0.79131	-0.2463	-0.20838	0.215735	-0.3802	-0.2466	0.175161	-0.5543	0.006341	-0.28625	-0.28661	0.100497	-1.02374	0.581502	0.04296		0.283192	0.13581	-0.34891	-0.66586	-0.88271	-0.99297	-0.12833
871	0.001922	-0.7992	0.320277	0.166655	-0.59101	-0.6042	-0.63327	-1.24034	-0.46263	-0.01844	-0.15118	-0.02151	-0.81194	0.149891	-0.03009	-0.46614	-0.11492	0.226541	0.027855	-0.13469		-0.38966	-0.63158	-0.45316	-0.20969	-0.05898	-0.60855	-0.84603	-0.07759	0.318288	-0.19846	-0.10138	0.153395	-0.53084	0.259131	-0.3613	-0.28535	0.135766	-1.13923	0.550954	0.046528		0.166471	0.009861	-0.15694	-0.70619	-0.79546	-0.91752	-0.31343
872	0.320758	-0.47526	-0.17838	-0.02403	-0.58	-0.62294	-0.10798	-0.81416	-0.56343	-0.12249	-0.00941	0.05156	-0.8897	-0.33426	-0.05465	-0.88575	0.419082	0.104182	0.170153	-0.00266		-0.5305	-0.48652	-0.95334	-0.34973	0.073473	-0.79507	-0.48837	0.429308	0.927136	-0.01941	-0.17385	0.149863	-0.43438	0.297025	-0.63081	-0.22875	0.632009	-1.30329	0.274923	0.177224		-0.10105	0.058286	-0.08944	-1.1185	-0.47813	-0.83164	-0.18689
873	0.419851	-0.15348	-0.96998	0.406641	-0.51974	0.032566	-0.13746	-0.7987	-0.23721	-0.22377	-0.05534	-0.21837	-0.84389	-0.5847	-0.17077	-0.5209	0.515876	0.277738	-0.0632	-0.2551		-0.72718	-0.36792	-0.64817	-0.31449	-0.02134	-0.49807	-0.49039	0.13688	0.913267	0.248372	-0.23658	0.167883	-0.17606	0.197199	-0.77807	-0.34812	0.805011	-0.64508	0.001087	0.252333		-0.29356	-0.1083	0.647275	-0.59102	-0.579	-0.69402	-0.31174
874	-0.61033	-0.48646	-0.5051	0.366079	-0.47693	-0.041	0.118607	-0.82602	-0.06011	-0.10306	-0.34331	0.029027	-0.5076	-0.77166	-0.21699	-0.70148	0.473418	0.042282	-0.2467	-0.12706		-0.585	-0.33335	-0.56695	-0.40733	-0.01765	-0.34173	-0.66649	0.329896	0.789817	0.234469	-0.09303	-0.41316	-0.01249	0.137804	-0.61805	-0.18272	0.73792	-0.99795	-0.2341	0.126589		-0.54595	-0.57956	0.100468	-0.861	-0.43211	-0.87611	-0.63837
875	-0.51723	-0.42698	-0.61857	-0.00421	-0.32268	0.025727	0.179737	-0.82602	0.017248	0.016101	0.017294	0.642989	-1.01791	-0.40789	0.013605	-0.44317	0.266929	-0.11026	-0.07934	-0.59812		-0.81497	-0.32478	-0.44472	-0.58544	-0.06939	-0.08649	-0.79967	0.406251	0.795445	0.025926	-0.27239	-0.25143	0.220995	0.546214	-0.48756	-0.00525	0.479323	-0.66899	-0.19687	-0.19865		-0.47732	-0.52041	-0.06878	-0.55057	-0.26364	-0.81585	-0.462
876	-0.451	-0.25181	-0.74823	-0.24124	-0.37282	-0.52985	-0.11828	-0.19935	0.017248	-0.19693	-0.28604	0.120993	-0.97741	-0.55177	0.083526	-0.64816	0.13399	-0.23353	-0.14401	-0.94961		-1.06616	-0.17923	-0.30912	-0.441	0.008318	-0.3971	-0.50416	0.502319	0.425311	-0.13735	0.271625	-0.24731	0.257909	0.308462	-0.48395	-0.00651	0.576895	-0.46514	-0.24097	-0.28765		-0.23515	-0.45733	-0.69301	-0.59085	-0.54663	-0.62658	-0.2769
877	-0.6778	-0.11539	-0.42892	-0.14309	-0.54596	-0.32226	-0.3363	-0.59324	-0.00807	-0.1997	-0.42123	0.906801	-0.59723	-0.22323	0.126479	-0.07821	-0.46702	0.055562	-0.02438	-1.0197		-0.88759	-0.01808	0	-0.32804	0	-0.21058	-0.86182	-0.00458	-0.23181	0.086112	-0.00383	0.389417	0.37414	0.14108	-0.55147	-0.11047	0.432662	-0.02383	-0.1702	-0.14101		0.028901	-0.65719	-0.74468	-0.11263	-0.72575	-0.93596	-0.18805
878	-0.38936	-0.22231	0.053791	-0.75583	-0.19301	-0.98128	-0.6105	-0.55738	0.000509	-0.1997	-0.61447	0.766229	-0.4132	0.058764	-0.07409	-0.28235	-0.38142	-0.15532	0.106833	-0.98579		-0.84263	-0.12353	0	-0.49741	0.110625	-0.41392	-0.81353	0.223148	-0.37795	0.275501	0.231467	0.389417	0.060374	-0.0264	-0.30196	-0.15152	0.097505	-0.11867	-0.18522	-0.43024		-0.00986	-0.32771	-1.24207	-0.68647	-0.6554	-0.97069	-0.62016
879	-0.14425	-0.01892	-0.16429	-0.79671	-0.19301	-1.51538	-0.49862	-0.2589	0.000509	-0.50545	-0.30561	0.161349	-0.77059	-0.25415	0.183144	-0.2885	-0.41987	-0.43006	0.106833	-1.20072		-0.89409	-0.12353	-0.14258	-0.7048	0.374118	-0.48797	-0.52061	0.223148	-0.61797	0.275501	0.420676	0.646713	-0.1245	-0.0264	-0.51517	0.162428	0.097505	-0.09728	-0.18522	-0.1981		0.011742	-0.32771	-0.9734	-0.41081	-0.76636	-0.93774	-0.30726
880	-0.52737	-0.37807	-0.16429	-0.55634	-0.30451	-1.23276	-0.50633	-0.3038	0.054045	-0.50545	-0.6497	-0.59437	-0.46063	-0.31292	-0.2076	-0.59677	-0.41205	-0.74132	-0.22559	-0.82593		-0.66411	-0.12353	-0.14258	-0.53966	0.374118	-0.48797	-0.18626	0.135554	-0.26338	0.092994	0.372655	0.534337	0.039519	-0.43196	-0.61923	0.220117	0.330931	0.266561	-0.04605	-0.25235		-0.35605	-0.38262	-1.06264	-0.37059	-0.38266	-0.15432	-0.30726
881	-0.82785	-0.45988	-0.2258	-0.6379	-0.45818	-1.72994	-0.21133	-0.92001	-0.27146	-0.28454	-0.64719	-0.30286	-0.90204	-0.31292	-0.50253	-0.88309	-0.61124	-0.8362	0.023411	-0.8364		-0.66636	-0.2911	-0.1269	-0.39624	0.374118	-0.29512	-0.44623	0.031933	-0.09341	0.155603	-0.04802	0.250627	-0.00444	-0.43196	-0.375	0.009459	0.330931	0.200742	-0.22575	-0.25235		-0.35605	-0.18981	-1.05245	-0.1461	-0.26729	-0.15432	-0.4341
882	-0.68624	-0.51664	-0.06551	-0.63345	-0.59271	-1.65914	-0.10149	-0.99108	-0.25762	-0.0329	-0.77691	-0.79063	-1.12581	-0.69419	-0.67817	-0.86747	-0.52405	-0.89327	-0.5376	-0.53361		-0.98382	-0.38487	-0.1269	-0.08828	0.2222	-0.33872	-0.58457	0.194598	-0.07812	-0.37465	0.071897	-0.18336	-0.08972	-0.64876	-1.00155	0.099933	-0.31323	0.05338	-0.55972	-0.25235		-0.61613	-0.25921	-1.32035	-0.283	-0.26729	-0.23142	-0.61271
883	-0.93324	-0.53421	-0.0231	-0.35141	-0.94376	-1.2775	0.172382	-0.32581	-0.4061	0.024464	-0.47382	0.114682	-1.12581	-0.10866	-0.49994	-0.92049	-0.42361	-1.15678	-0.81052	-0.50983		-0.9742	0.041842	-0.1269	-0.09373	-0.12207	-0.09001	-0.29578	0.37376	0.070957	-0.26411	-0.17015	0.513414	-0.26991	-0.48169	-1.23279	0.397018	-0.31532	-0.22479	-1.03202	-0.45943		-0.7523	-0.53032	-0.72159	-0.29538	0.07856	-0.01115	-0.04868
884	-1.17593	-0.58462	-0.07385	-0.56859	-0.66039	-0.88674	0.104319	-0.28309	-0.58726	0.047543	-0.65269	1.06602	-0.91724	0.064507	-0.54675	-0.37315	-0.36538	-1.11471	-0.78928	-0.77664		-0.39106	-0.16839	0.015687	-0.1133	-0.32089	-0.08423	-0.29578	0.315145	0.029111	-0.52215	-0.29148	0.998835	-0.08503	-0.55628	-1.01958	0.141481	-0.31532	-0.23973	-1.16437	-0.25631		-0.61113	-0.53032	-0.84974	-0.56091	0.07856	0.359999	0.08596
885	-1.10153	-0.57546	0.063831	0.146778	-0.7909	-1.15309	0.126119	-0.39959	-0.71607	0.047543	-0.30859	1.44662	-0.98527	-0.06552	-0.53151	0.071686	0.192036	-0.83292	-0.266	-1.13585		-0.61005	-0.02555	-0.20914	0.745509	-0.32089	-0.32248	-0.06517	0.500486	-0.48006	-0.34364	-0.36796	0.848359	-0.24906	-0.29053	-1.03584	0.265498	-0.37722	-0.85793	-1.31669	-0.24013		-0.39625	-0.49662	-0.98348	-0.60113	-0.28509	-0.42969	0.08596
886	-0.80105	-0.30432	0.098081	0.461758	-0.51159	-0.25491	-0.35101	-0.0254	-1.31811	0.230178	-0.64096	1.43166	-0.92588	-0.34562	-0.45335	0.364414	0.528525	-0.74604	-0.266	-1.1093		-0.35661	-0.04668	-0.18356	0.745509	-0.5638	0.022149	0.194795	0.407993	-0.48006	-0.31946	-0.36796	1.03206	-0.09772	-0.29053	-1.13759	0.285617	-0.37722	-1.04227	-1.26039	-0.24013		-0.26807	-0.1877	-0.96936	-0.60113	-0.16431	-0.48301	-0.24716
887	-0.78365	-0.59953	0.029578	0.395859	-0.45717	-0.68606	-0.1824	0.315208	-1.17919	-0.06856	-0.51124	1.17044	-0.70211	0.035652	-0.2777	0.109393	0.669103	-0.92147	-0.06083	-1.1103		-0.0612	-0.10597	-0.18356	0.437552	-0.642	-0.18359	0.38039	0.043039	-0.78034	-0.0647	-0.48788	0.881425	-0.09113	-0.07373	-0.75964	0.024368	-0.22879	-1.21871	-1.16506	-0.46549		-0.008	-0.06641	-0.40649	-0.52235	-0.40899	0.000301	-0.15306
888	-0.78648	-0.41702	-0.15085	0.395859	-0.20086	0.008764	-0.15448	-0.06618	-1.03071	-0.12592	-0.85473	0.562325	-0.70211	-0.54988	-0.25536	0.162411	0.568667	-0.69698	0.027604	-0.82989		0.131317	-0.40915	-0.18356	0.631842	-0.60862	0.753262	0.341734	-0.13612	-0.72144	-0.17525	-0.48929	0.18465	0.089063	-0.07459	-0.32713	-0.12375	-0.06455	-0.99454	-0.90352	-0.19405		0.12818	-0.1518	-0.7072	-0.26552	-0.71158	-0.21334	-0.69419
889	-0.45535	-0.08968	0.382327	0.653912	-0.48423	-0.07127	0.009948	-0.1089	-0.84955	-0.11535	-0.99419	-0.34252	-0.55328	-0.66569	-0.49241	-0.09642	0.510437	-0.40571	0.357233	-0.85122		-0.43638	0.170768	0.015108	0.858804	-0.67329	0.530876	0.549984	-0.07751	-0.65755	-0.0644	-0.59884	-0.55082	0.089063	0	-0.32713	-0.24016	-0.06455	-0.67113	-0.56152	-0.4364		0.12818	-0.37131	-0.57905	0	-0.42658	-0.394	-0.94634
890	-0.20687	0.06951	0.155548	-0.26791	-0.24223	0.213695	-0.10534	-0.17815	-0.77427	-0.11535	-0.99419	-0.39133	-0.48401	-0.53567	-0.21929	-0.23299	0.094193	-0.37624	0.166377	-0.87278		-0.21739	0.027925	0.239934	0	-0.67329	0.76913	0.255497	-0.17526	-0.50297	-0.06312	-0.47434	-0.12739	0.089063	0	-0.04733	-0.50943	-0.12076	-0.41677	-0.28353	-0.20023		0.056896	-0.16239	-0.29264	0	-0.1741	-0.13595	-0.94634
891	-0.20687	0.190756	0.374791	-0.15383	-0.4758	0.78666	0.374803	-0.11819	0.153272	-0.57912	-0.9655	-0.38136	-0.46173	-0.29913	-0.21929	-0.09299	0.134428	-0.16883	0.139951	-0.26969		-0.41436	0.216624	0.381352	0.011028	-0.43038	1.28153	0.023378	0.188232	-0.50297	-0.29222	-0.44248	-0.36588	-0.15289	-0.22324	0.153719	-0.3189	-0.00647	0.181668	-0.24974	-0.1495		-0.25866	-0.68686	-0.13591	0.139322	-0.1741	0.189585	-0.48638
892	-0.38311	0.38438	0.283005	-0.3454	-0.20509	1.1481	0.196878	-0.36016	0.407482	-0.3805	-0.9655	-0.29523	-0.46173	0.010096	-0.21929	0.146365	0.077559	0.063665	-0.27066	-0.26969		-0.62057	-0.07684	0.149442	0.011028	-0.20026	1.76048	-0.02387	0.390522	-0.41221	-0.15556	-0.60607	-0.32991	-0.0742	0.148376	0.20002	-0.14812	0.114293	0.36173	-0.01109	0.160046		-0.18646	-0.87617	-0.2266	0.118939	0.009793	-0.23916	-0.40187
893	0.001725	0.433427	0.760258	-0.31831	-0.12278	0.276407	0.025992	-0.50934	0.336896	-0.45708	-0.78438	-0.23117	-0.33633	-0.20498	-0.23627	0.118672	-0.13315	0.212237	-0.4607	-0.42863		-0.44154	-0.14636	0.169071	-0.30346	-0.20551	0.987266	-0.16351	0.083664	-0.42725	-0.07672	-0.66931	-0.655	-0.0742	0.148376	-0.21736	-0.05717	0.114293	0.262749	-0.05607	0.034276		-0.1841	-0.69738	-0.29123	-0.02002	0.27252	-0.04765	-0.02429
894	-0.19325	0.109776	0.284732	-0.61781	0.018911	0.475109	-0.09408	-0.43675	-0.01848	0.006208	-0.84216	-0.14081	-0.46751	0.229639	-0.12628	0.112513	-0.33227	0.226464	-0.82484	-0.57081		-0.51656	-0.33622	-0.0969	-0.26411	-0.1895	1.03427	-0.35547	0.087873	-0.60553	0.112512	-0.55525	-0.53473	0.004296	0.084024	-0.43837	-0.20787	0.149129	0.011625	-0.45125	-0.00459		0.207289	-0.28143	-0.7672	-0.23963	-0.0403	0.153255	0.00362
895	-0.55935	0.010513	0.278029	-0.3596	0.21662	0.383981	0.07884	-0.427	-0.24685	0.235666	-1.15671	-0.21538	-0.28988	0.161511	-0.32814	0.217154	-0.43023	-0.06843	-1.06771	0.266552		-0.87209	-0.43327	-0.37947	-0.4382	-0.02519	0.898331	-0.4216	-0.0646	-0.80981	0.075089	-0.81934	-0.79838	-0.06048	-0.08637	-0.64399	-0.08205	-0.04916	0.444354	-0.52473	0.300224		0.460634	-0.31558	-0.72912	-0.11006	-0.19039	0.386047	-0.24868
896	-0.85981	-0.2326	0.2443	-0.62245	0.482173	-0.17149	-0.07703	-0.62172	-0.58438	0.192241	-0.90301	-0.45551	-0.10716	-0.01747	0.038261	-0.23312	-0.54534	-0.3021	-0.98437	0.144959		-0.53257	-0.61083	-0.60998	-0.1198	0.064842	-0.0989	-0.43545	-0.4481	-1.01598	0.40988	-1.04713	-0.67953	0.238924	0.065719	-1.003	-0.23552	-0.00067	0.141782	-0.74935	0.333615		0.465476	0.110569	-0.08211	-0.29805	-0.41605	-0.0063	0.251695
897	-0.84487	-0.18891	0.100182	0.079704	0.689751	-0.31323	-0.22771	-0.21625	-1.13196	0.372302	-1.45663	-0.4716	-0.19368	-0.7923	-0.13388	-0.10392	-0.42706	-0.05622	-0.75028	0.112872		-0.39674	-0.44364	-0.54822	0.055571	0.268768	-0.22801	-0.39588	-0.49872	-0.68003	0.100537	-1.03594	-0.89953	0.205915	-0.60061	-1.05263	-0.09224	-0.02613	-0.17479	-0.88108	0.387961		0.364278	0.22533	0.692989	-0.09966	-0.74971	0.465868	0.377123
898	-1.33306	-0.47091	-0.53429	0.078195	0.542854	0.047862	-0.14039	-0.28344	-1.09311	0.388517	-1.18407	-0.73947	-0.5466	-0.39871	-0.30889	-0.37892	-0.49552	-0.11013	-0.387	0.233321		-0.60587	-0.60407	-0.87531	0.059037	0.381059	-0.19962	-0.54428	-0.46893	-0.44026	0.077057	-0.80462	-0.42326	0.225923	-0.79614	-0.60979	-0.16778	-0.16017	-0.58829	-0.58699	0.411614		0.509321	0.375849	1.23724	0.039298	-1.11129	0.449014	0.260279
899	-1.3763	-0.51671	-0.4193	0.546115	0.616613	0.311103	-0.36013	-0.44742	-0.97132	-0.09104	-0.91765	-0.49448	-0.8459	-0.84453	-0.08041	-0.63153	-0.2964	-0.18295	-0.3079	0.811455		-0.48987	-0.72379	-0.5954	-0.04027	0.302286	-0.05742	-0.60099	-0.66303	-0.23674	0.064434	-0.88718	-0.3445	0.147422	-0.78419	0.357647	-0.20735	-0.17762	-0.39552	-0.6488	0.489707		0.128296	-0.01463	1.71321	0.214782	-0.94128	0.299813	0.064886
900	-0.99773	-1.0136	-0.39481	0.645592	0.39908	0.333412	-0.46053	-0.39279	-1.05289	-0.33848	-0.69068	-0.53199	-1.017	-1.01016	-0.07654	-0.7236	-0.38831	0.071677	0.174778	0.168982		-0.27553	-0.68932	-0.24853	0.382254	0.376056	-0.10383	-0.49428	-0.51056	0.035592	0.050331	-0.69027	-0.32767	0.287372	-0.63478	0.572039	-0.18451	-0.03345	-0.74541	-0.46607	0.327803		-0.42301	0.322341	1.48376	0.085213	-0.95192	-0.33147	0.461488
901	-0.67068	-0.81877	-0.33057	0.47311	0.182169	0.155739	-0.27479	-0.43375	-0.7479	-0.10311	-0.74188	-0.29185	-1.09803	-0.81173	-0.14258	-0.62775	-0.41979	0.130631	-0.20682	-0.16358		-0.56084	-0.35983	-0.15595	-0.13022	0.082979	-0.26078	-0.56419	-0.32429	0.183189	-0.39077	-0.77071	-0.52311	-0.19773	-0.43521	0.944476	-0.31967	-0.33895	-0.92402	-0.24608	0.243679		-0.06842	0.175338	1.17374	-0.18578	-0.67857	-0.10409	0.254625
902	-0.60028	-0.93489	-0.22291	-0.13148	-0.03294	0.002888	-0.22463	-0.96638	-0.66621	-0.31328	-0.25874	-0.45548	-1.01816	-0.62777	-0.2552	-0.7569	-0.79623	-0.23232	0.162855	-0.06804		-0.76178	-0.35848	-0.05062	-0.3056	-0.13059	-0.37458	-0.89261	-0.27367	0.041463	-0.09933	-0.87344	-0.59152	-0.37559	-0.28868	1.22378	-0.71168	-0.38381	-0.52364	-0.00282	0.081862		-0.00453	0.008692	0.554877	-0.65537	-0.42426	-0.41157	-0.07143
903	-0.30621	-0.70194	-0.07965	0.271029	-0.2291	-0.4379	-0.24561	-0.61481	-0.63447	-0.27522	-0.36892	-0.41354	-0.84428	-0.74692	-0.33127	-0.45421	-0.64061	-0.21991	0.466145	0.352218		-0.75284	-0.26117	0.088103	0.729651	-0.17137	-0.45383	-0.67445	-0.09066	-0.18327	-0.03698	-0.79805	-1.0113	-0.46977	-0.03755	0.851908	-0.57898	-0.48475	0.114762	0.230406	0.2559		-0.15193	-0.31693	0.152888	-0.73371	-0.07388	-0.29803	-0.21609
904	-0.24209	-0.90338	-0.28032	-0.23211	-0.38297	-0.96107	-0.30081	-0.86131	-0.71862	-0.06546	-0.0776	-0.45366	-0.48722	0.262364	-0.58634	-0.19544	-0.7962	-0.51371	0.264929	0.663617		-0.83736	-0.60226	-0.42209	0.857324	-0.15553	-0.17286	-0.92599	0.099234	-0.29004	-0.06638	-0.04095	-1.13081	-0.56576	0.609104	0.112853	-0.50496	-0.60467	-0.10014	0.434868	0.096149		0.116458	0.014325	0.205088	-0.5691	-0.04241	-0.43412	-0.22946
905	-0.43652	-0.53277	-0.25322	-0.74929	-0.49221	-0.92416	-0.38739	-1.06342	-0.61337	-0.19476	-0.08242	-0.34159	-0.62949	0.691125	-0.32986	-0.35164	-0.6329	-0.65179	-0.26662	1.07519		-0.69617	-0.8159	-0.36951	0.60889	-0.52577	0.234753	-1.1407	0.099234	-0.665	0.026462	0.229961	-1.17404	-0.87657	0.361293	-0.06419	-0.90238	-0.53185	0.060915	0.031797	0.074466		0.619861	-0.58372	0.205623	-0.5499	-0.3249	-0.05815	-0.69562
906	-0.79419	-0.68681	-0.47549	-0.61906	-0.3569	-0.70343	-0.94886	-0.45416	-0.53268	-0.39365	0.124035	-0.55561	-0.70425	0.497266	-0.82681	-0.33263	-0.56387	-0.33221	0.303194	1.18183		-0.87217	-1.25193	-0.67732	1.20362	-0.11882	0.831715	-0.70668	-0.39199	-0.82789	0.155377	0.950401	-1.09426	-0.56264	0.077461	-0.60257	-0.89061	-0.67019	0.06455	0.017876	-0.22489		0.315435	-0.83721	0.127115	-0.24422	-0.22423	-0.2087	-1.20414
907	-0.5853	-0.72713	-0.43072	-0.37529	-0.39873	-0.43225	-1.03542	-0.09069	-0.66948	-0.48649	0.390614	-0.37326	-1.03321	0.471976	-0.68873	-0.08407	-0.28042	-0.34142	-0.01423	0.940935		-0.57262	-0.90971	-0.50328	1.01268	-0.24639	0.578189	-0.57103	-0.38835	-0.77358	-0.19925	1.29817	-0.96777	-0.59104	0.23901	-0.7714	-0.61278	-0.65366	-0.16134	-0.43919	-0.46264		0.722749	-0.77524	-0.01178	-0.10838	0.037566	-0.39127	-0.96461
908	-0.5262	-0.6562	-0.42219	-0.85874	-0.2421	-0.31964	-0.9551	-0.38578	-0.25258	-0.5479	0.477514	-0.21139	-1.0348	0.412613	-0.42067	-0.20837	-0.67241	-0.44851	-0.32591	0.889591		-0.80636	-0.97392	-0.54512	0.288453	-0.20527	0.619588	-0.59353	-0.5248	-0.39678	-0.50394	1.29817	-0.83739	-0.35991	-0.05416	-0.87545	-0.83377	-0.50221	-0.54765	-0.84218	-0.42142		0.485901	-0.77515	0.031465	-0.2799	-0.00095	-0.4005	-0.94273
909	-0.77165	-0.36623	-0.51457	-0.76945	-0.63191	-0.43513	-0.54142	-0.04273	-0.01945	-0.72848	0.483249	0.2228	-1.05627	-0.47167	-0.48176	-0.41388	-0.50004	-0.38053	0.127196	0.613562		-0.5148	-0.93171	-0.24753	0.117757	-0.27632	0.073038	-0.40197	-0.57573	-0.20486	-0.39025	0.871819	-0.35805	-0.54023	-0.65238	-0.59904	-1.1299	-0.59542	-0.49066	-0.98836	0.62434		1.40305	-0.97656	0.047202	-0.41093	-0.31236	-0.1562	-0.77784
910	-0.7736	-0.07254	-0.45879	-0.53784	-0.50286	-0.66672	-0.31351	0.112256	0.185233	-0.85689	0.249265	0.161088	-1.30321	-0.86438	-0.66024	-0.44876	-0.66154	-0.29864	-0.10225	0.066086		-0.80833	-0.40039	-0.36441	0.031698	-0.09342	-0.17967	-0.16088	-0.46959	-0.21001	-0.31639	0.389752	-0.23809	-0.64737	-0.67672	-0.3827	-0.68882	-0.90612	-0.50451	-0.68109	0.701364		1.57095	-1.05596	0.159762	-0.58787	0.041998	-0.26542	-0.616
911	-0.25809	0.061005	-0.50432	-0.60315	-0.53596	-1.04039	0.764885	-0.36693	-0.22265	-0.59213	0.023742	0.255475	-0.43639	-0.7262	-0.2943	0.2928	-0.81802	-0.87087	-0.36902	-0.30711		-0.38007	-0.06677	-0.38447	-0.44225	-0.53445	-0.63788	0.085011	0.063203	-0.1509	-0.36724	0.041211	0.005455	-0.46255	-0.66751	-0.0363	0.086777	-0.92592	-0.36577	-0.57979	0.734699		1.64034	-1.14968	0.083199	-0.79717	-0.21271	-0.32491	-0.56125
912	-0.33061	0.227688	-0.32808	-0.79489	-0.51509	-1.27769	0.617295	-0.43374	-0.26336	-0.42898	-0.26795	-0.06106	0.273349	-0.71695	0.35521	0.003259	-0.46696	-0.98016	-0.26325	-0.09507		-0.71809	0.147251	-0.34643	-0.47785	-0.59772	-0.36029	0.356146	-0.23407	-0.30501	-0.01894	-0.0822	0.092947	0.074522	-0.85144	0.194111	-0.15564	-0.46894	-0.1667	-0.32261	1.06264		1.17137	-1.14451	0.311311	-0.90092	-0.33437	-0.30284	-0.71135
913	-0.3641	0.031702	0.629387	-0.89219	-0.45842	-1.13926	0.582482	-0.43887	-0.55332	-0.64147	-0.5833	-0.09549	0.163105	-0.64184	0.386452	-0.33089	0.266361	-1.03112	0.009496	-0.38435		-0.54229	0.05502	-0.25532	-0.8955	-0.30361	-0.34612	0.057064	0.075944	-0.5116	0.29372	-0.2981	0.304223	-0.10907	-0.3417	0.599264	-0.06271	-0.03431	-0.13906	-0.25552	1.12592		1.2562	-0.86097	0.361589	0.480121	-0.10575	-0.19275	-0.32268
914	-0.10174	0.16023	0.973902	-0.68166	-0.2965	-0.84554	0.354876	-0.36532	-0.50147	-0.56444	-1.13474	-0.1933	0.379757	-0.46191	0.63811	-0.28099	0.322012	-0.93128	-0.30492	-0.58606		-0.54662	0.336981	-0.2763	-0.63417	0.01049	-0.21043	0.16819	0.258057	-0.51616	0.115552	-0.77136	-0.00559	0.018877	-0.37207	0.210343	0.331496	0.402435	-0.24386	-0.09181	0.380704		0.07914	-1.06431	0.536769	0.576938	-0.10824	-0.48623	-0.46362
915	0.164341	0.385015	0.773271	-0.33311	-0.10287	-0.49849	-0.27882	-0.20052	-0.56254	-0.2945	-1.11022	0.193009	0.978233	-0.6491	0.524804	-0.24052	0.678869	-1.06742	0.328812	-0.48274		-0.4222	0.071755	-0.7424	-0.33241	0.042305	-0.3752	-0.27448	0.498176	-0.46265	0.047082	-0.54873	0.315289	0.468968	0.003183	-0.22566	0.13916	0.740159	-0.5962	-0.02802	0.386351		-0.33606	-0.59175	0.450099	0.756249	0.283947	-0.44642	-0.28156
916	-0.00644	0.137031	0.979533	0.482609	0.092008	-0.32885	-0.87761	-0.0712	0.048624	0.282702	-1.09643	0.794137	0.177856	-0.78837	0.17515	-1.02761	0.765944	-0.83152	0.179999	-0.10623		-0.24893	0.196214	-0.37935	-0.49656	0.062487	-0.12083	-0.72382	0.354678	0.067523	0.740869	-0.92515	0.814384	0.065985	0.138241	-0.38023	-0.45195	0.853035	-0.78562	0.23399	0.701677		-0.24179	-0.23185	0.382349	1.04608	0.382151	-0.3527	-0.28018
917	-0.18604	-0.06856	0.401464	0.674864	-0.21831	-0.14215	-0.87897	-0.15986	0.270108	0.355061	-0.94345	1.1194	-0.06273	-0.56528	-0.20674	-1.473	0.228645	-0.76371	0.208285	-0.06698		-0.05734	-0.31006	-0.75161	-0.39809	0.403513	-0.32956	-0.88005	0.622382	0.237388	0.785685	-0.86543	1.20243	0.078134	0.092976	-0.43297	-0.44753	0.449865	-1.04939	0.314091	0.597571		-0.48161	-0.3451	0.603869	1.07563	-0.14705	-0.10005	-0.33047
918	-0.29986	0.024907	-0.8357	0.444299	-0.52469	-0.38259	-0.91479	0.13219	0.000134	0.531841	-0.89798	1.00012	-0.22775	-0.74361	-0.43314	-1.08789	0.034682	-0.65241	-0.16252	0.166274		-0.11143	0.025303	-1.24385	0.245783	0.220538	-0.3927	-0.71329	0.468077	-0.23858	0.569645	-0.64954	0.993801	-0.27106	-0.23979	-1.18404	-0.34412	0.058437	-0.88599	0.2446	0.194772		-0.2293	-0.49933	0.327256	-0.19635	-0.25438	-0.63512	-0.92356
919	-0.80823	0.02288	-1.24041	0.526371	-0.06801	-0.48274	-0.59169	0.179437	-0.38645	0.879136	-0.70635	0.652012	0.153412	-0.73494	-0.39363	-1.15519	-0.02779	-0.56055	-0.20059	0.234375		-0.23811	-0.20875	-1.51726	-0.36619	0.018195	-0.4085	-0.60997	0.355515	-0.03537	0.447441	-0.25251	1.28104	0.198239	-0.31016	-1.13138	-0.55239	-0.36156	-0.68944	0.135617	0.055709		-0.35575	-0.13368	0.425274	-0.30579	-0.01551	-0.38488	-0.53719
920	-0.71922	-0.2019	-0.93967	0.629294	-0.74757	-0.37535	-0.19808	0.496296	-0.19608	1.04617	-0.14284	0.479189	0.564571	-0.82844	-0.48966	-1.3625	-0.04571	-0.49964	-0.68791	0.551888		-0.17219	-0.19322	-1.0952	-0.27184	-0.00956	-0.34156	0.010015	0.00925	0.308472	0.291853	0.315957	1.43174	-0.13982	-0.58283	-1.08652	-0.49196	-0.728	-0.43716	-0.06376	-0.01096		-0.38279	-0.23662	0.455768	-0.52758	0.0959	-0.32462	-0.59513
921	-0.87915	0.127592	-0.9483	0.224785	-0.96274	-0.22453	-0.14607	0.360131	-0.24539	0.501346	-0.03638	-0.2984	0.711073	-0.44772	-0.30936	-1.44138	0.090766	-0.43124	-1.16341	0.578202		-0.75128	-0.30021	-1.23129	-0.17835	0.103721	-0.16044	-0.22036	-0.08211	0.079193	-0.42964	0.641994	0.666346	0.402464	-0.43744	-1.02059	-0.66021	-0.54003	-0.25721	-0.38918	-0.08387		-0.41407	-0.08356	0.184651	-0.76238	-0.05303	-0.77847	-0.56354
922	-1.25506	0.280438	-0.6781	0.056149	-0.90957	-0.79896	-0.08154	0.23961	-0.26112	0.651244	-0.1133	-0.57985	0.577527	-0.49535	-0.66145	-0.86765	0.36814	-0.22244	-1.28454	0.222698		-0.81432	-0.17178	-1.02616	-0.20652	-0.15125	-0.19869	-0.46018	-0.12239	-0.24443	-0.54046	0.391017	0.110248	0.092499	-0.16508	-1.29991	-0.3735	-0.63163	-0.1787	-0.38092	-0.10245		-0.05817	0.203737	-0.19163	-0.55793	0.476172	-0.52387	-0.43063
923	-1.15488	0.312024	-0.25496	0.210848	-0.70831	-0.62257	-0.32095	0.388484	-0.31965	0.482151	-0.13342	-0.73863	0.787783	-0.44869	-0.76836	-1.10598	0.039051	-0.36496	-1.28629	-0.42159		-0.98717	-0.23556	-0.35388	-0.43275	-0.2136	-0.30391	-0.54729	0.310893	-0.10901	-0.37634	0.391017	0.245833	0.404116	0.224382	-0.93886	-0.5685	-0.87943	-0.14359	-0.55089	-0.11771		-0.22714	0.213475	-0.14909	-0.48239	0.372692	-0.16421	-0.26347
924	-0.5756	0.274891	-0.27704	0.246958	-0.8048	-0.40606	-0.93947	0.360948	-0.00219	0.52428	-0.12851	-0.72689	-0.0173	-0.49582	-0.78192	-0.88307	-0.21408	-0.37263	-1.25153	-0.62657		-0.90983	0.004606	-0.12502	0.525755	-0.3614	-0.27791	-0.91199	0.054326	-0.46262	-0.07441	0.335878	-0.26063	-0.15227	-0.15493	-0.91144	-0.13719	-0.92884	-0.10309	-0.6306	-0.34613		-0.31047	0.249953	-0.77156	-0.99512	0.452935	-0.29442	-0.62781
925	-0.92363	0.29186	-0.558	0.447848	-0.35716	-0.64929	-0.84031	-0.03752	0.209944	0.175582	-0.58666	-1.10872	-0.49355	0.18402	-0.67352	-0.52547	-0.35763	-0.08047	-0.13645	-0.64443		-1.04209	0.096347	-0.29838	-0.01297	-0.53295	-0.10076	-1.21371	-0.29344	-0.25761	-0.14581	-0.53169	-0.86265	-0.22107	0.108304	-0.70022	-0.43882	-0.76005	-0.24905	-0.64718	-0.47811		-0.14222	0.174299	-0.93543	-0.66826	-0.04844	-0.62954	-0.77742
926	-0.84947	-0.03944	-0.88587	0.895677	-0.24211	-0.77169	-0.92571	-0.07396	0.006848	0.223433	-0.86213	-0.94609	-0.70067	0.23304	-0.6277	-0.21206	-0.63112	0.209369	0.703111	-0.59589		-0.85839	0.298883	-0.47614	0.63222	-0.57567	-0.54544	-1.01934	-0.48637	-0.18703	-0.00434	-0.54173	-0.80202	-0.50993	0.009086	-0.67873	-0.48053	-0.73011	-0.21332	-0.75056	-0.4442		-0.17784	-0.24708	-0.52296	-0.66433	0.252834	-0.4269	-0.52252
927	-0.34509	-0.04062	-0.95701	0.846008	-0.08472	-0.26486	-0.73019	0.155844	-0.40824	0.004026	-0.82868	-0.95765	-0.65433	0.355268	-0.66668	-0.44398	-0.74755	-0.1491	0.711776	-0.61568		-0.87289	0.338657	-0.46322	1.50736	-0.43718	-0.51033	-0.88132	-0.50073	-0.20968	0.049513	-0.42156	-0.55955	-0.8124	-0.29129	-0.4314	-0.60657	-0.63851	-0.09858	-0.39652	-0.47302		-0.1555	-0.50013	-0.81598	-0.93586	-0.05333	-0.44576	-0.04939
928	-0.4243	-0.05616	-1.00519	0.919415	0.067836	-0.19529	-0.24354	-0.24154	-0.47892	0.292548	-1.34404	-0.90607	-0.69996	0.152869	-0.36461	-0.40057	-0.68116	-0.21187	0.778052	-0.36264		-0.52037	0.356166	-0.52379	1.50736	-0.31241	-0.7045	-0.81715	-1.06423	-0.03934	-0.18566	-0.63912	-0.61886	-0.5877	-0.62016	-0.19733	-0.58282	-0.55327	-0.06434	-0.32874	-0.50175		-0.07559	-0.6298	-0.75307	-0.83669	-0.34019	-0.66635	-0.11973
929	-0.57198	-0.29961	-0.70994	0.836149	-0.09409	-0.57533	-0.13103	-0.618	-0.37705	0.006679	-1.05947	-1.03986	-0.24628	-0.15042	-0.69174	-0.26702	-0.7435	-0.17008	0.778052	-0.20723		-0.76437	0.306851	-0.66107	1.00248	-0.43771	-0.511	-0.56649	-0.81486	0.223204	-0.30092	-0.55491	-0.48736	0.100382	-0.13615	-0.44269	-0.78766	-0.54058	-0.05078	-0.11469	-0.48598		-0.09082	-0.99239	-0.47173	-0.30078	-1.03741	-0.2992	-0.16138
930	-0.25654	-0.31658	-0.54066	0.172184	-0.0558	-0.2844	-0.50017	-0.46149	-0.97812	0.194089	-1.04568	-0.7353	-0.28553	-0.47906	-0.35177	-0.27091	-0.84339	-0.29055	-0.26432	-0.73105		-0.26758	0.269858	-0.44368	0.966925	-0.44101	-0.8278	-0.78405	-0.4671	0.031778	-0.3169	0.059354	-0.45314	0.52104	-0.45662	-0.426	-0.61131	-0.11971	-0.30721	0.143567	-0.55719		-0.48257	-0.96488	-0.17341	-0.61264	-1.08304	0.052025	-0.0058
931	0.623451	-0.00816	-0.38078	-0.53955	-0.32865	-0.22033	-0.49155	-0.22705	-1.22392	0.101027	-0.83504	-0.8948	0.385687	-0.71908	-0.2555	-0.23327	-0.57018	-0.69696	-0.62033	-0.50891		0.354785	-0.02962	-0.49259	0.151233	-0.36017	-0.86631	-0.60658	-0.45059	-0.26615	-0.35804	0.065057	-0.55747	0.699698	-0.73515	-0.28943	-0.4438	-0.40002	-0.6324	0.423245	-0.49469		-0.96363	-0.97788	-0.09848	-0.25285	-1.14495	0.14121	-0.13343
932	0.718596	-0.22054	-0.14705	-0.72518	-0.27046	-0.29443	-0.25745	-0.54773	-1.2325	0.1105	-0.97783	-0.46316	0.292609	-0.72513	-0.21001	-0.56056	-0.73819	-0.61913	-0.58537	-0.35087		0.068991	-0.41054	-0.55066	-0.74009	-0.64483	-0.84331	-0.36531	-0.66001	-0.23243	-0.43828	0.204306	-0.4402	0.583982	-1.07225	-0.51224	-0.69701	-0.68258	-0.60028	-0.43206	-0.47529		-1.31135	-0.88702	0.261796	-0.14821	-1.18846	-0.37529	-0.48723
933	0.594881	-0.55437	-0.1274	-1.04351	-0.35927	-0.47298	0.153185	-0.53729	-1.18302	-0.16264	-0.37645	-0.37058	0.195737	-0.63506	-0.13859	-0.31948	-0.5646	-0.36955	-0.96074	-0.54173		-0.2581	-0.46656	-0.5435	-0.89833	-1.1398	-0.9815	0.909579	-0.38124	-0.58498	-0.43617	0.595544	-0.52908	0.271251	-1.15104	-0.14143	-0.54699	-0.91453	-1.10418	-0.12145	-0.41153		-1.31428	-1.02636	0.42381	-0.23174	-0.59037	-0.12362	-0.40301
934	0.283801	-0.69734	-0.56021	-1.33525	-0.61763	-0.56278	0.751771	-0.32713	-1.46298	-0.12307	-1.02925	-0.30302	-0.44458	-0.16288	-0.29576	-0.7076	-0.2495	-0.53212	-1.32121	-0.80177		-0.36017	-0.47307	-0.56636	-1.0587	-1.22367	-1.34887	1.27258	-0.30542	-0.54572	-0.4669	0.038651	-0.44743	-0.46227	-1.20813	-0.17935	-0.64717	-0.90675	-1.14032	-0.26358	-0.47584		-1.19608	-0.93439	0.125718	-0.28617	-0.52039	-0.62461	0.059599
935	0.130314	-0.61293	-0.64798	-1.48153	-0.672	-1.07011	1.08591	-0.57123	-1.34878	-0.3581	-0.88918	-0.56286	-0.81876	-0.18384	-0.57763	-0.22552	0.010506	-0.94102	-1.08889	-0.8346		-0.74706	-0.70851	-0.81283	-0.81011	-1.27674	-1.04127	1.88799	-0.1224	-1.05272	-0.1651	-0.42368	-0.85304	-0.59732	-0.92384	-0.16274	0.028208	-1.26865	-1.20619	-0.50291	-0.84238		-0.92753	-1.03103	0.191351	-0.29565	-0.27161	-0.66537	-0.00841
936	-0.36923	-1.06631	-0.63837	-1.78327	-0.48852	-1.09241	1.2118	-0.80022	-0.86033	-0.38614	-0.78029	-0.29061	-1.86166	-0.18349	-0.84977	-0.14726	-0.01679	-0.72117	-1.12163	-1.09871		-1.17403	-0.87464	-0.59318	-0.48168	-1.35659	-0.7661	2.07834	0.113145	-0.65631	-0.06534	-0.30951	-0.76752	-0.99955	-0.75598	-0.59976	0.285569	-1.05174	-0.94032	-1.3419	-0.93508		0.370376	-0.76813	-0.69309	-0.37766	-0.16027	-0.57852	-0.35536
937	-0.64635	-0.56072	-0.79197	-1.5607	-0.37738	-0.9737	0.841925	-0.69233	-0.45211	-0.15958	-0.76268	-0.4478	-2.12722	-0.17744	-0.63579	-0.16915	-0.24414	-0.37873	-1.42587	-1.3207		-0.78506	-0.12266	-0.43694	-0.31235	-1.07013	-0.43043	2.12147	0.437947	-0.2208	-0.2018	-0.2684	-0.85182	-0.89971	-0.27725	-0.2856	0.421747	-0.80729	-0.9441	-1.00955	-0.94913		0.84064	-0.58825	-1.15174	-0.32679	0.135531	-0.47696	-0.43749
938	-0.49104	-0.21284	-0.42106	-1.40094	-0.34017	-1.17785	0.279841	-0.71807	-0.96749	0.385774	-1.13978	-0.27947	-2.23048	0.016686	-0.73847	0.094552	-0.34038	-0.44051	-1.32439	-1.01297		-0.75242	-0.01041	-0.46201	0.214959	-0.65584	-0.36523	1.45016	0.364183	-0.32565	0.04084	-0.68603	-0.7796	-0.72483	-0.19845	-0.89215	0.452309	-0.64508	-0.36031	-1.21355	-0.80687		0.832347	-0.21751	-1.65221	-0.5721	-0.52443	-0.79473	0.068892
[truncated: 330 more rows]
[truncated: 7 more columns]
